# Supplementary material for: Radical Cross Coupling and Enantioselective Protonation through Asymmetric Photoredox Catalysis
Source: Adv Sci (Weinh). 2024 Jan 17;11(12):2307773. doi: 10.1002/advs.202307773 (PMC10966550; doi:10.1002/advs.202307773)
Supplement: Supplementary file 2 — Supporting Information [file ADVS-11-2307773-s002.cif]

data_km48165
_audit_creation_date               2023-05-25
_audit_creation_method
;
Olex2 1.2
(compiled 2018.05.29 svn.r3508 for OlexSys, GUI svn.r5506)
;
_shelx_SHELXL_version_number       '2014/7'
_audit_contact_author_address      ?
_audit_contact_author_email        ?
_audit_contact_author_name         ''
_audit_contact_author_phone        ?
_publ_contact_author_id_orcid      ?
_publ_section_references
;
Dolomanov, O.V., Bourhis, L.J., Gildea, R.J, Howard, J.A.K. & Puschmann, H.
 (2009), J. Appl. Cryst. 42, 339-341.

Palatinus, L. & Chapuis, G. (2007). J. Appl. Cryst., 40, 786-790;
Palatinus, L. & van der Lee, A. (2008). J. Appl. Cryst. 41, 975-984;
Palatinus, L., Prathapa, S. J. & van Smaalen, S. (2012). J. Appl. Cryst. 45,
 575-580.

Sheldrick, G.M. (2015). Acta Cryst. C71, 3-8.
;
_chemical_name_common              ?
_chemical_name_systematic          ?
_chemical_formula_moiety           'C26 H21 N O'
_chemical_formula_sum              'C26 H21 N O'
_chemical_formula_weight           363.44
_chemical_absolute_configuration   rm
_chemical_melting_point            ?
_chemical_oxdiff_formula           C20H20N2O2
loop_
  _atom_type_symbol
  _atom_type_description
  _atom_type_scat_dispersion_real
  _atom_type_scat_dispersion_imag
  _atom_type_scat_source
 'C' 'C' 0.0181 0.0091 'International Tables Vol C Tables 4.2.6.8 and 6.1.1.4'
 'H' 'H' 0.0000 0.0000 'International Tables Vol C Tables 4.2.6.8 and 6.1.1.4'
 'N' 'N' 0.0311 0.0180 'International Tables Vol C Tables 4.2.6.8 and 6.1.1.4'
 'O' 'O' 0.0492 0.0322 'International Tables Vol C Tables 4.2.6.8 and 6.1.1.4'

_shelx_space_group_comment
;
The symmetry employed for this shelxl refinement is uniquely defined
by the following loop, which should always be used as a source of
symmetry information in preference to the above space-group names.
They are only intended as comments.
;
_space_group_crystal_system        'monoclinic'
_space_group_IT_number             5
_space_group_name_H-M_alt          'C 1 2 1'
_space_group_name_Hall             'C 2y'
loop_
  _space_group_symop_operation_xyz
 'x, y, z'
 '-x, y, -z'
 'x+1/2, y+1/2, z'
 '-x+1/2, y+1/2, -z'

_cell_length_a                     24.5950(8)
_cell_length_b                     10.3051(3)
_cell_length_c                     18.3746(6)
_cell_angle_alpha                  90
_cell_angle_beta                   109.663(4)
_cell_angle_gamma                  90
_cell_volume                       4385.6(3)
_cell_formula_units_Z              8
_cell_measurement_reflns_used      5954
_cell_measurement_temperature      293(2)
_cell_measurement_theta_max        69.4980
_cell_measurement_theta_min        3.8020
_shelx_estimated_absorpt_T_max     0.965
_shelx_estimated_absorpt_T_min     0.917
_exptl_absorpt_coefficient_mu      0.516
_exptl_absorpt_correction_T_max    1.00000
_exptl_absorpt_correction_T_min    0.72501
_exptl_absorpt_correction_type     multi-scan
_exptl_absorpt_process_details
;
CrysAlisPro 1.171.42.81a (Rigaku Oxford Diffraction, 2023)
Empirical absorption correction using spherical harmonics,
implemented in SCALE3 ABSPACK scaling algorithm.
;
_exptl_absorpt_special_details     ?
_exptl_crystal_colour              colourless
_exptl_crystal_colour_primary      colourless
_exptl_crystal_density_diffrn      1.101
_exptl_crystal_density_meas        ?
_exptl_crystal_density_method      ?
_exptl_crystal_description         plate
_exptl_crystal_F_000               1536
_exptl_crystal_size_max            0.17
_exptl_crystal_size_mid            0.1
_exptl_crystal_size_min            0.07
_exptl_transmission_factor_max     ?
_exptl_transmission_factor_min     ?
_diffrn_reflns_av_R_equivalents    0.0265
_diffrn_reflns_av_unetI/netI       0.0369
_diffrn_reflns_Laue_measured_fraction_full  1.000
_diffrn_reflns_Laue_measured_fraction_max  1.000
_diffrn_reflns_limit_h_max         27
_diffrn_reflns_limit_h_min         -29
_diffrn_reflns_limit_k_max         12
_diffrn_reflns_limit_k_min         -12
_diffrn_reflns_limit_l_max         21
_diffrn_reflns_limit_l_min         -16
_diffrn_reflns_number              15383
_diffrn_reflns_point_group_measured_fraction_full  0.995
_diffrn_reflns_point_group_measured_fraction_max  0.995
_diffrn_reflns_theta_full          67.059
_diffrn_reflns_theta_max           67.059
_diffrn_reflns_theta_min           3.812
_diffrn_ambient_temperature        293(2)
_diffrn_detector                   'CCD plate'
_diffrn_detector_area_resol_mean   16.2312
_diffrn_detector_type              Eos
_diffrn_measured_fraction_theta_full  1.000
_diffrn_measured_fraction_theta_max  1.000
_diffrn_measurement_details
;
List of Runs (angles in degrees, time in seconds):

  # Type    Start    End  Width  t~exp~   \w     \q     \k     \f   Frames
--------------------------------------------------------------------------
  1  \w   -102.00  -8.00   1.00    4.50    --  -33.50 -71.00-141.90   94
  2  \w   -102.00 -15.00   1.00    4.50    --  -33.50 -57.00 120.00   87
  3  \w   -108.00 -35.00   1.00    4.50    --  -33.50 178.00 -60.00   73
  4  \w    -52.00  35.00   1.00    4.50    --  -33.50  57.00  90.00   87
  5  \w   -102.00 -15.00   1.00    4.50    --  -33.50 -57.00 -60.00   87
  6  \w      0.00  29.00   1.00    4.50    --   36.47  91.00 -49.62   29
  7  \w    -34.00  59.00   1.00    4.50    --   36.47 -37.00 150.00   93
  8  \w      0.00  28.00   1.00    4.50    --   36.47  92.00 152.42   28
  9  \w     61.00 110.00   1.00    4.50    --   36.47 178.00  60.00   49
 10  \w     82.00 178.00   1.00   15.00    --  108.00  30.00-180.00   96
 11  \w    101.00 177.00   1.00   15.00    --  108.00  77.00 -90.00   76
 12  \w    101.00 177.00   1.00   15.00    --  108.00  77.00  60.00   76
 13  \w     39.00 108.00   1.00   15.00    --  108.00-108.00 -82.00   69
 14  \w     38.00  64.00   1.00   15.00    --  108.00 -94.00-120.00   26
 15  \w     62.00 121.00   1.00   15.00    --  108.00 -61.00  90.00   59
 16  \w     52.00 128.00   1.00   15.00    --  108.00 -61.00 -90.00   76
 17  \w     40.00 106.00   1.00   15.00    --  108.00-111.00 120.00   66
 18  \w     89.00 127.00   1.00   15.00    --  108.00  45.00-120.00   38
 19  \w     89.00 178.00   1.00   15.00    --  108.00  45.00   0.00   89
 20  \w     89.00 174.00   1.00   15.00    --  108.00  45.00 120.00   85
 21  \w     72.00 107.00   1.00   15.00    --  108.00 178.00  90.00   35
 22  \w     76.00 109.00   1.00   15.00    --  108.00-111.00-150.00   33
 23  \w     87.00 114.00   1.00   15.00    --  108.00 -30.00-150.00   27
 24  \w     77.00 108.00   1.00   15.00    --  108.00-111.00   0.00   31
 25  \w     62.00 134.00   1.00   15.00    --  108.00 178.00 150.00   72
;
_diffrn_measurement_device         'four-circle diffractometer'
_diffrn_measurement_device_type    'Xcalibur, Eos, Gemini'
_diffrn_measurement_method         '\w scans'
_diffrn_orient_matrix_type        
 'CrysAlisPro convention (1999,Acta A55,543-557)'
_diffrn_orient_matrix_UB_11        -0.0390502000
_diffrn_orient_matrix_UB_12        0.1203483000
_diffrn_orient_matrix_UB_13        -0.0102693000
_diffrn_orient_matrix_UB_21        -0.0530985000
_diffrn_orient_matrix_UB_22        -0.0833230000
_diffrn_orient_matrix_UB_23        -0.0431005000
_diffrn_orient_matrix_UB_31        -0.0090220000
_diffrn_orient_matrix_UB_32        -0.0305792000
_diffrn_orient_matrix_UB_33        0.0771853000
_diffrn_radiation_monochromator    graphite
_diffrn_radiation_probe            x-ray
_diffrn_radiation_type             CuK\a
_diffrn_radiation_wavelength       1.54184
_diffrn_source                     'fine-focus sealed X-ray tube'
_diffrn_source_type                'Enhance (Cu) X-ray Source'
_reflns_Friedel_coverage           0.877
_reflns_Friedel_fraction_full      0.990
_reflns_Friedel_fraction_max       0.990
_reflns_number_gt                  6277
_reflns_number_total               7799
_reflns_odcompleteness_completeness  99.98
_reflns_odcompleteness_iscentric   1
_reflns_odcompleteness_theta       66.97
_reflns_special_details
;
 Reflections were merged by SHELXL according to the crystal
 class for the calculation of statistics and refinement.
 
 Structure factors included contributions from the .fab file.
 
 _reflns_Friedel_fraction is defined as the number of unique
 Friedel pairs measured divided by the number that would be
 possible theoretically, ignoring centric projections and
 systematic absences.
;
_reflns_threshold_expression       'I > 2\s(I)'
_computing_cell_refinement         'CrysAlisPro 1.171.42.81a (Rigaku OD, 2023)'
_computing_data_collection         'CrysAlisPro 1.171.42.81a (Rigaku OD, 2023)'
_computing_data_reduction          'CrysAlisPro 1.171.42.81a (Rigaku OD, 2023)'
_computing_molecular_graphics      'Olex2 (Dolomanov et al., 2009)'
_computing_publication_material    'Olex2 (Dolomanov et al., 2009)'
_computing_structure_refinement    'ShelXL (Sheldrick, 2015)'
_computing_structure_solution
;
Superflip (Palatinus & Chapuis, 2007;Palatinus & van der Lee, 2008;
Palatinus et al., 2012)
;
_refine_diff_density_max           0.123
_refine_diff_density_min           -0.178
_refine_diff_density_rms           0.036
_refine_ls_abs_structure_details
;
 Flack x determined using 2360 quotients [(I+)-(I-)]/[(I+)+(I-)]
 (Parsons, Flack and Wagner, Acta Cryst. B69 (2013) 249-259).
;
_refine_ls_abs_structure_Flack     0.33(17)
_refine_ls_extinction_coef         .
_refine_ls_extinction_method       none
_refine_ls_goodness_of_fit_ref     1.015
_refine_ls_hydrogen_treatment      constr
_refine_ls_matrix_type             full
_refine_ls_number_parameters       497
_refine_ls_number_reflns           7799
_refine_ls_number_restraints       1
_refine_ls_R_factor_all            0.0591
_refine_ls_R_factor_gt             0.0467
_refine_ls_restrained_S_all        1.015
_refine_ls_shift/su_max            0.008
_refine_ls_shift/su_mean           0.000
_refine_ls_structure_factor_coef   Fsqd
_refine_ls_weighting_details      
 'w=1/[\s^2^(Fo^2^)+(0.0653P)^2^] where P=(Fo^2^+2Fc^2^)/3'
_refine_ls_weighting_scheme        calc
_refine_ls_wR_factor_gt            0.1152
_refine_ls_wR_factor_ref           0.1254
_refine_special_details            ?
_olex2_refinement_description
;
1. Fixed Uiso
 At 1.2 times of:
  All C(H) groups, All C(H,H) groups
 At 1.5 times of:
  All O(H) groups
2. Uiso/Uaniso restraints and constraints
Uanis(C19) = Uanis(C19A)
Uanis(C20) = Uanis(C20A)
Uanis(C21) = Uanis(C21A)
Uanis(C22) = Uanis(C22A)
Uanis(C23) = Uanis(C23A)
Uanis(C24) = Uanis(C24A)
Uanis(C19') = Uanis(C1A)
Uanis(C24') = Uanis(C1B)
Uanis(C23') = Uanis(C1C)
Uanis(C22') = Uanis(C1D)
Uanis(C21') = Uanis(C1E)
Uanis(C20') = Uanis(C1F)
3. Others
 Sof(H8B)=Sof(C19A)=Sof(C20A)=Sof(H20A)=Sof(C21A)=Sof(H21A)=Sof(C22A)=
 Sof(H22A)=Sof(C23A)=Sof(H23A)=Sof(C24A)=Sof(H24A)=1-FVAR(1)
 Sof(H8A)=Sof(C19)=Sof(C20)=Sof(H20)=Sof(C21)=Sof(H21)=Sof(C22)=Sof(H22)=
 Sof(C23)=Sof(H23)=Sof(C24)=Sof(H24)=FVAR(1)
 Sof(C1F)=Sof(H1F)=Sof(C1E)=Sof(H1E)=Sof(C1D)=Sof(H1D)=Sof(C1C)=Sof(H1C)=
 Sof(C1B)=Sof(H1B)=Sof(C1A)=Sof(H8'A)=1-FVAR(2)
 Sof(H8')=Sof(C19')=Sof(C20')=Sof(H20')=Sof(C21')=Sof(H21')=Sof(C22')=
 Sof(H22')=Sof(C23')=Sof(H23')=Sof(C24')=Sof(H24')=FVAR(2)
4.a Ternary CH refined with riding coordinates:
 C8'(H8'), C8'(H8'A), C8(H8A), C8(H8B)
4.b Secondary CH2 refined with riding coordinates:
 C9'(H9'A,H9'B), C9(H9A,H9B)
4.c Aromatic/amide H refined with riding coordinates:
 C1F(H1F), C1E(H1E), C1D(H1D), C1C(H1C), C1B(H1B), C1'(H1'A), C2'(H2'),
 C3'(H3'), C4'(H4'), C5'(H5'), C11'(H11'), C12'(H12'), C15'(H15'), C16'(H16'),
 C17'(H17'), C18'(H18'), C20'(H20'), C21'(H21'), C22'(H22'), C23'(H23'),
 C24'(H24'), C1(H1A), C2(H2), C3(H3), C4(H4), C5(H5), C11(H11), C12(H12),
 C15(H15), C16(H16), C17(H17), C18(H18), C20A(H20A), C21A(H21A), C22A(H22A),
 C23A(H23A), C24A(H24A), C20(H20), C21(H21), C22(H22), C23(H23), C24(H24)
4.d Fitted hexagon refined as free rotating group:
 C1F(C1E,C1D,C1C,C1B,C1A), C19'(C20',C21',C22',C23',C24'), C19A(C20A,C21A,C22A,
 C23A,C24A), C19(C20,C21,C22,C23,C24)
4.e Idealised tetrahedral OH refined as rotating group:
 O1'(H1'), O1(H1)
4.f :
 C26'(H26'), C26(H26)
;
_atom_sites_solution_hydrogens     geom
_atom_sites_solution_primary       iterative
_atom_sites_solution_secondary     ?
loop_
  _atom_site_label
  _atom_site_type_symbol
  _atom_site_fract_x
  _atom_site_fract_y
  _atom_site_fract_z
  _atom_site_U_iso_or_equiv
  _atom_site_adp_type
  _atom_site_occupancy
  _atom_site_site_symmetry_order
  _atom_site_calc_flag
  _atom_site_refinement_flags_posn
  _atom_site_refinement_flags_adp
  _atom_site_refinement_flags_occupancy
  _atom_site_disorder_assembly
  _atom_site_disorder_group
 O1' O 0.76142(9) -0.06950(19) 0.96764(15) 0.0597(5) Uani 1 1 d . . . . .
 H1' H 0.7915 -0.1093 0.9889 0.090 Uiso 1 1 calc GR . . . .
 N1' N 0.62842(11) 0.3142(3) 0.96922(19) 0.0647(7) Uani 1 1 d . . . . .
 C1F C 0.6718(4) -0.0159(6) 0.8236(3) 0.0757(16) Uani 0.712(11) 1 d . . P A 2
 H1F H 0.6696 -0.0801 0.8581 0.091 Uiso 0.712(11) 1 calc R . P A 2
 C1E C 0.6563(3) -0.0438(7) 0.7453(4) 0.106(3) Uani 0.712(11) 1 d G . P A 2
 H1E H 0.6436 -0.1266 0.7273 0.127 Uiso 0.712(11) 1 calc R . P A 2
 C1D C 0.6596(4) 0.0521(9) 0.6937(3) 0.144(4) Uani 0.712(11) 1 d G . P A 2
 H1D H 0.6492 0.0335 0.6413 0.173 Uiso 0.712(11) 1 calc R . P A 2
 C1C C 0.6785(4) 0.1759(8) 0.7206(3) 0.132(4) Uani 0.712(11) 1 d G . P A 2
 H1C H 0.6807 0.2401 0.6861 0.158 Uiso 0.712(11) 1 calc R . P A 2
 C1B C 0.6940(3) 0.2038(6) 0.7990(4) 0.091(3) Uani 0.712(11) 1 d G . P A 2
 H1B H 0.7066 0.2866 0.8169 0.109 Uiso 0.712(11) 1 calc R . P A 2
 C1A C 0.6907(4) 0.1079(7) 0.8505(3) 0.0602(13) Uani 0.712(11) 1 d G . P A 2
 C1' C 0.84853(16) 0.2137(3) 0.9536(2) 0.0642(8) Uani 1 1 d . . . . .
 H1'A H 0.8444 0.2671 0.9922 0.077 Uiso 1 1 calc R . . . .
 C2' C 0.88800(19) 0.2458(4) 0.9181(3) 0.0826(12) Uani 1 1 d . . . . .
 H2' H 0.9106 0.3198 0.9334 0.099 Uiso 1 1 calc R . . . .
 C3' C 0.89415(19) 0.1694(4) 0.8604(2) 0.0808(11) Uani 1 1 d . . . . .
 H3' H 0.9210 0.1907 0.8369 0.097 Uiso 1 1 calc R . . . .
 C4' C 0.86024(18) 0.0613(4) 0.8377(2) 0.0769(10) Uani 1 1 d . . . . .
 H4' H 0.8636 0.0096 0.7980 0.092 Uiso 1 1 calc R . . . .
 C5' C 0.82092(15) 0.0289(3) 0.8738(2) 0.0636(9) Uani 1 1 d . . . . .
 H5' H 0.7980 -0.0446 0.8579 0.076 Uiso 1 1 calc R . . . .
 C6' C 0.81527(12) 0.1039(3) 0.93270(18) 0.0501(6) Uani 1 1 d . . . . .
 C7' C 0.77260(12) 0.0658(3) 0.97392(18) 0.0481(6) Uani 1 1 d . . . . .
 C8' C 0.71455(12) 0.1379(3) 0.93770(17) 0.0491(6) Uani 1 1 d . . . . .
 H8' H 0.7238 0.2300 0.9482 0.059 Uiso 0.288(11) 1 calc R . P A 1
 H8'A H 0.7225 0.2312 0.9435 0.059 Uiso 0.712(11) 1 calc R . P A 2
 C9' C 0.67247(12) 0.1052(3) 0.9811(2) 0.0562(7) Uani 1 1 d . . . . .
 H9'A H 0.6611 0.0149 0.9721 0.067 Uiso 1 1 calc R . . . .
 H9'B H 0.6923 0.1161 1.0362 0.067 Uiso 1 1 calc R . . . .
 C10' C 0.61891(12) 0.1887(3) 0.95681(18) 0.0510(7) Uani 1 1 d . . . . .
 C11' C 0.58247(16) 0.3966(4) 0.9509(3) 0.0759(11) Uani 1 1 d . . . . .
 H11' H 0.5898 0.4849 0.9590 0.091 Uiso 1 1 calc R . . . .
 C12' C 0.52744(15) 0.3578(4) 0.9219(3) 0.0744(10) Uani 1 1 d . . . . .
 H12' H 0.4976 0.4181 0.9107 0.089 Uiso 1 1 calc R . . . .
 C13' C 0.51509(14) 0.2257(4) 0.9084(2) 0.0612(8) Uani 1 1 d . . . . .
 C14' C 0.56195(13) 0.1375(3) 0.92567(17) 0.0534(7) Uani 1 1 d . . . . .
 C15' C 0.55021(17) 0.0037(4) 0.9121(2) 0.0724(10) Uani 1 1 d . . . . .
 H15' H 0.5804 -0.0555 0.9231 0.087 Uiso 1 1 calc R . . . .
 C16' C 0.4947(2) -0.0381(5) 0.8829(3) 0.0981(15) Uani 1 1 d . . . . .
 H16' H 0.4875 -0.1264 0.8748 0.118 Uiso 1 1 calc R . . . .
 C17' C 0.44827(19) 0.0482(6) 0.8649(3) 0.1020(17) Uani 1 1 d . . . . .
 H17' H 0.4106 0.0174 0.8448 0.122 Uiso 1 1 calc R . . . .
 C18' C 0.45821(16) 0.1760(5) 0.8768(3) 0.0838(12) Uani 1 1 d . . . . .
 H18' H 0.4271 0.2330 0.8640 0.101 Uiso 1 1 calc R . . . .
 C19' C 0.6852(9) 0.130(2) 0.8536(7) 0.0602(13) Uani 0.288(11) 1 d . . P A 1
 C20' C 0.6629(9) 0.0137(17) 0.8173(10) 0.0757(16) Uani 0.288(11) 1 d G . P A 1
 H20' H 0.6670 -0.0621 0.8461 0.091 Uiso 0.288(11) 1 calc R . P A 1
 C21' C 0.6345(8) 0.0108(17) 0.7379(10) 0.106(3) Uani 0.288(11) 1 d G . P A 1
 H21' H 0.6196 -0.0669 0.7135 0.127 Uiso 0.288(11) 1 calc R . P A 1
 C22' C 0.6284(9) 0.124(2) 0.6948(7) 0.144(4) Uani 0.288(11) 1 d G . P A 1
 H22' H 0.6094 0.1222 0.6417 0.173 Uiso 0.288(11) 1 calc R . P A 1
 C23' C 0.6507(9) 0.2403(19) 0.7311(9) 0.132(4) Uani 0.288(11) 1 d G . P A 1
 H23' H 0.6466 0.3161 0.7023 0.158 Uiso 0.288(11) 1 calc R . P A 1
 C24' C 0.6791(8) 0.2431(17) 0.8105(10) 0.091(3) Uani 0.288(11) 1 d G . P A 1
 H24' H 0.6939 0.3208 0.8349 0.109 Uiso 0.288(11) 1 calc R . P A 1
 C25' C 0.79830(13) 0.0991(3) 1.05761(19) 0.0563(7) Uani 1 1 d . . . . .
 C26' C 0.81884(16) 0.1193(5) 1.1241(2) 0.0813(11) Uani 1 1 d . . . . .
 H26' H 0.8351 0.1352 1.1768 0.098 Uiso 1 1 calc R . . . .
 O1 O 0.75321(11) 0.7899(2) 0.55076(16) 0.0729(7) Uani 1 1 d . . . . .
 H1 H 0.7822 0.8276 0.5783 0.109 Uiso 1 1 calc GR . . . .
 N1 N 0.64419(13) 0.4274(3) 0.36892(16) 0.0670(7) Uani 1 1 d . . . . .
 C1 C 0.76904(16) 0.6946(4) 0.6999(2) 0.0668(9) Uani 1 1 d . . . . .
 H1A H 0.7608 0.7818 0.6882 0.080 Uiso 1 1 calc R . . . .
 C2 C 0.7768(2) 0.6500(5) 0.7735(2) 0.0829(12) Uani 1 1 d . . . . .
 H2 H 0.7741 0.7080 0.8109 0.100 Uiso 1 1 calc R . . . .
 C3 C 0.78823(19) 0.5224(5) 0.7924(2) 0.0804(11) Uani 1 1 d . . . . .
 H3 H 0.7925 0.4930 0.8419 0.096 Uiso 1 1 calc R . . . .
 C4 C 0.79335(18) 0.4386(4) 0.7376(2) 0.0798(11) Uani 1 1 d . . . . .
 H4 H 0.8016 0.3517 0.7499 0.096 Uiso 1 1 calc R . . . .
 C5 C 0.78634(17) 0.4821(4) 0.6641(2) 0.0705(9) Uani 1 1 d . . . . .
 H5 H 0.7903 0.4240 0.6275 0.085 Uiso 1 1 calc R . . . .
 C6 C 0.77345(13) 0.6107(3) 0.64374(18) 0.0542(7) Uani 1 1 d . . . . .
 C7 C 0.76134(14) 0.6545(3) 0.5602(2) 0.0583(7) Uani 1 1 d . . . . .
 C8 C 0.70467(13) 0.5872(3) 0.50811(17) 0.0553(7) Uani 1 1 d . . . . .
 H8A H 0.7131 0.4940 0.5107 0.066 Uiso 0.40(3) 1 calc R . P B 1
 H8B H 0.7116 0.4934 0.5116 0.066 Uiso 0.60(3) 1 calc R . P B 2
 C9 C 0.68990(15) 0.6257(4) 0.42272(19) 0.0646(8) Uani 1 1 d . . . . .
 H9A H 0.6826 0.7183 0.4172 0.078 Uiso 1 1 calc R . . . .
 H9B H 0.7226 0.6067 0.4061 0.078 Uiso 1 1 calc R . . . .
 C10 C 0.63741(14) 0.5531(3) 0.37203(18) 0.0569(7) Uani 1 1 d . . . . .
 C11 C 0.59894(18) 0.3538(4) 0.3259(2) 0.0805(11) Uani 1 1 d . . . . .
 H11 H 0.6042 0.2646 0.3244 0.097 Uiso 1 1 calc R . . . .
 C12 C 0.54694(18) 0.4030(4) 0.2854(2) 0.0796(11) Uani 1 1 d . . . . .
 H12 H 0.5172 0.3483 0.2573 0.096 Uiso 1 1 calc R . . . .
 C13 C 0.53775(15) 0.5381(4) 0.2858(2) 0.0681(9) Uani 1 1 d . . . . .
 C14 C 0.58384(14) 0.6154(4) 0.33073(18) 0.0611(8) Uani 1 1 d . . . . .
 C15 C 0.5752(2) 0.7509(4) 0.3312(2) 0.0803(11) Uani 1 1 d . . . . .
 H15 H 0.6051 0.8044 0.3602 0.096 Uiso 1 1 calc R . . . .
 C16 C 0.5228(3) 0.8042(6) 0.2890(3) 0.1036(16) Uani 1 1 d . . . . .
 H16 H 0.5174 0.8934 0.2903 0.124 Uiso 1 1 calc R . . . .
 C17 C 0.4779(2) 0.7266(7) 0.2448(3) 0.1056(17) Uani 1 1 d . . . . .
 H17 H 0.4428 0.7643 0.2164 0.127 Uiso 1 1 calc R . . . .
 C18 C 0.48443(18) 0.5969(6) 0.2424(2) 0.0889(13) Uani 1 1 d . . . . .
 H18 H 0.4540 0.5459 0.2123 0.107 Uiso 1 1 calc R . . . .
 C19A C 0.6533(6) 0.6138(19) 0.5365(6) 0.0619(13) Uani 0.60(3) 1 d . . P B 2
 C20A C 0.6276(9) 0.7356(17) 0.5283(10) 0.075(3) Uani 0.60(3) 1 d G . P B 2
 H20A H 0.6410 0.8025 0.5049 0.090 Uiso 0.60(3) 1 calc R . P B 2
 C21A C 0.5819(9) 0.7573(17) 0.5552(11) 0.108(4) Uani 0.60(3) 1 d G . P B 2
 H21A H 0.5647 0.8387 0.5497 0.130 Uiso 0.60(3) 1 calc R . P B 2
 C22A C 0.5619(7) 0.657(2) 0.5902(10) 0.136(5) Uani 0.60(3) 1 d G . P B 2
 H22A H 0.5313 0.6718 0.6082 0.164 Uiso 0.60(3) 1 calc R . P B 2
 C23A C 0.5876(7) 0.536(2) 0.5984(10) 0.118(5) Uani 0.60(3) 1 d G . P B 2
 H23A H 0.5742 0.4686 0.6218 0.142 Uiso 0.60(3) 1 calc R . P B 2
 C24A C 0.6333(6) 0.5138(17) 0.5715(9) 0.086(3) Uani 0.60(3) 1 d G . P B 2
 H24A H 0.6505 0.4324 0.5770 0.103 Uiso 0.60(3) 1 calc R . P B 2
 C19 C 0.6555(10) 0.604(3) 0.5382(11) 0.0619(13) Uani 0.40(3) 1 d . . P B 1
 C20 C 0.6349(14) 0.725(3) 0.5494(14) 0.075(3) Uani 0.40(3) 1 d G . P B 1
 H20 H 0.6540 0.7996 0.5427 0.090 Uiso 0.40(3) 1 calc R . P B 1
 C21 C 0.5859(14) 0.735(3) 0.5705(17) 0.108(4) Uani 0.40(3) 1 d G . P B 1
 H21 H 0.5721 0.8161 0.5780 0.130 Uiso 0.40(3) 1 calc R . P B 1
 C22 C 0.5574(11) 0.623(4) 0.5806(16) 0.136(5) Uani 0.40(3) 1 d G . P B 1
 H22 H 0.5246 0.6300 0.5947 0.164 Uiso 0.40(3) 1 calc R . P B 1
 C23 C 0.5779(11) 0.502(3) 0.5694(13) 0.118(5) Uani 0.40(3) 1 d G . P B 1
 H23 H 0.5589 0.4274 0.5761 0.142 Uiso 0.40(3) 1 calc R . P B 1
 C24 C 0.6270(10) 0.492(3) 0.5482(11) 0.086(3) Uani 0.40(3) 1 d G . P B 1
 H24 H 0.6407 0.4108 0.5408 0.103 Uiso 0.40(3) 1 calc R . P B 1
 C25 C 0.81005(16) 0.6127(4) 0.5352(2) 0.0729(9) Uani 1 1 d . . . . .
 C26 C 0.8496(2) 0.5831(7) 0.5176(3) 0.1111(18) Uani 1 1 d . . . . .
 H26 H 0.8812 0.5595 0.5035 0.133 Uiso 1 1 calc R . . . .

loop_
  _atom_site_aniso_label
  _atom_site_aniso_U_11
  _atom_site_aniso_U_22
  _atom_site_aniso_U_33
  _atom_site_aniso_U_23
  _atom_site_aniso_U_13
  _atom_site_aniso_U_12
 O1' 0.0518(11) 0.0418(10) 0.0861(16) 0.0087(10) 0.0241(11) 0.0003(9)
 N1' 0.0438(13) 0.0544(15) 0.089(2) -0.0061(14) 0.0134(13) -0.0025(11)
 C1F 0.072(4) 0.084(4) 0.064(2) -0.004(3) 0.014(2) -0.009(3)
 C1E 0.110(7) 0.116(7) 0.072(4) -0.018(5) 0.006(4) -0.003(5)
 C1D 0.157(10) 0.197(12) 0.060(3) 0.001(5) 0.014(5) -0.018(8)
 C1C 0.141(9) 0.167(10) 0.073(4) 0.046(5) 0.018(5) -0.015(7)
 C1B 0.097(5) 0.099(5) 0.068(3) 0.029(3) 0.018(3) 0.001(4)
 C1A 0.053(2) 0.067(3) 0.0597(19) 0.0070(19) 0.0168(15) -0.001(2)
 C1' 0.080(2) 0.0507(17) 0.072(2) -0.0079(15) 0.0389(18) -0.0122(16)
 C2' 0.095(3) 0.071(2) 0.097(3) -0.008(2) 0.052(2) -0.031(2)
 C3' 0.084(3) 0.093(3) 0.083(3) -0.001(2) 0.051(2) -0.019(2)
 C4' 0.085(3) 0.085(2) 0.074(2) -0.011(2) 0.044(2) -0.002(2)
 C5' 0.066(2) 0.0591(19) 0.073(2) -0.0117(16) 0.0337(18) -0.0092(15)
 C6' 0.0498(15) 0.0438(14) 0.0587(16) 0.0040(13) 0.0209(13) 0.0041(12)
 C7' 0.0491(15) 0.0410(13) 0.0571(17) 0.0020(12) 0.0216(13) 0.0001(12)
 C8' 0.0483(14) 0.0423(14) 0.0585(16) 0.0026(12) 0.0205(13) -0.0016(12)
 C9' 0.0473(15) 0.0550(16) 0.0675(19) 0.0109(15) 0.0209(13) 0.0029(13)
 C10' 0.0437(14) 0.0564(17) 0.0531(16) 0.0034(13) 0.0165(12) -0.0017(13)
 C11' 0.0540(19) 0.0576(19) 0.111(3) -0.0038(19) 0.021(2) 0.0048(15)
 C12' 0.0487(19) 0.077(2) 0.093(3) 0.010(2) 0.0178(18) 0.0161(17)
 C13' 0.0444(15) 0.079(2) 0.0605(19) 0.0118(16) 0.0179(14) -0.0015(15)
 C14' 0.0487(15) 0.0649(18) 0.0500(15) 0.0042(14) 0.0211(12) -0.0093(14)
 C15' 0.071(2) 0.068(2) 0.087(3) -0.0022(19) 0.037(2) -0.0176(18)
 C16' 0.084(3) 0.087(3) 0.128(4) -0.016(3) 0.042(3) -0.043(3)
 C17' 0.060(2) 0.124(4) 0.113(4) 0.008(3) 0.018(2) -0.043(3)
 C18' 0.0456(18) 0.112(3) 0.088(3) 0.020(2) 0.0154(18) -0.008(2)
 C19' 0.053(2) 0.067(3) 0.0597(19) 0.0070(19) 0.0168(15) -0.001(2)
 C20' 0.072(4) 0.084(4) 0.064(2) -0.004(3) 0.014(2) -0.009(3)
 C21' 0.110(7) 0.116(7) 0.072(4) -0.018(5) 0.006(4) -0.003(5)
 C22' 0.157(10) 0.197(12) 0.060(3) 0.001(5) 0.014(5) -0.018(8)
 C23' 0.141(9) 0.167(10) 0.073(4) 0.046(5) 0.018(5) -0.015(7)
 C24' 0.097(5) 0.099(5) 0.068(3) 0.029(3) 0.018(3) 0.001(4)
 C25' 0.0450(14) 0.0671(19) 0.059(2) 0.0049(15) 0.0198(13) 0.0029(14)
 C26' 0.063(2) 0.121(3) 0.058(2) -0.002(2) 0.0177(17) 0.004(2)
 O1 0.0682(15) 0.0593(13) 0.0773(16) 0.0026(12) 0.0061(12) -0.0143(11)
 N1 0.0642(17) 0.0693(18) 0.0545(16) -0.0028(13) 0.0027(13) 0.0076(14)
 C1 0.070(2) 0.0631(19) 0.072(2) -0.0116(17) 0.0297(18) -0.0083(17)
 C2 0.092(3) 0.093(3) 0.070(2) -0.027(2) 0.035(2) -0.021(2)
 C3 0.082(3) 0.099(3) 0.057(2) 0.000(2) 0.0206(19) -0.011(2)
 C4 0.082(3) 0.078(2) 0.068(2) 0.012(2) 0.0103(19) 0.010(2)
 C5 0.075(2) 0.072(2) 0.0568(19) -0.0084(17) 0.0113(16) 0.0170(18)
 C6 0.0436(14) 0.0593(16) 0.0552(16) -0.0089(14) 0.0109(12) -0.0059(13)
 C7 0.0558(17) 0.0583(17) 0.0591(18) -0.0052(14) 0.0173(14) -0.0075(14)
 C8 0.0588(17) 0.0565(18) 0.0484(16) -0.0031(13) 0.0149(13) -0.0090(14)
 C9 0.0607(18) 0.074(2) 0.0585(18) 0.0054(16) 0.0186(15) -0.0100(16)
 C10 0.0618(18) 0.0651(19) 0.0425(16) 0.0049(13) 0.0158(14) 0.0023(15)
 C11 0.081(3) 0.071(2) 0.072(3) -0.0044(19) 0.002(2) 0.004(2)
 C12 0.071(2) 0.087(3) 0.066(2) -0.013(2) 0.0042(19) -0.008(2)
 C13 0.0571(19) 0.096(3) 0.0485(18) 0.0032(17) 0.0136(15) 0.0068(18)
 C14 0.0634(18) 0.076(2) 0.0470(16) 0.0076(16) 0.0227(14) 0.0079(17)
 C15 0.088(3) 0.077(2) 0.074(2) 0.012(2) 0.025(2) 0.015(2)
 C16 0.113(4) 0.095(3) 0.105(4) 0.021(3) 0.040(3) 0.040(3)
 C17 0.082(3) 0.137(5) 0.095(3) 0.026(3) 0.026(3) 0.044(3)
 C18 0.063(2) 0.125(4) 0.074(3) 0.009(3) 0.0166(18) 0.015(2)
 C19A 0.0532(19) 0.081(4) 0.0461(17) -0.0049(19) 0.0089(14) -0.008(2)
 C20A 0.059(5) 0.100(4) 0.056(9) -0.014(5) 0.006(6) 0.003(4)
 C21A 0.081(4) 0.152(8) 0.088(8) -0.034(6) 0.024(5) 0.020(5)
 C22A 0.081(4) 0.238(16) 0.102(6) -0.020(7) 0.046(4) -0.014(7)
 C23A 0.093(7) 0.178(13) 0.096(11) 0.005(9) 0.049(8) -0.027(6)
 C24A 0.080(4) 0.116(7) 0.060(8) 0.004(6) 0.023(6) -0.025(4)
 C19 0.0532(19) 0.081(4) 0.0461(17) -0.0049(19) 0.0089(14) -0.008(2)
 C20 0.059(5) 0.100(4) 0.056(9) -0.014(5) 0.006(6) 0.003(4)
 C21 0.081(4) 0.152(8) 0.088(8) -0.034(6) 0.024(5) 0.020(5)
 C22 0.081(4) 0.238(16) 0.102(6) -0.020(7) 0.046(4) -0.014(7)
 C23 0.093(7) 0.178(13) 0.096(11) 0.005(9) 0.049(8) -0.027(6)
 C24 0.080(4) 0.116(7) 0.060(8) 0.004(6) 0.023(6) -0.025(4)
 C25 0.069(2) 0.088(2) 0.064(2) -0.0118(19) 0.0255(17) -0.018(2)
 C26 0.086(3) 0.158(5) 0.106(4) -0.030(4) 0.054(3) -0.015(3)

_geom_special_details
;
 All esds (except the esd in the dihedral angle between two l.s. planes)
 are estimated using the full covariance matrix.  The cell esds are taken
 into account individually in the estimation of esds in distances, angles
 and torsion angles; correlations between esds in cell parameters are only
 used when they are defined by crystal symmetry.  An approximate (isotropic)
 treatment of cell esds is used for estimating esds involving l.s. planes.
;
loop_
  _geom_bond_atom_site_label_1
  _geom_bond_atom_site_label_2
  _geom_bond_distance
  _geom_bond_site_symmetry_2
  _geom_bond_publ_flag
 O1' H1' 0.8200 . ?
 O1' C7' 1.418(3) . ?
 N1' C10' 1.320(4) . ?
 N1' C11' 1.362(5) . ?
 C1F H1F 0.9300 . ?
 C1F C1E 1.3900 . ?
 C1F C1A 1.3900 . ?
 C1E H1E 0.9300 . ?
 C1E C1D 1.3900 . ?
 C1D H1D 0.9300 . ?
 C1D C1C 1.3900 . ?
 C1C H1C 0.9300 . ?
 C1C C1B 1.3900 . ?
 C1B H1B 0.9300 . ?
 C1B C1A 1.3900 . ?
 C1A C8' 1.541(6) . ?
 C1' H1'A 0.9300 . ?
 C1' C2' 1.380(5) . ?
 C1' C6' 1.373(4) . ?
 C2' H2' 0.9300 . ?
 C2' C3' 1.369(6) . ?
 C3' H3' 0.9300 . ?
 C3' C4' 1.370(6) . ?
 C4' H4' 0.9300 . ?
 C4' C5' 1.385(5) . ?
 C5' H5' 0.9300 . ?
 C5' C6' 1.375(5) . ?
 C6' C7' 1.537(4) . ?
 C7' C8' 1.547(4) . ?
 C7' C25' 1.493(4) . ?
 C8' H8' 0.9800 . ?
 C8' H8'A 0.9800 . ?
 C8' C9' 1.542(4) . ?
 C8' C19' 1.471(12) . ?
 C9' H9'A 0.9700 . ?
 C9' H9'B 0.9700 . ?
 C9' C10' 1.510(4) . ?
 C10' C14' 1.424(4) . ?
 C11' H11' 0.9300 . ?
 C11' C12' 1.338(5) . ?
 C12' H12' 0.9300 . ?
 C12' C13' 1.399(5) . ?
 C13' C14' 1.417(5) . ?
 C13' C18' 1.418(5) . ?
 C14' C15' 1.414(5) . ?
 C15' H15' 0.9300 . ?
 C15' C16' 1.358(6) . ?
 C16' H16' 0.9300 . ?
 C16' C17' 1.397(7) . ?
 C17' H17' 0.9300 . ?
 C17' C18' 1.343(7) . ?
 C18' H18' 0.9300 . ?
 C19' C20' 1.3900 . ?
 C19' C24' 1.3900 . ?
 C20' H20' 0.9300 . ?
 C20' C21' 1.3900 . ?
 C21' H21' 0.9300 . ?
 C21' C22' 1.3900 . ?
 C22' H22' 0.9300 . ?
 C22' C23' 1.3900 . ?
 C23' H23' 0.9300 . ?
 C23' C24' 1.3900 . ?
 C24' H24' 0.9300 . ?
 C25' C26' 1.172(5) . ?
 C26' H26' 0.9300 . ?
 O1 H1 0.8200 . ?
 O1 C7 1.412(4) . ?
 N1 C10 1.310(5) . ?
 N1 C11 1.359(5) . ?
 C1 H1A 0.9300 . ?
 C1 C2 1.379(6) . ?
 C1 C6 1.379(5) . ?
 C2 H2 0.9300 . ?
 C2 C3 1.365(6) . ?
 C3 H3 0.9300 . ?
 C3 C4 1.364(6) . ?
 C4 H4 0.9300 . ?
 C4 C5 1.377(5) . ?
 C5 H5 0.9300 . ?
 C5 C6 1.385(5) . ?
 C6 C7 1.529(5) . ?
 C7 C8 1.563(4) . ?
 C7 C25 1.484(5) . ?
 C8 H8A 0.9800 . ?
 C8 H8B 0.9800 . ?
 C8 C9 1.539(4) . ?
 C8 C19A 1.544(15) . ?
 C8 C19 1.50(2) . ?
 C9 H9A 0.9700 . ?
 C9 H9B 0.9700 . ?
 C9 C10 1.512(5) . ?
 C10 C14 1.433(5) . ?
 C11 H11 0.9300 . ?
 C11 C12 1.344(6) . ?
 C12 H12 0.9300 . ?
 C12 C13 1.411(6) . ?
 C13 C14 1.405(5) . ?
 C13 C18 1.421(5) . ?
 C14 C15 1.413(6) . ?
 C15 H15 0.9300 . ?
 C15 C16 1.375(6) . ?
 C16 H16 0.9300 . ?
 C16 C17 1.384(8) . ?
 C17 H17 0.9300 . ?
 C17 C18 1.348(8) . ?
 C18 H18 0.9300 . ?
 C19A C20A 1.3900 . ?
 C19A C24A 1.3900 . ?
 C20A H20A 0.9300 . ?
 C20A C21A 1.3900 . ?
 C21A H21A 0.9300 . ?
 C21A C22A 1.3900 . ?
 C22A H22A 0.9300 . ?
 C22A C23A 1.3900 . ?
 C23A H23A 0.9300 . ?
 C23A C24A 1.3900 . ?
 C24A H24A 0.9300 . ?
 C19 C20 1.3900 . ?
 C19 C24 1.3900 . ?
 C20 H20 0.9300 . ?
 C20 C21 1.3900 . ?
 C21 H21 0.9300 . ?
 C21 C22 1.3900 . ?
 C22 H22 0.9300 . ?
 C22 C23 1.3900 . ?
 C23 H23 0.9300 . ?
 C23 C24 1.3900 . ?
 C24 H24 0.9300 . ?
 C25 C26 1.164(6) . ?
 C26 H26 0.9300 . ?

loop_
  _geom_angle_atom_site_label_1
  _geom_angle_atom_site_label_2
  _geom_angle_atom_site_label_3
  _geom_angle
  _geom_angle_site_symmetry_1
  _geom_angle_site_symmetry_3
  _geom_angle_publ_flag
 C7' O1' H1' 109.5 . . ?
 C10' N1' C11' 118.9(3) . . ?
 C1E C1F H1F 120.0 . . ?
 C1E C1F C1A 120.0 . . ?
 C1A C1F H1F 120.0 . . ?
 C1F C1E H1E 120.0 . . ?
 C1D C1E C1F 120.0 . . ?
 C1D C1E H1E 120.0 . . ?
 C1E C1D H1D 120.0 . . ?
 C1E C1D C1C 120.0 . . ?
 C1C C1D H1D 120.0 . . ?
 C1D C1C H1C 120.0 . . ?
 C1B C1C C1D 120.0 . . ?
 C1B C1C H1C 120.0 . . ?
 C1C C1B H1B 120.0 . . ?
 C1A C1B C1C 120.0 . . ?
 C1A C1B H1B 120.0 . . ?
 C1F C1A C8' 121.2(4) . . ?
 C1B C1A C1F 120.0 . . ?
 C1B C1A C8' 118.5(4) . . ?
 C2' C1' H1'A 119.6 . . ?
 C6' C1' H1'A 119.6 . . ?
 C6' C1' C2' 120.9(3) . . ?
 C1' C2' H2' 119.8 . . ?
 C3' C2' C1' 120.5(4) . . ?
 C3' C2' H2' 119.8 . . ?
 C2' C3' H3' 120.4 . . ?
 C2' C3' C4' 119.3(3) . . ?
 C4' C3' H3' 120.4 . . ?
 C3' C4' H4' 119.9 . . ?
 C3' C4' C5' 120.2(3) . . ?
 C5' C4' H4' 119.9 . . ?
 C4' C5' H5' 119.6 . . ?
 C6' C5' C4' 120.9(3) . . ?
 C6' C5' H5' 119.6 . . ?
 C1' C6' C5' 118.3(3) . . ?
 C1' C6' C7' 120.9(3) . . ?
 C5' C6' C7' 120.8(3) . . ?
 O1' C7' C6' 110.9(2) . . ?
 O1' C7' C8' 108.1(2) . . ?
 O1' C7' C25' 108.3(3) . . ?
 C6' C7' C8' 110.5(2) . . ?
 C25' C7' C6' 109.0(2) . . ?
 C25' C7' C8' 110.0(2) . . ?
 C1A C8' C7' 108.9(4) . . ?
 C1A C8' H8'A 107.6 . . ?
 C1A C8' C9' 114.0(4) . . ?
 C7' C8' H8' 105.1 . . ?
 C7' C8' H8'A 107.6 . . ?
 C9' C8' C7' 110.8(2) . . ?
 C9' C8' H8' 105.1 . . ?
 C9' C8' H8'A 107.6 . . ?
 C19' C8' C7' 118.7(9) . . ?
 C19' C8' H8' 105.1 . . ?
 C19' C8' C9' 110.7(9) . . ?
 C8' C9' H9'A 108.9 . . ?
 C8' C9' H9'B 108.9 . . ?
 H9'A C9' H9'B 107.8 . . ?
 C10' C9' C8' 113.2(3) . . ?
 C10' C9' H9'A 108.9 . . ?
 C10' C9' H9'B 108.9 . . ?
 N1' C10' C9' 114.9(3) . . ?
 N1' C10' C14' 121.7(3) . . ?
 C14' C10' C9' 123.4(3) . . ?
 N1' C11' H11' 118.1 . . ?
 C12' C11' N1' 123.8(3) . . ?
 C12' C11' H11' 118.1 . . ?
 C11' C12' H12' 120.3 . . ?
 C11' C12' C13' 119.5(3) . . ?
 C13' C12' H12' 120.3 . . ?
 C12' C13' C14' 118.2(3) . . ?
 C12' C13' C18' 123.4(4) . . ?
 C14' C13' C18' 118.4(4) . . ?
 C13' C14' C10' 117.9(3) . . ?
 C15' C14' C10' 123.2(3) . . ?
 C15' C14' C13' 118.9(3) . . ?
 C14' C15' H15' 120.1 . . ?
 C16' C15' C14' 119.8(4) . . ?
 C16' C15' H15' 120.1 . . ?
 C15' C16' H16' 119.2 . . ?
 C15' C16' C17' 121.7(4) . . ?
 C17' C16' H16' 119.2 . . ?
 C16' C17' H17' 120.1 . . ?
 C18' C17' C16' 119.7(4) . . ?
 C18' C17' H17' 120.1 . . ?
 C13' C18' H18' 119.3 . . ?
 C17' C18' C13' 121.4(4) . . ?
 C17' C18' H18' 119.3 . . ?
 C20' C19' C8' 121.9(13) . . ?
 C20' C19' C24' 120.0 . . ?
 C24' C19' C8' 118.1(13) . . ?
 C19' C20' H20' 120.0 . . ?
 C19' C20' C21' 120.0 . . ?
 C21' C20' H20' 120.0 . . ?
 C20' C21' H21' 120.0 . . ?
 C22' C21' C20' 120.0 . . ?
 C22' C21' H21' 120.0 . . ?
 C21' C22' H22' 120.0 . . ?
 C23' C22' C21' 120.0 . . ?
 C23' C22' H22' 120.0 . . ?
 C22' C23' H23' 120.0 . . ?
 C22' C23' C24' 120.0 . . ?
 C24' C23' H23' 120.0 . . ?
 C19' C24' H24' 120.0 . . ?
 C23' C24' C19' 120.0 . . ?
 C23' C24' H24' 120.0 . . ?
 C26' C25' C7' 176.9(4) . . ?
 C25' C26' H26' 180.0 . . ?
 C7 O1 H1 109.5 . . ?
 C10 N1 C11 119.1(3) . . ?
 C2 C1 H1A 119.8 . . ?
 C2 C1 C6 120.4(4) . . ?
 C6 C1 H1A 119.8 . . ?
 C1 C2 H2 119.4 . . ?
 C3 C2 C1 121.3(4) . . ?
 C3 C2 H2 119.4 . . ?
 C2 C3 H3 120.5 . . ?
 C4 C3 C2 118.9(4) . . ?
 C4 C3 H3 120.5 . . ?
 C3 C4 H4 119.8 . . ?
 C3 C4 C5 120.4(4) . . ?
 C5 C4 H4 119.8 . . ?
 C4 C5 H5 119.4 . . ?
 C4 C5 C6 121.2(3) . . ?
 C6 C5 H5 119.4 . . ?
 C1 C6 C5 117.8(3) . . ?
 C1 C6 C7 121.9(3) . . ?
 C5 C6 C7 120.2(3) . . ?
 O1 C7 C6 112.8(3) . . ?
 O1 C7 C8 107.6(3) . . ?
 O1 C7 C25 110.1(3) . . ?
 C6 C7 C8 108.4(3) . . ?
 C25 C7 C6 108.7(3) . . ?
 C25 C7 C8 109.1(3) . . ?
 C7 C8 H8A 106.0 . . ?
 C7 C8 H8B 107.3 . . ?
 C9 C8 C7 111.5(3) . . ?
 C9 C8 H8A 106.0 . . ?
 C9 C8 H8B 107.3 . . ?
 C9 C8 C19A 111.1(6) . . ?
 C19A C8 C7 112.1(6) . . ?
 C19A C8 H8B 107.3 . . ?
 C19 C8 C7 112.8(9) . . ?
 C19 C8 H8A 106.0 . . ?
 C19 C8 C9 113.8(9) . . ?
 C8 C9 H9A 109.4 . . ?
 C8 C9 H9B 109.4 . . ?
 H9A C9 H9B 108.0 . . ?
 C10 C9 C8 111.1(3) . . ?
 C10 C9 H9A 109.4 . . ?
 C10 C9 H9B 109.4 . . ?
 N1 C10 C9 114.9(3) . . ?
 N1 C10 C14 121.9(3) . . ?
 C14 C10 C9 123.2(3) . . ?
 N1 C11 H11 118.2 . . ?
 C12 C11 N1 123.5(4) . . ?
 C12 C11 H11 118.2 . . ?
 C11 C12 H12 120.2 . . ?
 C11 C12 C13 119.6(4) . . ?
 C13 C12 H12 120.2 . . ?
 C12 C13 C18 122.5(4) . . ?
 C14 C13 C12 117.6(3) . . ?
 C14 C13 C18 119.8(4) . . ?
 C13 C14 C10 118.3(3) . . ?
 C13 C14 C15 118.1(3) . . ?
 C15 C14 C10 123.6(4) . . ?
 C14 C15 H15 119.8 . . ?
 C16 C15 C14 120.4(5) . . ?
 C16 C15 H15 119.8 . . ?
 C15 C16 H16 119.6 . . ?
 C15 C16 C17 120.8(5) . . ?
 C17 C16 H16 119.6 . . ?
 C16 C17 H17 119.6 . . ?
 C18 C17 C16 120.7(5) . . ?
 C18 C17 H17 119.6 . . ?
 C13 C18 H18 119.9 . . ?
 C17 C18 C13 120.2(5) . . ?
 C17 C18 H18 119.9 . . ?
 C20A C19A C8 121.2(11) . . ?
 C20A C19A C24A 120.0 . . ?
 C24A C19A C8 118.8(11) . . ?
 C19A C20A H20A 120.0 . . ?
 C19A C20A C21A 120.0 . . ?
 C21A C20A H20A 120.0 . . ?
 C20A C21A H21A 120.0 . . ?
 C22A C21A C20A 120.0 . . ?
 C22A C21A H21A 120.0 . . ?
 C21A C22A H22A 120.0 . . ?
 C23A C22A C21A 120.0 . . ?
 C23A C22A H22A 120.0 . . ?
 C22A C23A H23A 120.0 . . ?
 C24A C23A C22A 120.0 . . ?
 C24A C23A H23A 120.0 . . ?
 C19A C24A H24A 120.0 . . ?
 C23A C24A C19A 120.0 . . ?
 C23A C24A H24A 120.0 . . ?
 C20 C19 C8 122.3(19) . . ?
 C20 C19 C24 120.0 . . ?
 C24 C19 C8 117.5(19) . . ?
 C19 C20 H20 120.0 . . ?
 C21 C20 C19 120.0 . . ?
 C21 C20 H20 120.0 . . ?
 C20 C21 H21 120.0 . . ?
 C20 C21 C22 120.0 . . ?
 C22 C21 H21 120.0 . . ?
 C21 C22 H22 120.0 . . ?
 C21 C22 C23 120.0 . . ?
 C23 C22 H22 120.0 . . ?
 C22 C23 H23 120.0 . . ?
 C24 C23 C22 120.0 . . ?
 C24 C23 H23 120.0 . . ?
 C19 C24 H24 120.0 . . ?
 C23 C24 C19 120.0 . . ?
 C23 C24 H24 120.0 . . ?
 C26 C25 C7 177.4(5) . . ?
 C25 C26 H26 180.0 . . ?

loop_
  _geom_hbond_atom_site_label_D
  _geom_hbond_atom_site_label_H
  _geom_hbond_atom_site_label_A
  _geom_hbond_distance_DH
  _geom_hbond_distance_HA
  _geom_hbond_distance_DA
  _geom_hbond_angle_DHA
  _geom_hbond_site_symmetry_A
 O1' H1' N1' 0.82 2.02 2.830(4) 169.9 4_647
 O1 H1 N1 0.82 2.02 2.836(4) 171.3 4_656

loop_
  _geom_torsion_atom_site_label_1
  _geom_torsion_atom_site_label_2
  _geom_torsion_atom_site_label_3
  _geom_torsion_atom_site_label_4
  _geom_torsion
  _geom_torsion_site_symmetry_1
  _geom_torsion_site_symmetry_2
  _geom_torsion_site_symmetry_3
  _geom_torsion_site_symmetry_4
  _geom_torsion_publ_flag
 O1' C7' C8' C1A -65.1(4) . . . . ?
 O1' C7' C8' C9' 61.1(3) . . . . ?
 O1' C7' C8' C19' -68.6(10) . . . . ?
 N1' C10' C14' C13' -0.3(5) . . . . ?
 N1' C10' C14' C15' -179.6(3) . . . . ?
 N1' C11' C12' C13' -0.5(7) . . . . ?
 C1F C1E C1D C1C 0.0 . . . . ?
 C1F C1A C8' C7' 67.8(4) . . . . ?
 C1F C1A C8' C9' -56.6(4) . . . . ?
 C1E C1F C1A C1B 0.0 . . . . ?
 C1E C1F C1A C8' -173.2(6) . . . . ?
 C1E C1D C1C C1B 0.0 . . . . ?
 C1D C1C C1B C1A 0.0 . . . . ?
 C1C C1B C1A C1F 0.0 . . . . ?
 C1C C1B C1A C8' 173.4(6) . . . . ?
 C1B C1A C8' C7' -105.5(4) . . . . ?
 C1B C1A C8' C9' 130.1(4) . . . . ?
 C1A C1F C1E C1D 0.0 . . . . ?
 C1A C8' C9' C10' -65.9(4) . . . . ?
 C1' C2' C3' C4' 0.7(7) . . . . ?
 C1' C6' C7' O1' -155.7(3) . . . . ?
 C1' C6' C7' C8' 84.4(4) . . . . ?
 C1' C6' C7' C25' -36.6(4) . . . . ?
 C2' C1' C6' C5' -2.1(6) . . . . ?
 C2' C1' C6' C7' 178.1(4) . . . . ?
 C2' C3' C4' C5' -1.1(7) . . . . ?
 C3' C4' C5' C6' -0.1(6) . . . . ?
 C4' C5' C6' C1' 1.7(6) . . . . ?
 C4' C5' C6' C7' -178.5(3) . . . . ?
 C5' C6' C7' O1' 24.5(4) . . . . ?
 C5' C6' C7' C8' -95.4(3) . . . . ?
 C5' C6' C7' C25' 143.6(3) . . . . ?
 C6' C1' C2' C3' 0.9(7) . . . . ?
 C6' C7' C8' C1A 56.4(4) . . . . ?
 C6' C7' C8' C9' -177.3(3) . . . . ?
 C6' C7' C8' C19' 52.9(10) . . . . ?
 C7' C8' C9' C10' 170.7(3) . . . . ?
 C7' C8' C19' C20' 66.0(13) . . . . ?
 C7' C8' C19' C24' -115.2(10) . . . . ?
 C8' C9' C10' N1' -61.3(4) . . . . ?
 C8' C9' C10' C14' 121.2(3) . . . . ?
 C8' C19' C20' C21' 178.8(18) . . . . ?
 C8' C19' C24' C23' -178.8(17) . . . . ?
 C9' C8' C19' C20' -63.8(11) . . . . ?
 C9' C8' C19' C24' 115.0(11) . . . . ?
 C9' C10' C14' C13' 177.1(3) . . . . ?
 C9' C10' C14' C15' -2.2(5) . . . . ?
 C10' N1' C11' C12' 1.2(7) . . . . ?
 C10' C14' C15' C16' 179.4(4) . . . . ?
 C11' N1' C10' C9' -178.3(3) . . . . ?
 C11' N1' C10' C14' -0.7(5) . . . . ?
 C11' C12' C13' C14' -0.5(6) . . . . ?
 C11' C12' C13' C18' -179.0(4) . . . . ?
 C12' C13' C14' C10' 0.9(5) . . . . ?
 C12' C13' C14' C15' -179.7(4) . . . . ?
 C12' C13' C18' C17' -179.9(5) . . . . ?
 C13' C14' C15' C16' 0.0(6) . . . . ?
 C14' C13' C18' C17' 1.6(6) . . . . ?
 C14' C15' C16' C17' 0.7(7) . . . . ?
 C15' C16' C17' C18' -0.3(9) . . . . ?
 C16' C17' C18' C13' -0.9(8) . . . . ?
 C18' C13' C14' C10' 179.5(3) . . . . ?
 C18' C13' C14' C15' -1.1(5) . . . . ?
 C19' C8' C9' C10' -55.4(9) . . . . ?
 C19' C20' C21' C22' 0.0 . . . . ?
 C20' C19' C24' C23' 0.0 . . . . ?
 C20' C21' C22' C23' 0.0 . . . . ?
 C21' C22' C23' C24' 0.0 . . . . ?
 C22' C23' C24' C19' 0.0 . . . . ?
 C24' C19' C20' C21' 0.0 . . . . ?
 C25' C7' C8' C1A 176.8(4) . . . . ?
 C25' C7' C8' C9' -56.9(3) . . . . ?
 C25' C7' C8' C19' 173.3(10) . . . . ?
 O1 C7 C8 C9 58.3(4) . . . . ?
 O1 C7 C8 C19A -67.0(8) . . . . ?
 O1 C7 C8 C19 -71.3(13) . . . . ?
 N1 C10 C14 C13 -0.1(5) . . . . ?
 N1 C10 C14 C15 -178.5(3) . . . . ?
 N1 C11 C12 C13 0.7(7) . . . . ?
 C1 C2 C3 C4 1.5(7) . . . . ?
 C1 C6 C7 O1 7.9(4) . . . . ?
 C1 C6 C7 C8 -111.2(3) . . . . ?
 C1 C6 C7 C25 130.3(3) . . . . ?
 C2 C1 C6 C5 -0.7(5) . . . . ?
 C2 C1 C6 C7 176.0(3) . . . . ?
 C2 C3 C4 C5 -0.8(7) . . . . ?
 C3 C4 C5 C6 -0.6(6) . . . . ?
 C4 C5 C6 C1 1.3(6) . . . . ?
 C4 C5 C6 C7 -175.3(3) . . . . ?
 C5 C6 C7 O1 -175.6(3) . . . . ?
 C5 C6 C7 C8 65.3(4) . . . . ?
 C5 C6 C7 C25 -53.2(4) . . . . ?
 C6 C1 C2 C3 -0.7(6) . . . . ?
 C6 C7 C8 C9 -179.5(3) . . . . ?
 C6 C7 C8 C19A 55.3(8) . . . . ?
 C6 C7 C8 C19 51.0(13) . . . . ?
 C7 C8 C9 C10 176.1(3) . . . . ?
 C7 C8 C19A C20A 71.7(9) . . . . ?
 C7 C8 C19A C24A -107.6(9) . . . . ?
 C7 C8 C19 C20 58.8(14) . . . . ?
 C7 C8 C19 C24 -127.0(11) . . . . ?
 C8 C9 C10 N1 -65.4(4) . . . . ?
 C8 C9 C10 C14 114.1(3) . . . . ?
 C8 C19A C20A C21A -179.3(10) . . . . ?
 C8 C19A C24A C23A 179.3(10) . . . . ?
 C8 C19 C20 C21 174.0(17) . . . . ?
 C8 C19 C24 C23 -174.3(17) . . . . ?
 C9 C8 C19A C20A -53.8(10) . . . . ?
 C9 C8 C19A C24A 126.9(9) . . . . ?
 C9 C8 C19 C20 -69.5(13) . . . . ?
 C9 C8 C19 C24 104.6(12) . . . . ?
 C9 C10 C14 C13 -179.5(3) . . . . ?
 C9 C10 C14 C15 2.1(5) . . . . ?
 C10 N1 C11 C12 0.4(6) . . . . ?
 C10 C14 C15 C16 178.9(4) . . . . ?
 C11 N1 C10 C9 178.8(3) . . . . ?
 C11 N1 C10 C14 -0.7(5) . . . . ?
 C11 C12 C13 C14 -1.5(6) . . . . ?
 C11 C12 C13 C18 178.1(4) . . . . ?
 C12 C13 C14 C10 1.2(5) . . . . ?
 C12 C13 C14 C15 179.7(3) . . . . ?
 C12 C13 C18 C17 180.0(4) . . . . ?
 C13 C14 C15 C16 0.5(6) . . . . ?
 C14 C13 C18 C17 -0.5(6) . . . . ?
 C14 C15 C16 C17 -0.7(7) . . . . ?
 C15 C16 C17 C18 0.4(8) . . . . ?
 C16 C17 C18 C13 0.3(8) . . . . ?
 C18 C13 C14 C10 -178.4(3) . . . . ?
 C18 C13 C14 C15 0.1(5) . . . . ?
 C19A C8 C9 C10 -58.2(8) . . . . ?
 C19A C20A C21A C22A 0.0 . . . . ?
 C20A C19A C24A C23A 0.0 . . . . ?
 C20A C21A C22A C23A 0.0 . . . . ?
 C21A C22A C23A C24A 0.0 . . . . ?
 C22A C23A C24A C19A 0.0 . . . . ?
 C24A C19A C20A C21A 0.0 . . . . ?
 C19 C8 C9 C10 -54.9(13) . . . . ?
 C19 C20 C21 C22 0.0 . . . . ?
 C20 C19 C24 C23 0.0 . . . . ?
 C20 C21 C22 C23 0.0 . . . . ?
 C21 C22 C23 C24 0.0 . . . . ?
 C22 C23 C24 C19 0.0 . . . . ?
 C24 C19 C20 C21 0.0 . . . . ?
 C25 C7 C8 C9 -61.2(4) . . . . ?
 C25 C7 C8 C19A 173.6(8) . . . . ?
 C25 C7 C8 C19 169.2(13) . . . . ?

_smtbx_masks_special_details       ?
loop_
  _smtbx_masks_void_nr
  _smtbx_masks_void_average_x
  _smtbx_masks_void_average_y
  _smtbx_masks_void_average_z
  _smtbx_masks_void_volume
  _smtbx_masks_void_count_electrons
  _smtbx_masks_void_content
 1 0.000 0.148 0.000 29.3 4.8 ?
 2 0.000 0.634 0.500 150.1 44.3 ?
 3 0.500 0.134 0.500 150.1 44.3 ?
 4 0.500 0.648 0.000 29.3 4.8 ?

_shelx_res_file
;
    km48165.res created by SHELXL-2014/7

TITL CF solution in C2
CELL 1.54184 24.595044 10.305064 18.374607 90 109.6626 90
ZERR 8 0.000849 0.000306 0.000637 0 0.0038 0
LATT -7
SYMM -X,+Y,-Z
SFAC C H N O
UNIT 208 168 8 8
EQIV $1 1.5-X,-0.5+Y,2-Z
EQIV $2 1.5-X,0.5+Y,1-Z
EADP C19 C19A
EADP C20 C20A
EADP C21 C21A
EADP C22 C22A
EADP C23 C23A
EADP C24 C24A
EADP C19' C1A
EADP C24' C1B
EADP C23' C1C
EADP C22' C1D
EADP C21' C1E
EADP C20' C1F

L.S. 99
PLAN  20
SIZE 0.07 0.1 0.17
HTAB O1' N1'_$1
HTAB O1 N1_$2
MPLA C1 C2 C3 C4 C5 C6
MPLA C10 C11 C12 C13 C14 C15 C16 C17 C18 N1
MPLA C19 C20 C21 C22 C23 C24
MPLA C1' C2' C3' C4' C5' C6'
MPLA C10' C11' C12' C13' C14' C15' C16' C17' C18' N1'
MPLA C19' C20' C21' C22' C23' C24'
BOND $h
conf
ABIN
fmap 2
acta
SHEL 999 0.837
REM <olex2.extras>
REM <HklSrc "%.\\KM48165.hkl">
REM </olex2.extras>

WGHT    0.065300
FVAR       3.04909   0.39581   0.28820
O1'   4    0.761415   -0.069497    0.967639    11.00000    0.05183    0.04181 =
         0.08612    0.00870    0.02412    0.00027
AFIX 147
H1'   2    0.791468   -0.109253    0.988884    11.00000   -1.50000
AFIX   0
N1'   3    0.628422    0.314229    0.969224    11.00000    0.04379    0.05440 =
         0.08916   -0.00607    0.01340   -0.00246
PART 2
AFIX  66
C1F   1    0.671811   -0.015903    0.823632   -31.00000    0.07223    0.08423 =
         0.06366   -0.00412    0.01362   -0.00911
AFIX  43
H1F   2    0.669588   -0.080074    0.858108   -31.00000   -1.20000
AFIX  65
C1E   1    0.656258   -0.043780    0.745257   -31.00000    0.10983    0.11618 =
         0.07208   -0.01758    0.00576   -0.00310
AFIX  43
H1E   2    0.643629   -0.126605    0.727294   -31.00000   -1.20000
AFIX  65
C1D   1    0.659580    0.052133    0.693729   -31.00000    0.15748    0.19732 =
         0.05978    0.00112    0.01400   -0.01796
AFIX  43
H1D   2    0.649174    0.033480    0.641290   -31.00000   -1.20000
AFIX  65
C1C   1    0.678454    0.175924    0.720576   -31.00000    0.14099    0.16733 =
         0.07313    0.04609    0.01834   -0.01510
AFIX  43
H1C   2    0.680676    0.240095    0.686100   -31.00000   -1.20000
AFIX  65
C1B   1    0.694007    0.203803    0.798952   -31.00000    0.09695    0.09930 =
         0.06790    0.02885    0.01762    0.00062
AFIX  43
H1B   2    0.706635    0.286628    0.816914   -31.00000   -1.20000
AFIX  65
C1A   1    0.690686    0.107891    0.850479   -31.00000    0.05276    0.06652 =
         0.05967    0.00700    0.01683   -0.00100
AFIX   0
PART 0
C1'   1    0.848532    0.213652    0.953580    11.00000    0.07957    0.05072 =
         0.07235   -0.00787    0.03892   -0.01223
AFIX  43
H1'A  2    0.844409    0.267084    0.992179    11.00000   -1.20000
AFIX   0
C2'   1    0.887996    0.245757    0.918073    11.00000    0.09480    0.07103 =
         0.09686   -0.00775    0.05182   -0.03138
AFIX  43
H2'   2    0.910579    0.319800    0.933443    11.00000   -1.20000
AFIX   0
C3'   1    0.894146    0.169418    0.860392    11.00000    0.08377    0.09270 =
         0.08300   -0.00054    0.05061   -0.01940
AFIX  43
H3'   2    0.921045    0.190691    0.836873    11.00000   -1.20000
AFIX   0
C4'   1    0.860237    0.061328    0.837694    11.00000    0.08505    0.08461 =
         0.07405   -0.01100    0.04408   -0.00195
AFIX  43
H4'   2    0.863630    0.009606    0.797966    11.00000   -1.20000
AFIX   0
C5'   1    0.820922    0.028888    0.873754    11.00000    0.06646    0.05913 =
         0.07290   -0.01170    0.03369   -0.00918
AFIX  43
H5'   2    0.798033   -0.044599    0.857901    11.00000   -1.20000
AFIX   0
C6'   1    0.815265    0.103879    0.932697    11.00000    0.04980    0.04383 =
         0.05866    0.00402    0.02090    0.00411
C7'   1    0.772601    0.065811    0.973917    11.00000    0.04908    0.04096 =
         0.05711    0.00195    0.02157    0.00010
C8'   1    0.714547    0.137868    0.937696    11.00000    0.04827    0.04232 =
         0.05851    0.00259    0.02046   -0.00163
PART 1
AFIX  13
H8'   2    0.723784    0.229980    0.948203    31.00000   -1.20000
AFIX  13
PART 0
PART 2
H8'A  2    0.722517    0.231180    0.943509   -31.00000   -1.20000
AFIX   0
PART 0
C9'   1    0.672467    0.105211    0.981127    11.00000    0.04732    0.05499 =
         0.06749    0.01090    0.02087    0.00287
AFIX  23
H9'A  2    0.661140    0.014866    0.972067    11.00000   -1.20000
H9'B  2    0.692288    0.116145    1.036152    11.00000   -1.20000
AFIX   0
C10'  1    0.618909    0.188719    0.956812    11.00000    0.04366    0.05642 =
         0.05311    0.00344    0.01645   -0.00170
C11'  1    0.582469    0.396578    0.950893    11.00000    0.05400    0.05765 =
         0.11071   -0.00381    0.02082    0.00476
AFIX  43
H11'  2    0.589759    0.484903    0.959024    11.00000   -1.20000
AFIX   0
C12'  1    0.527440    0.357772    0.921864    11.00000    0.04874    0.07656 =
         0.09334    0.00957    0.01782    0.01613
AFIX  43
H12'  2    0.497650    0.418145    0.910735    11.00000   -1.20000
AFIX   0
C13'  1    0.515092    0.225678    0.908394    11.00000    0.04435    0.07904 =
         0.06050    0.01181    0.01791   -0.00151
C14'  1    0.561954    0.137518    0.925668    11.00000    0.04872    0.06491 =
         0.05003    0.00425    0.02106   -0.00927
C15'  1    0.550212    0.003720    0.912080    11.00000    0.07060    0.06781 =
         0.08709   -0.00221    0.03736   -0.01759
AFIX  43
H15'  2    0.580428   -0.055533    0.923079    11.00000   -1.20000
AFIX   0
C16'  1    0.494723   -0.038072    0.882936    11.00000    0.08427    0.08650 =
         0.12797   -0.01604    0.04160   -0.04258
AFIX  43
H16'  2    0.487452   -0.126396    0.874763    11.00000   -1.20000
AFIX   0
C17'  1    0.448271    0.048236    0.864913    11.00000    0.06034    0.12426 =
         0.11281    0.00782    0.01765   -0.04293
AFIX  43
H17'  2    0.410620    0.017384    0.844788    11.00000   -1.20000
AFIX   0
C18'  1    0.458214    0.175964    0.876772    11.00000    0.04559    0.11226 =
         0.08818    0.02036    0.01538   -0.00840
AFIX  43
H18'  2    0.427119    0.233024    0.863966    11.00000   -1.20000
AFIX  66
PART 1
C19'  1    0.685183    0.129806    0.853617    31.00000    0.05276    0.06652 =
         0.05967    0.00700    0.01683   -0.00100
C20'  1    0.662921    0.013664    0.817276    31.00000    0.07223    0.08423 =
         0.06366   -0.00412    0.01362   -0.00911
AFIX  43
H20'  2    0.667023   -0.062142    0.846095    31.00000   -1.20000
AFIX  65
C21'  1    0.634528    0.010824    0.737861    31.00000    0.10983    0.11618 =
         0.07208   -0.01758    0.00576   -0.00310
AFIX  43
H21'  2    0.619633   -0.066883    0.713546    31.00000   -1.20000
AFIX  65
C22'  1    0.628397    0.124125    0.694786    31.00000    0.15748    0.19732 =
         0.05978    0.00112    0.01400   -0.01796
AFIX  43
H22'  2    0.609400    0.122224    0.641652    31.00000   -1.20000
AFIX  65
C23'  1    0.650658    0.240267    0.731127    31.00000    0.14099    0.16733 =
         0.07313    0.04609    0.01834   -0.01510
AFIX  43
H23'  2    0.646556    0.316073    0.702307    31.00000   -1.20000
AFIX  65
C24'  1    0.679052    0.243110    0.810542    31.00000    0.09695    0.09930 =
         0.06790    0.02885    0.01762    0.00062
AFIX  43
H24'  2    0.693947    0.320816    0.834856    31.00000   -1.20000
AFIX   0
PART 0
C25'  1    0.798302    0.099138    1.057607    11.00000    0.04501    0.06710 =
         0.05858    0.00495    0.01978    0.00286
C26'  1    0.818841    0.119263    1.124072    11.00000    0.06293    0.12112 =
         0.05799   -0.00185    0.01773    0.00418
AFIX 163
H26'  2    0.835133    0.135227    1.176795    11.00000   -1.20000
AFIX   0

O1    4    0.753210    0.789935    0.550765    11.00000    0.06821    0.05929 =
         0.07727    0.00260    0.00614   -0.01426
AFIX 147
H1    2    0.782226    0.827553    0.578285    11.00000   -1.50000
AFIX   0
N1    3    0.644187    0.427361    0.368920    11.00000    0.06421    0.06928 =
         0.05450   -0.00277    0.00270    0.00764
C1    1    0.769043    0.694621    0.699947    11.00000    0.07033    0.06311 =
         0.07154   -0.01157    0.02972   -0.00830
AFIX  43
H1A   2    0.760822    0.781780    0.688186    11.00000   -1.20000
AFIX   0
C2    1    0.776761    0.650017    0.773482    11.00000    0.09189    0.09291 =
         0.07008   -0.02746    0.03526   -0.02134
AFIX  43
H2    2    0.774100    0.707993    0.810926    11.00000   -1.20000
AFIX   0
C3    1    0.788234    0.522395    0.792421    11.00000    0.08217    0.09945 =
         0.05742    0.00003    0.02059   -0.01127
AFIX  43
H3    2    0.792490    0.493045    0.841899    11.00000   -1.20000
AFIX   0
C4    1    0.793352    0.438643    0.737609    11.00000    0.08188    0.07762 =
         0.06841    0.01216    0.01034    0.00966
AFIX  43
H4    2    0.801627    0.351671    0.749924    11.00000   -1.20000
AFIX   0
C5    1    0.786338    0.482133    0.664133    11.00000    0.07455    0.07210 =
         0.05680   -0.00839    0.01132    0.01697
AFIX  43
H5    2    0.790335    0.424044    0.627527    11.00000   -1.20000
AFIX   0
C6    1    0.773445    0.610738    0.643744    11.00000    0.04364    0.05932 =
         0.05521   -0.00891    0.01086   -0.00590
C7    1    0.761342    0.654540    0.560244    11.00000    0.05583    0.05825 =
         0.05914   -0.00522    0.01725   -0.00751
C8    1    0.704672    0.587215    0.508106    11.00000    0.05883    0.05647 =
         0.04838   -0.00314    0.01494   -0.00902
PART 1
AFIX  13
H8A   2    0.713069    0.494033    0.510678    21.00000   -1.20000
AFIX  13
PART 0
PART 2
H8B   2    0.711632    0.493414    0.511617   -21.00000   -1.20000
AFIX   0
PART 0
C9    1    0.689905    0.625709    0.422715    11.00000    0.06070    0.07356 =
         0.05855    0.00537    0.01859   -0.00999
AFIX  23
H9A   2    0.682579    0.718300    0.417175    11.00000   -1.20000
H9B   2    0.722555    0.606746    0.406115    11.00000   -1.20000
AFIX   0
C10   1    0.637408    0.553078    0.372032    11.00000    0.06184    0.06507 =
         0.04246    0.00492    0.01579    0.00234
C11   1    0.598936    0.353810    0.325899    11.00000    0.08127    0.07056 =
         0.07185   -0.00441    0.00242    0.00414
AFIX  43
H11   2    0.604235    0.264621    0.324401    11.00000   -1.20000
AFIX   0
C12   1    0.546938    0.402983    0.285397    11.00000    0.07117    0.08730 =
         0.06602   -0.01262    0.00422   -0.00850
AFIX  43
H12   2    0.517199    0.348307    0.257297    11.00000   -1.20000
AFIX   0
C13   1    0.537746    0.538085    0.285774    11.00000    0.05706    0.09571 =
         0.04854    0.00320    0.01365    0.00679
C14   1    0.583837    0.615449    0.330728    11.00000    0.06336    0.07610 =
         0.04702    0.00756    0.02268    0.00789
C15   1    0.575178    0.750929    0.331189    11.00000    0.08780    0.07742 =
         0.07368    0.01194    0.02459    0.01485
AFIX  43
H15   2    0.605095    0.804406    0.360160    11.00000   -1.20000
AFIX   0
C16   1    0.522754    0.804182    0.289034    11.00000    0.11305    0.09477 =
         0.10518    0.02053    0.03981    0.04013
AFIX  43
H16   2    0.517412    0.893392    0.290257    11.00000   -1.20000
AFIX   0
C17   1    0.477850    0.726565    0.244809    11.00000    0.08166    0.13720 =
         0.09524    0.02579    0.02626    0.04430
AFIX  43
H17   2    0.442757    0.764258    0.216427    11.00000   -1.20000
AFIX   0
C18   1    0.484425    0.596918    0.242424    11.00000    0.06273    0.12483 =
         0.07421    0.00899    0.01661    0.01524
AFIX  43
H18   2    0.453977    0.545856    0.212321    11.00000   -1.20000
AFIX  66
PART 2
C19A  1    0.653343    0.613826    0.536502   -21.00000    0.05317    0.08066 =
         0.04605   -0.00490    0.00893   -0.00848
C20A  1    0.627639    0.735562    0.528331   -21.00000    0.05942    0.10001 =
         0.05644   -0.01375    0.00624    0.00338
AFIX  43
H20A  2    0.641040    0.802474    0.504903   -21.00000   -1.20000
AFIX  65
C21A  1    0.581905    0.757290    0.555177   -21.00000    0.08085    0.15178 =
         0.08815   -0.03369    0.02448    0.02000
AFIX  43
H21A  2    0.564707    0.838740    0.549710   -21.00000   -1.20000
AFIX  65
C22A  1    0.561874    0.657283    0.590193   -21.00000    0.08117    0.23826 =
         0.10165   -0.01974    0.04634   -0.01366
AFIX  43
H22A  2    0.531275    0.671822    0.608153   -21.00000   -1.20000
AFIX  65
C23A  1    0.587578    0.535547    0.598364   -21.00000    0.09255    0.17839 =
         0.09595    0.00520    0.04859   -0.02716
AFIX  43
H23A  2    0.574176    0.468636    0.621793   -21.00000   -1.20000
AFIX  65
C24A  1    0.633312    0.513817    0.571519   -21.00000    0.08036    0.11611 =
         0.06011    0.00395    0.02282   -0.02465
AFIX  43
H24A  2    0.650509    0.432367    0.576986   -21.00000   -1.20000
AFIX  66
PART 0
PART 1
C19   1    0.655465    0.603563    0.538217    21.00000    0.05317    0.08066 =
         0.04605   -0.00490    0.00893   -0.00848
C20   1    0.634925    0.724964    0.549376    21.00000    0.05942    0.10001 =
         0.05644   -0.01375    0.00624    0.00338
AFIX  43
H20   2    0.653991    0.799565    0.542676    21.00000   -1.20000
AFIX  65
C21   1    0.585887    0.734865    0.570547    21.00000    0.08085    0.15178 =
         0.08815   -0.03369    0.02448    0.02000
AFIX  43
H21   2    0.572144    0.816091    0.578012    21.00000   -1.20000
AFIX  65
C22   1    0.557391    0.623366    0.580560    21.00000    0.08117    0.23826 =
         0.10165   -0.01974    0.04634   -0.01366
AFIX  43
H22   2    0.524582    0.629991    0.594726    21.00000   -1.20000
AFIX  65
C23   1    0.577931    0.501964    0.569402    21.00000    0.09255    0.17839 =
         0.09595    0.00520    0.04859   -0.02716
AFIX  43
H23   2    0.558865    0.427364    0.576102    21.00000   -1.20000
AFIX  65
C24   1    0.626968    0.492060    0.548231    21.00000    0.08036    0.11611 =
         0.06011    0.00395    0.02282   -0.02465
AFIX  43
H24   2    0.640711    0.410834    0.540766    21.00000   -1.20000
AFIX   0
PART 0
C25   1    0.810046    0.612741    0.535192    11.00000    0.06910    0.08788 =
         0.06410   -0.01178    0.02555   -0.01827
C26   1    0.849588    0.583148    0.517555    11.00000    0.08644    0.15764 =
         0.10585   -0.02998    0.05426   -0.01466
AFIX 163
H26   2    0.881169    0.559514    0.503469    11.00000   -1.20000
AFIX   0
HKLF 4

REM  CF solution in C2
REM R1 =  0.0467 for    6277 Fo > 4sig(Fo)  and  0.0591 for all    7799 data
REM    497 parameters refined using      1 restraints

END

WGHT      0.0653      0.0000

REM Highest difference peak  0.123,  deepest hole -0.178,  1-sigma level  0.036
Q1    1   0.4653  0.4362  0.8243  11.00000  0.05    0.12
Q2    1   0.5610  0.1439  0.6681  11.00000  0.05    0.12
Q3    1   0.5669  0.2452  0.7248  11.00000  0.05    0.12
Q4    1   0.8269  0.2364  0.7412  11.00000  0.05    0.11
Q5    1   0.5605  0.3178  0.6880  11.00000  0.05    0.10
Q6    1   0.5888  0.2776  0.6839  11.00000  0.05    0.10
Q7    1   0.7170  0.3974  0.7135  11.00000  0.05    0.10
Q8    1   0.8519  0.3346  0.7587  11.00000  0.05    0.10
Q9    1   0.4368  0.4773  0.8519  11.00000  0.05    0.10
Q10   1   0.4349  0.3816  0.9084  11.00000  0.05    0.10
Q11   1   0.5091  0.3415  0.3154  11.00000  0.05    0.10
Q12   1   0.7456  0.2763  0.6589  11.00000  0.05    0.10
Q13   1   0.4263 -0.1600  0.8202  11.00000  0.05    0.09
Q14   1   0.6304  0.4271  0.7007  11.00000  0.05    0.09
Q15   1   0.9207 -0.0322  0.8134  11.00000  0.05    0.09
Q16   1   0.6909  0.1477  0.7117  11.00000  0.05    0.09
Q17   1   0.8328 -0.0891  0.7465  11.00000  0.05    0.09
Q18   1   0.4668  0.3282  0.2645  11.00000  0.05    0.09
Q19   1   0.5283  0.9196  0.2222  11.00000  0.05    0.09
Q20   1   0.8779  0.1756  1.2666  11.00000  0.05    0.09
;
_shelx_res_checksum                45600
_shelx_hkl_file
;
   0   0  -2 150010. 815.614   5
   0   0  -3 10636.6 273.818   5
   0   0   3 10073.8 312.239   7
   0   0   4 3645.81 225.896   7
   0   0  -4 3890.51 199.821   5
   0   0   5 114175. 1454.49   9
   0   0  -5 113875. 1198.34   8
   0   0   6 15258.4 590.659   9
   0   0  -6 16345.6 492.514   5
   0   0   6 15911.4 555.420   7
   0   0  -6 15815.5 490.273   8
   0   0   7 5574.97 410.335   9
   0   0  -7 5704.69 319.385   5
   0   0  -7 5572.39 321.164   8
   0   0   7 5576.64 370.102   7
   0   0  -8 34418.0 1085.18   1
   0   0  -8 35775.1 851.540   5
   0   0  -8 35998.9 867.009   8
   0   0   8 34217.8 1049.57   9
   0   0   8 35760.8 982.523   7
   0   0  -9 285.829 180.053   1
   0   0   9 562.155 201.569   9
   0   0   9 536.486 162.195   7
   0   0 -10 38916.4 1373.87   1
   0   0 -11 239.237 199.551   1
   0   0 -12 4828.35 554.555   6
   0   0 -12 7052.81 697.457   1
   0   0  13 525.168 115.347  14
   0   0  13 619.308 132.540  13
   0   0 -13 838.650 323.869   1
   0   0  14 645.420 138.057  14
   0   0  14 760.225 136.237  22
   0   0  14 727.151 139.578  13
   0   0  15-73.5924 103.524  22
   0   0  15-29.2561 85.4029  14
   0   0  15 96.7599 98.9324  13
   0   0  16 78.8246 88.3597  14
   0   0  16-14.4108 82.9265  22
   0   0  16 68.6011 93.5349  13
   0   0  17 358.079 124.100  22
   0   0  17 370.273 131.615  13
   0   0  18 340.008 107.980  22
   0   0  18 131.612 113.863  13
   0   0  19 302.347 100.349  22
   0   0  19-30.9532 108.491  13
   0   0  20 632.272 113.810  13
   0   0  21 10.5348 59.3718  13
   0  -2   0 976575. 3072.34   5
   0   2   0 980939. 3266.11   2
   0   2  -1 19010.7 486.620   2
   0   2  -1 20834.6 461.247   1
   0  -2   1 19907.1 399.399   5
   0   2   1 20195.1 482.874   2
   0  -2   2 91985.6 1093.79   7
   0  -2  -2 93773.1 1163.32   5
   0   2   2 94013.0 440.660   3
   0   2   2 91788.2 1072.82   2
   0   2   3 112861. 1257.63   2
   0   2  -3 110966. 1452.62   1
   0  -2  -3 110750. 1372.29   5
   0   2   4 28491.6 693.261   2
   0   2  -4 27327.4 788.598   1
   0   2  -4 26919.2 757.325   8
   0  -2  -4 28360.3 737.824   6
   0  -2  -4 27552.6 750.178   5
   0  -2  -5 8403.77 457.232   5
   0  -2   5 8773.05 420.892   7
   0  -2  -5 8829.50 461.037   6
   0   2  -5 8165.48 486.521   1
   0   2  -5 8219.50 466.428   8
   0   2   5 8613.21 455.008   9
   0  -2  -6 17734.4 682.297   6
   0   2  -6 17845.8 703.838   8
   0  -2  -6 17354.2 670.473   5
   0  -2   6 18060.3 642.293   7
   0   2  -6 18018.0 753.762   1
   0   2   6 18083.3 699.864   9
   0   2   7 470.791 167.086   9
   0  -2  -7 28.9199 142.552   5
   0  -2   7 486.337 152.837   7
   0   2  -7 577.402 210.012   1
   0  -2  -7 557.287 200.133   6
   0   2  -7 626.614 214.007   8
   0  -2  -8 38438.3 1159.59   6
   0   2  -8 38967.3 1305.49   1
   0  -2  -8 36829.3 1101.48   5
   0  -2   8 38264.7 1062.51   7
   0   2  -8 38311.3 1155.33   8
   0   2   8 38411.8 1189.91   9
   0   2  -9 8645.60 664.404   1
   0   2  -9 8993.57 588.427   8
   0   2   9 8128.97 585.185   9
   0  -2  -9 7428.33 538.740   5
   0  -2   9 7778.62 532.288   7
   0  -2  -9 7843.83 572.840   6
   0   2  10 2516.84 358.869   9
   0   2 -10 2633.56 439.903   1
   0  -2  10 2808.85 345.232   7
   0  -2 -10 2521.07 368.742   6
   0  -2 -10 2105.50 322.644   5
   0  -2 -11 10406.0 751.309   6
   0   2  11 11704.2 784.792   9
   0   2 -11 9914.76 827.367   1
   0   2 -12-96.2981 252.289   1
   0   2  12 210.557 171.213   9
   0  -2 -12-166.125 229.282   1
   0  -2 -12 192.042 168.260   6
   0   2  13 1827.80 192.892  14
   0  -2  13 1867.99 200.903  13
   0  -2  13 2157.94 212.285  14
   0  -2  13 2057.89 219.227  17
   0   2  13 1884.20 194.593  13
   0   2  13 2233.55 215.202  22
   0   2  13 1859.87 196.227  12
   0  -2  14 4204.86 300.502  14
   0  -2  14 4158.67 296.846  13
   0   2  14 3934.34 291.224  13
   0   2  14 3992.55 300.927  22
   0   2  14 4040.39 294.324  12
   0   2  15 629.028 147.031  22
   0  -2  15 449.133 116.778  14
   0  -2  15 444.178 125.802  13
   0   2  15 412.270 122.204  12
   0   2  15 407.235 119.917  13
   0  -2  16 115.954 106.518  14
   0   2  16 285.082 126.009  22
   0  -2  16-109.450 123.700  22
   0   2  16 255.039 108.787  13
   0  -2  16 79.0312 95.1872  13
   0   2  16 211.856 101.794  12
   0  -2  17 1341.96 187.502  22
   0  -2  17 1146.40 176.464  14
   0   2  17 821.552 143.112  13
   0  -2  17 895.209 155.256  13
   0  -2  18 34.4141 96.1324  22
   0   2  18-7.19149 116.868  13
   0  -2  18-68.1001 105.818  13
   0  -2  19 46.4036 89.7189  22
   0  -2  19-45.9343 85.6822  13
   0   2  19 0.51431 83.0712  13
   0  -2  20 464.539 96.3438  22
   0  -2  20 199.384 68.5948  13
   0   2  20 425.382 97.7295  13
   0   4   0 23152.1 747.795   2
   0  -4   0 22906.3 713.996   5
   0   4   1 21334.6 713.148   2
   0  -4  -1 20369.3 710.141   5
   0   4  -1 21640.5 734.736   2
   0  -4   1 20485.6 643.764   5
   0   4   2 43277.2 1043.81   2
   0  -4   2 45366.1 906.899   5
   0  -4  -2 42323.7 1066.17   5
   0  -4   2 44140.7 1070.93   7
   0   4  -2 45635.6 927.236   1
   0   4  -2 42276.1 1053.17   2
   0  -4  -3 19583.9 773.804   5
   0   4  -3 20072.3 752.815   2
   0   4  -3 20704.1 688.206   1
   0  -4   3 18996.6 721.423   7
   0   4   3 19699.5 712.635   2
   0   4  -4 2144.23 265.262   1
   0  -4  -4 1984.57 295.490   5
   0  -4   4 2430.73 275.686   7
   0   4   4 2103.52 260.657   2
   0   4  -4 2145.51 282.496   2
   0   4   5 1562.62 240.644   2
   0   4  -5 1053.84 214.482   2
   0   4  -5 1538.06 266.738   1
   0  -4  -5 1246.65 264.675   5
   0  -4   5 1354.32 228.492   7
   0   4   6 23563.6 889.245   2
   0  -4   6 22225.5 864.637   7
   0  -4  -6 19616.9 882.586   5
   0   4  -6 22294.1 888.554   2
   0   4  -6 21400.5 948.142   1
   0   4   7 2295.41 335.369   9
   0   4  -7 1842.98 284.512   2
   0  -4   7 2081.65 302.513   7
   0  -4  -7 1767.38 315.621   5
   0   4  -7 2032.89 337.627   1
   0   4   8 183.607 164.128   9
   0   4  -8 82.4626 210.009   1
   0  -4   8-87.3487 139.684   7
   0  -4  -8-124.403 165.163   5
   0  -4  -9 4928.35 529.890   5
   0   4   9 5943.69 554.264   9
   0   4  10 2661.64 397.691   9
   0  -4 -10 3745.12 486.279   5
   0   4  11 5932.99 615.706   9
   0   4 -11 5750.39 570.638   2
   0   4  11 6378.07 349.971  12
   0  -4 -11 5295.87 595.438   5
   0  -4  12 281.044 99.8219  15
   0  -4  12 329.002 94.9899  14
   0  -4  12 250.119 101.103  17
   0   4  12 248.803 104.330  12
   0  -4  13 3092.53 257.492  15
   0  -4  13 2905.59 256.351  17
   0  -4  13 3148.88 253.206  14
   0   4  13 2830.16 251.309  12
   0  -4  14 2521.28 230.560  14
   0   4  14 2396.47 221.613  13
   0  -4  14 2575.58 234.347  15
   0  -4  14 2359.30 239.192  17
   0   4  14 2160.69 231.919  12
   0  -4  15 217.816 101.593  15
   0  -4  15 331.622 114.329  14
   0   4  15 148.775 91.2260  13
   0   4  15 266.952 116.410  12
   0  -4  16 97.0071 83.9889  14
   0   4  16-47.0141 96.5027  13
   0   4  16 110.849 106.278  12
   0  -4  17 1068.48 151.708  14
   0  -4  17 756.132 147.376  22
   0   4  17 856.911 151.302  12
   0   4  17 877.155 136.024  13
   0  -4  18-145.635 101.220  22
   0   4  18-22.4781 68.5267  13
   0   4  18 43.4350 85.5979  12
   0   4  19 95.5814 54.5446  16
   0  -4  19 146.881 78.5644  22
   0   4  19 185.632 68.1196  13
   0   6   0 22633.2 968.455   2
   0  -6   0 21599.5 933.357   5
   0   6   1 6361.97 530.066   2
   0  -6  -1 6113.47 534.731   5
   0   6  -1 6353.14 528.394   2
   0  -6   2 21590.2 970.394   7
   0   6   2 21407.8 949.652   2
   0  -6  -2 19076.5 953.807   5
   0   6  -2 20456.7 927.096   2
   0  -6  -3 3886.91 465.491   5
   0   6  -3 4444.04 450.426   2
   0  -6   3 4345.78 446.403   7
   0   6   3 4570.31 455.866   2
   0   6  -4 5154.04 509.734   2
   0   6   4 5526.49 504.896   2
   0  -6  -4 4884.24 526.230   5
   0  -6   4 4967.61 483.676   7
   0  -6   5 51.5025 147.260   7
   0   6  -5 13.4645 154.194   2
   0   6   5 14.4205 129.229   2
   0  -6  -5 141.283 197.194   5
   0  -6  -6 2005.93 391.691   5
   0   6  -6 1755.53 310.973   2
   0   6   6 2117.55 330.880   2
   0  -6   6 1216.42 269.903   7
   0   6  -7 3316.45 439.822   2
   0  -6  -7 3003.40 453.832   5
   0  -6   7 2052.08 341.933   7
   0  -6   8 2821.45 411.461   7
   0   6   8 1662.94 338.098   9
   0  -6  -8 2429.47 439.530   5
   0   6  -8 2035.15 366.929   2
   0  -6   9 4609.76 294.879  15
   0  -6   9 4318.66 291.237  11
   0   6   9 4131.34 288.488  12
   0  -6  10 6214.45 350.893  15
   0   6  10 5871.18 349.486  12
   0  -6  10 5839.87 348.782  11
   0  -6  11 997.836 159.611  15
   0   6  11 1138.56 167.893  12
   0  -6  12 1991.20 221.864  15
   0   6  12 1698.23 209.358  12
   0  -6  13 213.761 118.750  15
   0   6  13 179.448 103.266  12
   0  -6  14 494.005 133.792  15
   0   6  14 504.882 128.344  12
   0  -6  15 991.976 151.651  15
   0   6  15 818.971 157.204  12
   0  -6  16 29.4674 84.6542  15
   0   6  16 171.500 105.913  12
   0  -6  17 100.232 56.7986  15
   0   6  17 175.395 90.5687  12
   0  -6  18 130.079 67.2241  22
   0   6  18 173.674 66.7495  16
   0   8   0 1216.21 158.397  20
   0  -8   0 1108.06 155.202  11
   0   8   1 941.254 147.391  20
   0   8  -1 865.503 136.369  20
   0  -8   1 794.557 133.564  11
   0  -8  -1 756.612 129.376  11
   0   8  -2 844.836 135.013  20
   0   8   2 946.744 147.759  20
   0  -8  -2 704.425 125.603  11
   0  -8   2 972.144 147.739  11
   0   8   3 1544.39 187.476  20
   0  -8  -3 1567.27 183.490  11
   0  -8   3 1416.55 172.862  11
   0   8   4 2824.06 243.006  20
   0  -8  -4 2966.13 250.322  11
   0  -8   4 2896.09 242.189  11
   0   8   5 3033.73 248.090  20
   0  -8   5 2984.45 246.449  11
   0  -8  -5 2807.74 248.917  11
   0   8   6 2234.45 217.972  20
   0   8  -6 1955.52 202.818  10
   0  -8   6 2157.57 217.628  11
   0  -8  -6 2272.53 224.544  11
   0  -8   7 5819.98 342.556  15
   0   8   7 5836.32 347.984  20
   0  -8  -7 6070.62 356.224  11
   0  -8   7 6086.22 356.427  11
   0   8  -7 5540.78 324.950  10
   0   8   8 3993.04 286.725  20
   0  -8   8 3983.44 291.279  15
   0  -8  -8 4061.05 294.051  11
   0  -8   8 3615.82 281.842  11
   0   8   9 2012.56 212.239  20
   0  -8   9 1529.60 190.975  15
   0   8   9 1664.92 190.349  12
   0  -8  -9 1839.99 205.673  11
   0  -8   9 1614.61 198.089  11
   0   8  10-21.0300 78.0121  20
   0  -8  10 66.5239 101.506  15
   0   8  10 42.5558 73.1695  12
   0  -8 -10 49.1758 89.6766  11
   0  -8  10 118.849 89.7696  11
   0  -8  11 337.831 117.701  15
   0  -8 -11 475.997 126.223  11
   0   8  11 444.670 127.628  12
   0  -8  12 5639.11 341.455  15
   0   8  12 5793.00 333.591  12
   0  -8 -12 6031.76 324.612  11
   0  -8  13 564.855 135.660  15
   0   8  13 595.560 123.646  12
   0  -8 -13 755.249 127.879  11
   0  -8  14 1282.30 155.940  15
   0   8  14 1542.03 166.770  12
   0   8  15 1914.38 170.211  16
   0  -8  15 2493.07 187.348  15
   0   8  15 2443.62 190.086  12
   0   8  16 77.7644 52.7610  23
   0   8  16-16.5942 60.7754  16
   0  -8  16 99.9536 51.0316  15
   0  10   0 3697.64 278.674  20
   0  10   0 3578.43 282.582  10
   0 -10   0 3287.30 256.589  11
   0  10   1 668.228 138.599  20
   0  10  -1 720.769 140.182  20
   0  10  -1 929.936 173.906  10
   0  10   1 671.627 145.315  10
   0 -10   1 753.004 142.213  11
   0 -10  -1 690.742 131.909  11
   0  10   2 968.944 154.849  20
   0  10  -2 993.591 146.176  20
   0  10   2 1084.37 164.471  10
   0 -10   2 791.190 137.507  11
   0  10  -2 999.522 172.393  10
   0 -10  -2 982.608 151.560  11
   0  10   3 524.950 136.261  20
   0  10   3 583.293 121.758  23
   0 -10   3 474.729 115.370  11
   0 -10  -3 562.010 122.704  11
   0  10   3 604.028 135.232  10
   0  10  -3 483.064 133.722  10
   0  10   4 848.359 161.102  20
   0  10   4 797.102 136.244  23
   0 -10   4 1037.02 162.261  11
   0  10   4 920.401 148.944  10
   0  10  -4 967.185 157.262  10
   0 -10  -4 843.190 143.586  11
   0  10   5 69.7568 98.1512  20
   0 -10   5-12.9250 69.3794  15
   0  10   5-12.5437 80.9221  23
   0 -10   5 38.5827 88.7774  11
   0  10   5 39.7340 78.2163  10
   0  10  -5-5.42109 82.4663  10
   0 -10  -5 94.1311 86.0121  11
   0 -10   6 589.401 117.855  15
   0  10   6 769.920 149.523  20
   0  10   6 525.904 120.993  23
   0 -10  -6 658.717 125.620  11
   0 -10   6 630.022 130.088  11
   0  10  -6 782.493 138.035  10
   0  10   7 131.666 100.182  23
   0  10   7 100.028 83.0999  20
   0 -10   7 207.565 88.2238  15
   0 -10  -7 46.3580 68.3381  11
   0 -10   7 64.0896 74.7981  11
   0  10  -7 140.580 68.0910  10
   0  10   8 255.075 94.4629  20
   0 -10   8 383.012 103.599  15
   0  10   8 270.236 100.229  23
   0 -10   8 376.085 114.362  11
   0 -10  -8 187.913 64.0825  11
   0  10   9 104.667 84.0518  23
   0  10   9 137.222 85.8576  20
   0 -10   9 169.712 92.9587  15
   0 -10   9 134.799 90.2002  11
   0 -10  10 71.2085 76.7354  15
   0  10  10-23.3214 65.7038  20
   0  10  10 58.6297 84.2145  23
   0 -10  11-5.99221 64.0416  15
   0  10  11-21.6975 67.0617  23
   0  10  12 140.696 65.0221  23
   0 -10  12 162.818 68.6178  15
   0  12   0 211.327 71.0034  20
   0  12   0 231.392 88.3970  10
   0 -12   0 200.923 66.7638  11
   0  12   1 22.3131 63.2481  20
   0  12  -1 13.5964 68.9230  10
   0  12   1-58.2579 67.3260  10
   0 -12  -1 86.2649 56.1744  11
   0 -12   1-30.2976 54.1091  11
   0  12   2-13.8568 69.0153  20
   0  12   2 53.8179 64.7603  10
   0  12  -2-7.21690 66.2795  10
   0 -12   2 36.7368 48.9151  11
   0  12   3-65.0869 71.8923  20
   0  12  -3-25.2930 67.3227  10
   0  12   3-46.6353 46.9906  10
   0 -12   3 96.8349 56.6920  11
   0  12   4 43.2838 64.4238  20
   0 -12   4 134.662 56.1513  11
   0  12   4 53.6888 49.2318  10
   0  12  -4 68.2248 61.6197  10
   0  12   5 41.5991 55.5778  20
   0  12  -5 43.8805 52.4447  10
   0  12   6-36.3850 60.3015  20
  -1  -1  21 42.5974 57.2206  13
  -1   1  21 103.100 73.4957  13
  -1  -1  20 112.131 76.3216  22
  -1   1  20 95.1388 83.5722  13
  -1  -1  20 166.438 82.5943  13
  -1  -1  19 61.7911 89.6256  22
  -1   1  19-57.6137 106.133  13
  -1  -1  19-89.1594 113.898  13
  -1  -1  18 261.003 114.615  22
  -1   1  18 408.975 125.992  22
  -1  -1  18-11.5552 108.642  13
  -1   1  18 99.1708 109.293  13
  -1  -1  17 1948.76 223.996  22
  -1   1  17 1824.02 212.623  13
  -1  -1  17 1430.61 189.366  13
  -1  -1  16 845.083 160.762  14
  -1  -1  16 1047.89 166.064  22
  -1   1  16 1237.41 190.230  22
  -1   1  16 1040.68 175.815  13
  -1  -1  16 977.078 169.860  13
  -1   1  15 2127.02 231.700  22
  -1  -1  15 2061.70 221.477  13
  -1  -1  15 1978.08 220.732  14
  -1  -1  15 2119.53 229.290  22
  -1   1  15 2062.38 223.325  13
  -1   1  15 2266.82 229.294  14
  -1   1  14 7103.28 380.783  13
  -1  -1  14 8233.10 402.670  14
  -1   1  14 7784.67 407.998  22
  -1  -1  14 7891.82 412.052  17
  -1  -1  14 8180.81 411.740  13
  -1   1  14 7917.20 394.919  14
  -1  -1  13 636.594 127.324  14
   1  -1 -13 762.221 295.082   6
   1   1 -13 22.0689 261.730   1
   1  -1 -13 190.658 165.311   1
   1   1 -12 1559.29 366.512   1
   1  -1 -12 1067.81 263.336   6
  -1   1  12 890.121 237.289   9
   1  -1 -12 1278.61 315.163   1
   1  -1 -11 5537.45 549.185   6
   1   1 -11 5898.75 596.243   1
  -1   1  11 5513.74 533.799   9
   1  -1 -10 7461.54 586.532   6
  -1  -1  10 8469.68 534.638   7
   1   1 -10 8101.82 536.926   8
  -1   1  10 7836.60 606.381   9
   1  -1 -10 7275.33 498.879   5
   1   1 -10 7667.08 624.269   1
  -1  -1   9 2448.29 282.507   7
   1  -1  -9 2064.64 298.308   6
   1   1  -9 2155.52 328.982   1
  -1   1   9 2126.53 305.762   9
   1   1  -9 2369.77 292.567   8
   1  -1  -9 2166.67 264.454   5
  -1   1   8 98234.8 1813.20   9
   1   1  -8 95888.1 1811.35   1
   1  -1  -8 97274.8 1586.97   5
   1  -1  -8 96844.1 1788.15   6
   1   1  -8 100553. 1654.53   8
  -1  -1   8 100389. 1565.37   7
   1  -1  -7 7760.77 435.804   5
  -1   1   7 7412.29 472.548   9
   1  -1  -7 7420.62 458.848   6
   1   1  -7 7063.31 457.374   1
  -1  -1   7 7545.19 404.243   7
   1   1  -7 7025.18 419.517   8
   1   1  -7 7284.32 292.610   5
   1   1  -6 64136.7 780.692   5
   1  -1  -6 63049.2 1124.49   5
  -1   1   6 61668.1 1218.04   9
   1   1  -6 62924.6 1198.95   1
   1  -1  -6 63536.5 1214.45   6
   1   1  -6 60103.9 1110.79   8
   1   1  -5 2471.56 144.079   5
   1   1  -5 2143.18 214.869   8
   1  -1  -5 2277.25 223.904   5
   1   1  -5 2368.87 216.199   1
   1  -1  -4 237651. 1783.77   5
  -1   1   4 239687. 1462.91   3
   1   1  -4 225848. 1779.39   1
  -1  -1   4 224926. 1610.18   7
  -1  -1   3 87454.1 861.225   7
  -1   1   3 87057.1 755.944   3
   1   1  -3 89853.3 944.482   1
   1  -1  -3 87709.1 982.526   5
   1   1  -2 82982.0 739.429   1
  -1   1   2 83384.8 613.786   3
  -1  -1   2 85045.3 737.744   7
   1  -1  -2 84459.5 847.851   5
  -1   1   2 83690.7 700.012   2
   1   1  -1 20400.6 288.130   1
   1   1  -1 30076.3 440.091   2
  -1  -1   1 20702.4 346.139   5
  -1   1   1 21942.0 315.112   2
  -1   1   0 16522.6 338.887   1
  -1  -1   0 13786.9 183.896   3
   1  -1   0 14346.1 251.700   5
   1   1   0 16862.4 327.965   2
  -1  -1  -1 158354. 1136.27   5
  -1   1  -1 156542. 1299.14   1
   1   1   1 160903. 1106.86   2
  -1   1  -2 344616. 2104.13   1
  -1  -1  -2 339290. 1788.79   6
   1   1   2 343723. 1874.68   2
  -1  -1  -3 17830.2 487.853   6
  -1   1  -3 18580.4 548.734   1
   1  -1   3 17942.3 485.016   7
  -1  -1  -3 16777.0 470.272   5
   1   1   3 18660.6 480.616   9
  -1   1  -3 18445.1 487.516   8
  -1  -1  -4 163185. 1573.74   5
  -1   1  -4 160436. 1771.03   1
  -1   1  -4 161384. 1552.79   8
  -1   1  -4 166294. 859.944   5
  -1  -1  -5 81895.0 727.927   8
  -1   1  -5 81589.9 1203.37   8
  -1   1  -5 81190.0 749.496   5
  -1   1  -5 84656.0 1407.07   1
   1  -1   5 82917.5 1238.94   7
   1   1   5 83803.3 1283.11   9
  -1  -1  -5 81134.2 1204.74   5
  -1  -1  -6 122476. 1036.52   8
  -1   1  -6 120794. 1586.56   8
  -1  -1  -6 121668. 1595.44   5
  -1   1  -6 123219. 1069.28   5
   1  -1   6 124092. 1659.44   7
  -1   1  -6 124212. 1893.74   1
   1   1   6 124334. 1723.70   9
  -1   1  -7 9137.84 583.775   1
   1   1   7 9054.99 513.503   9
   1  -1   7 8745.25 491.687   7
  -1   1  -7 8734.05 466.935   8
  -1  -1  -7 9038.99 472.145   5
   1  -1   8 110842. 1828.01   7
  -1  -1  -8 103819. 1703.93   5
  -1   1  -8 107558. 1694.72   8
  -1   1  -8 104236. 2072.87   1
   1   1   8 108770. 1901.96   9
  -1  -1  -8 106745. 1936.24   6
  -1  -1  -9 12231.5 636.958   5
  -1  -1  -9 13180.3 740.452   6
   1   1   9 12575.2 705.577   9
   1  -1   9 12968.7 682.646   7
  -1   1  -9 12389.5 788.143   1
  -1  -1  -9 11578.9 722.600   1
  -1  -1 -10 3011.65 419.750   1
  -1   1 -10 3431.79 477.751   1
  -1  -1 -10 3174.86 395.514   6
   1   1  10 3276.44 406.015   9
   1  -1  10 2998.96 359.898   7
  -1  -1 -11 867.698 232.695   6
   1   1  11 1119.91 265.345   9
  -1  -1 -11 965.511 255.330   1
  -1   1 -11 452.572 230.747   1
   1  -1  11 585.757 194.656   7
  -1  -1 -12 1777.95 342.697   6
  -1  -1 -12 2661.78 461.926   1
  -1   1 -12 3094.42 522.352   1
   1   1  13 449.247 114.644  14
   1   1  13 377.777 108.249  22
   1  -1  13 568.434 123.932  14
   1  -1  13 488.138 110.844  13
   1   1  13 499.338 121.075  13
   1   1  14 2908.63 253.270  13
   1  -1  14 2964.15 258.190  14
   1   1  14 3342.79 270.177  22
   1  -1  14 3211.63 263.993  13
   1   1  14 3176.64 262.294  14
   1  -1  15 307.460 107.530  14
   1   1  15 252.650 107.835  14
   1  -1  15 287.842 92.0289  22
   1   1  15 442.216 128.373  22
   1  -1  15 321.155 119.833  13
   1   1  15 267.628 114.559  13
   1  -1  16-14.0497 99.0852  22
   1  -1  16 296.151 104.760  14
   1   1  16 230.822 113.389  22
   1  -1  16 17.6498 95.1858  13
   1   1  16 152.843 100.403  13
   1  -1  17 408.069 125.694  14
   1  -1  17 388.152 115.632  22
   1   1  17 522.314 135.803  13
   1  -1  17 374.520 124.787  13
   1  -1  18 1220.25 166.413  22
   1   1  18 926.581 152.210  13
   1  -1  18 1122.21 158.371  13
   1  -1  19 189.980 81.1831  22
   1  -1  19 60.9871 82.7421  13
   1   1  20 313.331 85.4566  13
   1  -1  20 269.688 86.5004  13
  -1  -3  20 120.781 69.3905  22
  -1   3  20 91.0546 63.5931  13
  -1  -3  19 204.809 91.8623  22
  -1   3  19 200.472 92.6989  13
  -1  -3  19 227.011 72.6359  13
  -1  -3  18 913.404 159.650  22
  -1   3  18 1084.43 159.435  12
  -1   3  18 941.787 146.856  13
  -1  -3  18 1231.12 162.544  13
  -1  -3  17 926.264 162.835  22
  -1  -3  17 846.677 147.916  14
  -1   3  17 748.975 137.207  13
  -1   3  17 863.349 153.780  12
  -1  -3  17 659.190 131.375  13
  -1   3  16 2136.65 221.588  13
  -1  -3  16 2567.69 232.294  13
  -1  -3  16 2407.50 235.034  14
  -1   3  16 2490.98 240.127  12
  -1  -3  15 1473.52 189.989  14
  -1  -3  15 1483.68 190.737  13
  -1   3  15 1401.89 183.778  12
  -1   3  15 1032.19 158.420  13
  -1   3  14 9323.03 453.658  22
  -1   3  14 8896.40 421.224  13
  -1  -3  14 9321.25 434.746  14
  -1  -3  14 9110.38 443.768  17
  -1   3  14 8997.06 433.599  12
  -1  -3  13 1132.95 169.381  17
  -1  -3  13 488.301 108.720  14
  -1   3  13 851.329 155.801  22
  -1   3  13 614.065 129.422  12
  -1  -3  13 976.678 151.132  13
  -1   3  13 951.530 145.338  13
   1  -3 -12 1351.49 315.498   5
  -1   3  12 833.641 254.735   9
   1  -3 -12 1634.54 349.746   6
  -1   3  11 11741.3 820.583   9
   1   3 -11 16620.2 1124.99   1
   1  -3 -11 15482.6 908.088   5
   1  -3 -11 11416.6 799.401   6
   1  -3 -10 2492.46 372.407   5
   1  -3 -10 2973.35 419.778   6
  -1   3  10 3277.24 433.188   9
   1   3 -10 2955.32 461.291   1
  -1   3   9 4155.73 453.431   9
   1   3  -9 3542.25 480.701   1
   1   3  -9 4112.24 473.357   8
   1  -3  -9 3564.67 409.638   5
  -1  -3   9 4236.80 396.471   7
   1  -3  -9 3861.50 447.662   6
  -1  -3   8 21077.3 823.466   7
   1  -3  -8 21627.3 936.101   6
   1   3  -8 20436.3 1001.53   1
   1   3  -8 21813.9 967.657   8
  -1   3   8 21321.1 937.570   9
   1  -3  -8 19724.7 874.590   5
  -1   3   7 503.558 181.601   9
   1   3  -7 933.269 265.200   8
   1  -3  -7 842.369 253.364   6
   1  -3  -7 276.788 151.080   5
  -1  -3   7 750.417 177.335   7
   1   3  -7 628.513 246.910   1
  -1  -3   6 28074.6 844.432   7
   1  -3  -6 27021.9 932.772   5
   1   3  -6 27673.7 1003.09   1
   1   3  -6 29425.8 1004.23   8
  -1  -3   5 1657.64 212.036   7
   1   3  -5 2596.43 321.628   1
  -1   3   5 1796.61 211.949   2
   1   3  -5 1617.37 283.230   8
   1  -3  -5 1795.54 272.519   5
   1   3  -4 5782.58 383.242   1
  -1  -3   4 5837.58 354.288   7
  -1   3   4 6165.92 352.712   2
   1  -3  -4 5829.36 415.353   5
  -1   3   4 5840.41 175.193   3
   1   3  -4 5788.79 378.477   2
   1   3  -4 5337.52 411.388   8
   1   3  -3 15695.2 630.072   8
   1   3  -3 14653.4 557.567   2
   1   3  -3 15260.7 537.464   1
  -1  -3   3 15610.0 550.003   7
  -1   3   3 15310.7 292.451   3
  -1   3   3 15026.6 517.457   2
   1  -3  -3 15511.8 613.498   5
   1  -3  -2 22995.7 679.107   5
  -1  -3   2 22910.7 577.030   5
  -1   3   2 23309.5 623.070   2
   1   3  -2 23233.1 714.570   8
   1   3  -2 22594.3 672.413   2
   1   3  -2 23135.4 552.716   1
  -1   3   1 14818.7 495.116   2
   1   3  -1 14886.1 531.095   2
  -1  -3   1 15890.4 503.426   5
   1   3  -1 16077.8 420.705   1
   1  -3  -1 16755.6 539.573   5
   1   3   0 12901.5 481.725   2
  -1   3   0 12984.1 467.843   2
  -1  -3   0 10591.2 436.308   5
  -1   3   0 12640.5 440.084   1
   1  -3   0 10765.1 398.554   5
  -1   3  -1 23494.1 625.564   1
  -1  -3  -1 22454.4 659.724   5
   1  -3   1 23599.1 531.625   5
   1   3   1 23647.2 661.302   2
  -1   3  -1 22714.0 641.334   2
   1   3   2 2909.08 257.021   2
  -1   3  -2 2818.62 266.533   2
  -1   3  -2 2838.16 263.059   1
   1  -3   2 3159.89 268.923   7
  -1  -3  -2 2934.77 284.739   5
  -1  -3  -3 11609.3 538.610   5
   1  -3   3 10730.4 489.162   7
   1   3   3 11535.4 500.343   2
  -1   3  -3 10758.3 542.877   1
  -1   3  -4 3944.20 378.550   1
   1  -3   4 4242.71 330.152   7
   1   3   4 4208.60 334.503   2
  -1  -3  -4 3638.00 347.234   5
  -1   3  -5 5130.50 469.946   1
   1  -3   5 4856.27 365.712   7
  -1  -3  -5 4693.25 398.829   5
   1   3   5 5194.95 389.564   2
   1  -3   6 6757.19 452.562   7
   1   3   6 6799.45 473.104   9
  -1  -3  -6 6956.16 485.606   6
  -1   3  -6 5922.03 538.193   1
  -1  -3  -6 5877.25 461.619   5
   1  -3   7 7462.00 514.680   7
   1   3   7 7793.96 547.775   9
  -1   3  -7 7702.96 650.185   1
  -1  -3  -7 7816.12 536.009   6
  -1  -3  -7 6514.25 513.123   5
   1  -3   8 967.929 209.711   7
  -1   3  -8 1101.96 320.708   1
   1   3   8 1037.35 235.537   9
  -1  -3  -8 1257.57 283.169   6
  -1  -3  -8 839.644 233.797   5
   1   3   9 19171.9 940.999   9
   1  -3   9 18821.8 884.563   7
  -1  -3  -9 18788.0 932.396   6
  -1  -3  -9 17124.9 890.597   5
   1  -3  10 1826.94 295.253   7
  -1   3 -10 2458.97 496.447   1
  -1  -3 -10 3278.13 437.648   6
   1   3  10 3179.66 431.657   9
  -1  -3 -10 2761.30 402.410   5
   1   3  11 2127.54 358.624   9
  -1  -3 -11 1730.85 339.236   6
  -1   3 -11 3764.52 585.948   1
  -1  -3 -11 3136.66 444.546   5
   1  -3  12 7457.04 382.979  17
   1  -3  12 7750.45 373.139  13
   1   3  12 7837.39 375.217  13
   1  -3  12 7602.11 365.852  15
   1  -3  12 7650.53 373.731  14
   1   3  12 7730.81 390.091  12
  -1   3 -12 7056.19 827.635   1
   1  -3  13 1388.63 198.758  17
   1  -3  13 799.072 139.688  15
   1  -3  13 1012.37 162.407  14
   1   3  13 1026.13 152.151  13
   1  -3  13 1221.05 165.114  13
   1   3  13 855.465 144.813  12
   1  -3  14 5747.63 349.878  14
   1  -3  14 6226.33 351.211  15
   1   3  14 5707.87 346.926  13
   1  -3  14 6119.19 355.804  13
   1   3  14 5887.26 357.913  12
   1  -3  15-39.1148 100.559  14
   1   3  15-46.5422 83.4859  13
   1  -3  15 69.7007 90.7676  13
   1   3  15 46.7931 91.8620  12
   1  -3  16 1900.77 208.723  13
   1  -3  16 1853.79 213.671  14
   1   3  16 1863.67 205.189  13
   1   3  16 1802.69 205.024  12
   1  -3  17 95.0218 89.7490  22
   1  -3  17 201.378 100.977  14
   1   3  17 44.6867 85.0373  12
   1  -3  17-43.8736 94.4534  13
   1   3  17-29.9638 103.051  13
   1  -3  18 127.984 86.8315  22
   1   3  18 274.319 98.7708  12
   1   3  18-18.1480 91.1976  13
   1  -3  18 160.370 82.0781  13
   1  -3  19 217.566 84.4438  22
   1   3  19 7.62796 70.1937  13
   1  -3  19 44.3751 56.3035  13
  -1   5  19-7.01734 48.3348  16
  -1  -5  19 35.4175 63.2898  22
  -1  -5  18 124.630 83.5284  22
  -1   5  18 384.122 110.532  12
  -1   5  17 515.318 128.358  12
  -1  -5  16 357.044 109.328  15
  -1   5  16 298.405 123.016  12
  -1  -5  15 1370.61 178.207  15
  -1   5  15 1527.81 205.822  12
  -1  -5  14 1597.68 195.505  15
  -1  -5  14 1711.55 209.380  17
  -1   5  14 1400.85 190.740  12
  -1  -5  13 768.376 148.876  15
  -1  -5  13 709.621 149.662  17
  -1   5  13 549.362 128.549  12
  -1  -5  12 1003.65 154.413  15
  -1  -5  12 1169.44 166.816  17
  -1   5  12 977.221 156.850  12
  -1  -5  11 48.6669 66.3980  17
  -1  -5  11 18.0177 71.3395  15
  -1   5  11 77.0036 76.0590  12
  -1  -5  11 132.736 78.8845  11
   1  -5 -10 6292.52 652.790   5
   1   5 -10 6821.85 614.243   2
  -1   5  10 6837.37 656.873   9
  -1   5   9 2845.27 414.020   9
   1  -5  -9 3028.31 449.875   5
   1   5  -9 3739.37 461.444   2
   1  -5  -8 5717.13 580.899   5
   1   5  -8 6168.19 552.409   2
  -1   5   8 6582.71 604.656   9
  -1  -5   8 4382.34 456.917   7
   1  -5  -7 4924.69 530.727   5
   1   5  -7 4324.07 454.829   2
  -1  -5   7 5375.59 486.016   7
   1   5  -6 6406.83 526.102   2
  -1  -5   6 6839.14 518.866   7
  -1   5   6 6374.78 497.522   2
   1  -5  -6 6240.27 559.894   5
   1  -5  -5 31101.1 1164.75   5
  -1  -5   5 33733.3 1098.06   7
  -1   5   5 33800.5 1090.93   2
   1   5  -5 29900.9 1096.67   2
  -1   5   4 4383.58 394.418   2
   1   5  -4 4076.19 408.349   2
  -1  -5   4 3720.97 374.124   7
   1  -5  -4 4257.72 430.166   5
  -1   5   3 186.394 144.124   2
   1  -5  -3 219.339 168.323   5
   1   5  -3 105.800 118.846   2
  -1  -5   3 157.789 153.925   7
  -1  -5   2 10881.0 566.200   5
   1  -5  -2 10008.5 594.730   5
   1   5  -2 10217.3 600.504   2
  -1   5   2 11164.3 591.204   2
   1  -5  -1 17190.9 739.201   5
   1   5  -1 17856.0 765.305   2
  -1   5   1 17810.4 751.154   2
  -1  -5   1 18104.7 753.184   5
  -1  -5   0 71416.1 1529.42   5
   1  -5   0 70589.0 1406.06   5
   1   5   0 71857.3 1546.33   2
  -1   5   0 69112.4 1462.91   2
  -1   5  -1 799.887 199.350   2
   1  -5   1 875.237 191.358   5
   1   5   1 808.316 223.571   2
  -1  -5  -1 925.908 233.637   5
  -1   5  -2 2709.64 327.723   2
   1   5   2 2629.77 318.938   2
   1  -5   2 2698.68 330.565   7
  -1   5  -2 2925.48 290.952   1
  -1  -5  -2 2872.92 358.678   5
   1  -5   3 18131.0 808.057   7
  -1   5  -3 18301.6 819.397   2
   1   5   3 19034.6 814.987   2
  -1  -5  -3 18267.9 861.509   5
  -1   5  -3 18885.6 738.141   1
  -1   5  -4 16547.9 733.310   1
   1  -5   4 15428.7 765.245   7
  -1   5  -4 14567.8 759.505   2
   1   5   4 16201.6 771.754   2
  -1  -5  -4 14525.2 808.332   5
  -1   5  -5 914.505 229.435   1
  -1   5  -5 705.760 226.826   2
  -1  -5  -5 565.426 227.092   5
   1  -5   5 651.964 201.726   7
   1   5   5 579.355 198.403   2
  -1   5  -6 10142.3 671.613   2
   1  -5   6 10372.0 669.550   7
   1   5   6 10106.4 671.208   2
  -1  -5  -6 9470.76 713.319   5
   1  -5   7 2845.17 373.747   7
  -1   5  -7 1932.41 325.080   2
  -1  -5  -7 2326.80 390.249   5
   1   5   8 5281.35 542.055   9
  -1   5  -8 7800.95 648.068   2
   1  -5   8 6090.46 557.157   7
  -1  -5  -8 7331.23 680.246   5
   1  -5   9 676.352 247.387   7
   1   5   9 378.786 185.335   9
  -1   5  -9 352.616 166.959   2
  -1  -5  -9 548.122 245.711   5
   1  -5  10 3472.05 258.673  15
   1  -5  10 3284.68 255.774  11
   1   5  10 3154.89 254.998  12
   1  -5  11 742.000 140.865  17
   1  -5  11 588.919 125.686  15
   1   5  11 628.356 142.592  12
   1  -5  12 103.970 89.2138  17
   1  -5  12 3.91870 76.5575  15
   1   5  12 68.6385 87.2882  12
   1  -5  13 1185.03 182.322  15
   1   5  13 932.557 159.170  12
   1  -5  14 2729.26 231.436  14
   1  -5  14 2605.49 239.372  15
   1   5  14 2373.10 242.533  12
   1  -5  15 1089.41 157.310  15
   1  -5  15 1236.18 157.840  14
   1   5  15 983.657 172.750  12
   1  -5  16 48.5794 70.6169  14
   1  -5  16 152.247 88.4144  15
   1   5  16 93.9368 97.5721  12
   1  -5  17 112.638 84.6501  22
   1  -5  17 153.338 73.5390  15
   1   5  17 105.343 81.8638  12
   1  -5  18 68.6468 71.5936  22
   1   5  18 255.406 89.1089  12
  -1  -7  17 89.4057 53.8024  15
  -1  -7  17 119.950 79.4837  22
  -1   7  17-26.0273 74.7805  16
  -1   7  17 152.584 75.5930  12
  -1  -7  16 462.354 100.913  15
  -1   7  16 663.648 128.098  12
  -1  -7  15 595.574 120.399  15
  -1   7  15 701.893 136.443  12
  -1  -7  14 1871.24 201.268  15
  -1   7  14 1470.89 185.947  12
  -1  -7  13 18.1855 92.7979  15
  -1   7  13-7.39895 95.0909  12
  -1  -7  12 1038.20 176.532  15
  -1   7  12 980.023 163.392  12
  -1  -7  11 4278.28 304.907  15
  -1   7  11 4453.31 309.573  12
  -1  -7  11 4220.83 307.101  11
  -1  -7  10 292.915 106.462  15
  -1  -7  10 417.219 123.355  11
  -1   7  10 311.998 115.590  12
  -1  -7   9 1811.89 206.046  15
  -1   7   9 1799.22 195.724  20
  -1  -7   9 1559.06 190.123  11
  -1   7   9 1681.34 189.800  12
  -1   7   8 98.5706 77.7334  20
  -1   7   8 116.547 77.1687  12
  -1  -7   8 46.5375 68.2242  11
  -1   7   7 2337.39 215.232  20
  -1  -7   7 2155.59 208.731  11
  -1   7   6 3442.89 257.589  20
  -1  -7   6 3226.72 246.911  11
   1   7  -6 2847.99 426.232   2
   1  -7  -6 3154.77 504.438   5
  -1  -7   6 3589.31 477.239   7
   1   7  -5 5085.61 559.068   2
   1  -7  -5 3827.53 522.932   5
  -1  -7   4 258.537 169.984   7
   1   7  -4 338.487 197.016   2
   1  -7  -4 433.846 249.284   5
   1   7  -3 3690.15 459.199   2
   1  -7  -3 3854.91 501.062   5
  -1  -7   3 2443.22 385.268   7
  -1   7   3 3349.83 417.707   2
  -1  -7   2 1743.30 319.921   7
   1   7  -2 2356.49 376.619   2
   1  -7  -2 2261.15 383.356   5
  -1   7   2 2689.76 392.324   2
  -1   7   1 2836.66 391.394   2
  -1  -7   1 2578.93 398.826   7
   1   7  -1 3305.51 437.825   2
   1   7   0 965.833 260.256   2
  -1   7   0 997.390 256.743   2
   1  -7   0 1276.66 290.467   7
   1   7   1 93.7204 175.143   2
   1  -7   1 26.0134 129.408   7
  -1   7  -1 106.552 171.827   2
   1   7   2 995.684 243.721   2
  -1   7  -2 1062.19 289.639   2
   1  -7   2 946.109 262.877   7
  -1  -7  -2 705.195 277.584   5
   1   7   3 2793.79 401.122   2
  -1   7  -3 2562.73 393.142   2
  -1  -7  -3 2337.58 422.528   5
   1  -7   3 1550.94 315.832   7
   1  -7   4 1644.79 316.532   7
  -1  -7  -4 1970.48 388.689   5
   1   7   4 1176.74 271.055   2
  -1   7  -4 1896.58 359.833   2
  -1  -7  -5 264.501 202.811   5
   1  -7   5 225.017 190.049   7
   1   7   5 308.043 177.530   2
  -1   7  -5 257.889 168.322   2
   1   7   6 4004.25 277.341  20
  -1   7  -6 3480.38 244.276  10
   1  -7   6 3531.99 257.721  11
   1   7   7 5236.48 317.226  20
   1  -7   7 4704.54 300.934  15
   1  -7   7 4994.02 313.338  11
   1   7   7 4849.95 301.349  12
   1  -7   8 909.556 152.230  15
   1   7   8 984.578 155.101  20
   1   7   8 739.393 143.096  12
   1  -7   8 912.891 146.880  11
   1   7   9 17097.9 570.222  20
   1  -7   9 15373.3 554.008  15
   1  -7   9 15168.8 555.801  11
   1   7   9 15812.3 566.040  12
   1  -7  10 3382.80 276.548  15
   1  -7  10 3387.07 272.775  11
   1   7  10 3550.86 277.656  12
   1  -7  11 333.674 124.697  15
   1   7  11 276.025 103.171  12
   1  -7  12 2015.78 221.072  15
   1   7  12 1882.18 213.547  12
   1  -7  13 1680.61 198.373  15
   1   7  13 1351.21 182.343  12
   1  -7  14 2035.92 201.503  15
   1   7  14 1829.29 195.103  12
   1  -7  15 16.8965 79.5632  15
   1   7  15 45.3078 88.7498  12
   1  -7  16 103.610 76.2863  15
   1   7  16 60.4319 77.0754  12
   1  -7  17 377.617 84.4144  22
   1   7  17 575.842 98.3752  12
  -1   9  14 240.366 78.1537  23
  -1   9  14 141.684 64.3779  16
  -1  -9  14 306.261 86.2671  15
  -1   9  13 924.595 119.599  16
  -1  -9  13 1164.16 146.491  15
  -1   9  13 1078.84 131.201  12
  -1  -9  12 1068.83 155.752  15
  -1   9  12 809.091 122.575  16
  -1   9  12 1055.96 138.980  12
  -1   9  11 2070.07 187.152  16
  -1   9  11 2376.37 200.062  20
  -1  -9  11 1955.82 204.828  15
  -1   9  11 2161.21 190.837  12
  -1   9  10 483.955 114.431  20
  -1  -9  10 550.046 136.579  15
  -1  -9  10 521.313 135.328  11
  -1  -9   9 1001.24 157.991  15
  -1   9   9 1235.17 168.750  20
  -1  -9   9 1066.11 166.571  11
  -1  -9   8 92.9875 96.8936  15
  -1   9   8 233.800 103.535  20
  -1  -9   8 65.8939 86.2458  11
   1  -9  -8 95.1069 78.7174  11
  -1  -9   7 209.989 83.8829  15
  -1   9   7 414.817 120.883  20
   1   9  -7 390.581 111.093  10
   1  -9  -7 272.739 100.895  11
  -1  -9   7 489.429 131.086  11
  -1   9   6 1861.65 212.348  20
  -1  -9   6 1422.85 179.422  15
   1  -9  -6 1598.55 184.113  11
  -1  -9   6 1583.28 197.619  11
   1   9  -6 1785.79 196.556  10
  -1   9   5 142.103 92.1394  20
  -1  -9   5 329.727 115.371  11
   1  -9  -5 244.043 96.6041  11
  -1   9   5 273.525 94.7171  10
  -1   9   4 426.351 106.902  23
  -1   9   4 648.289 135.897  20
   1  -9  -4 448.872 110.812  11
  -1  -9   4 637.332 136.162  11
  -1   9   3 1655.75 197.308  20
  -1   9   3 1825.25 200.920  23
  -1  -9   3 1610.45 197.218  11
   1  -9  -3 1701.27 191.236  11
   1   9  -2 869.515 145.994  20
  -1   9   2 640.424 135.045  20
  -1   9   2 811.259 143.430  23
   1  -9  -2 779.266 145.672  11
  -1  -9   2 535.371 130.457  11
   1   9  -1 153.508 90.4934  20
  -1   9   1 269.454 101.741  20
   1  -9  -1 391.255 115.285  11
  -1  -9   1 220.544 97.2177  11
   1   9   0 547.754 134.846  20
  -1   9   0 359.211 110.865  20
  -1  -9   0 438.947 127.589  11
   1  -9   0 285.546 103.835  11
   1   9   1 537.501 122.115  20
  -1   9  -1 419.998 112.975  20
  -1  -9  -1 554.054 133.581  11
   1  -9   1 512.079 125.454  11
  -1   9  -2 420.800 103.889  20
   1   9   2 224.207 97.5146  20
  -1  -9  -2 277.611 98.4035  11
   1  -9   2 285.184 108.532  11
   1   9   3 357.165 116.861  20
   1  -9   3 195.950 83.7300  11
  -1  -9  -3 286.130 88.8777  11
  -1   9  -3 307.682 110.109  10
   1   9   4 2619.27 243.704  20
   1  -9   4 2375.27 213.067  15
   1  -9   4 2600.87 239.478  11
  -1   9  -4 2677.27 249.320  10
   1   9   5 1868.73 212.402  20
   1  -9   5 1567.42 187.438  15
  -1  -9  -5 1642.59 198.607  11
  -1   9  -5 1986.24 211.294  10
   1  -9   5 1846.90 201.185  11
   1  -9   6 1216.04 170.013  15
   1   9   6 1147.16 172.173  20
  -1   9  -6 1072.54 155.548  10
   1  -9   6 1322.89 179.685  11
  -1  -9  -6 1001.10 160.447  11
   1   9   7 512.937 128.003  20
   1  -9   7 527.390 122.442  15
  -1   9  -7 501.980 111.587  10
  -1  -9  -7 579.409 138.367  11
   1  -9   7 533.813 132.278  11
   1  -9   8 1325.58 171.301  15
   1   9   8 1300.58 174.099  20
   1  -9   8 1176.83 168.231  11
  -1  -9  -8 1384.65 177.917  11
   1   9   9 1551.14 184.337  20
   1  -9   9 1590.85 187.792  15
  -1  -9  -9 1583.67 184.570  11
   1  -9   9 1368.51 181.054  11
   1   9  10 258.023 92.1778  20
   1  -9  10 338.228 116.223  15
  -1  -9 -10 471.873 113.943  11
   1   9  10 378.060 100.349  12
   1  -9  11 125.964 93.5026  15
  -1  -9 -11 191.862 82.0754  11
   1   9  11 182.120 82.0631  12
   1  -9  12 42.3409 80.0705  15
  -1  -9 -12 90.2093 72.3084  11
   1   9  12 57.8424 70.4843  12
   1   9  13 99.1978 63.4652  16
   1  -9  13 111.665 79.2230  15
   1   9  13 270.968 80.0178  12
   1  -9  14 7.10849 54.7484  15
   1   9  14 22.5622 45.0528  23
   1   9  14 169.967 65.6281  12
  -1 -11  10 406.110 80.6657  15
  -1  11  10 326.438 75.2710  23
  -1 -11   9 203.333 71.2815  15
  -1  11   9-11.4028 51.3678  20
  -1  11   9 76.3846 66.2515  23
  -1 -11   8 37.1329 62.0225  15
  -1  11   8 28.3752 69.3835  20
  -1  11   8 21.1883 69.8923  23
  -1 -11   8-10.3583 68.4475  11
  -1  11   7 163.578 82.4263  20
  -1  11   7 275.964 84.6062  23
  -1 -11   7 305.105 82.2922  15
   1  11  -7 108.013 64.9674  10
  -1 -11   7 203.358 80.8727  11
  -1  11   6 153.124 81.7837  23
  -1  11   6 222.503 104.936  20
  -1 -11   6 162.813 71.4550  15
  -1 -11   6 119.722 72.6562  11
   1  11  -6 223.075 88.7604  10
  -1  11   5 267.609 92.0518  23
  -1  11   5 105.512 89.2968  20
  -1 -11   5 145.799 82.2434  11
  -1  11   5 172.124 76.6488  10
   1  11  -5 63.2842 83.4882  10
  -1  11   4 240.977 106.518  20
  -1  11   4 174.619 79.7990  23
  -1  11   4 59.4118 75.8820  10
  -1 -11   4 179.937 94.9242  11
   1  11  -4 86.8473 78.6027  10
  -1  11   3 639.267 131.298  20
  -1  11   3 627.390 126.805  10
  -1 -11   3 574.022 122.481  11
   1  11  -3 501.081 124.811  10
   1 -11  -3 448.059 95.6040  11
  -1  11   2 78.3014 91.3995  20
   1  11  -2 168.287 82.0149  20
   1  11  -2 233.840 110.937  10
  -1 -11   2 171.337 88.2312  11
  -1  11   2 222.233 100.461  10
   1 -11  -2 166.727 78.7868  11
  -1  11   1 26.4733 77.1183  20
   1  11  -1 29.0818 81.8860  20
   1 -11  -1-55.2590 74.1390  11
  -1  11   1-81.9308 91.7474  10
   1  11  -1 71.4759 87.2528  10
  -1 -11   1 175.599 89.4507  11
  -1  11   0-78.2504 85.2425  20
   1  11   0-26.9974 82.3945  20
   1 -11   0 46.7596 72.2374  11
  -1 -11   0 16.4839 77.7425  11
  -1  11   0 78.9257 92.8003  10
   1  11   0-57.5048 97.7488  10
   1  11   1 540.305 124.525  20
  -1  11  -1 539.787 117.910  20
   1 -11   1 479.613 105.791  11
  -1  11  -1 553.438 138.394  10
  -1 -11  -1 360.928 102.840  11
   1  11   1 485.075 123.193  10
   1  11   2 302.173 100.828  20
  -1 -11  -2 217.837 85.4263  11
   1 -11   2 270.542 92.0904  11
   1  11   2 383.548 117.239  10
  -1  11  -2 307.111 111.129  10
   1  11   3 431.229 127.280  20
  -1  11  -3 190.697 100.069  10
  -1 -11  -3 149.716 78.1432  11
   1  11   3 373.230 109.999  10
   1 -11   3 281.186 84.4543  11
   1  11   4 762.191 136.584  20
   1 -11   4 603.689 112.410  11
  -1  11  -4 664.751 131.786  10
  -1 -11  -4 762.683 121.754  11
   1  11   4 768.860 120.956  10
   1  11   5 169.645 77.2206  23
   1  11   5 209.441 94.3366  20
  -1  11  -5 219.242 92.8762  10
   1 -11   5 131.820 72.8410  11
  -1 -11  -5 206.018 79.8321  11
   1  11   6 373.413 92.5835  23
   1  11   6 451.654 112.282  20
   1 -11   6 369.979 93.3523  11
  -1 -11  -6 369.609 85.5471  11
  -1  11  -6 324.502 87.6809  10
   1  11   7 236.443 86.1504  23
   1 -11   7 179.044 70.5520  15
   1  11   7 84.7973 72.3858  20
   1 -11   7 190.614 72.9857  11
  -1 -11  -7 59.9498 56.3080  11
  -1  11  -7 77.1966 66.8963  10
   1 -11   8 159.493 65.3718  15
   1  11   8 188.380 71.5299  23
   1  11   8 30.0175 67.5490  20
   1  11   9-37.3781 57.8369  23
   1  11   9-28.3735 46.4255  20
   1 -11   9 42.0534 51.7817  15
  -2   0  21 357.724 93.9060  13
  -2   0  20 263.127 99.3386  22
  -2   0  20 147.505 99.7893  13
  -2   0  19 216.113 108.011  22
  -2   0  19-9.68295 112.191  13
  -2   0  18 408.776 133.185  22
  -2   0  18 268.612 113.294  13
  -2   0  17 113.536 110.118  22
  -2   0  17-240.068 150.477  13
  -2   0  16 322.192 119.187  22
  -2   0  16 316.928 120.445  13
  -2   0  15 633.435 136.487  14
  -2   0  15 788.443 149.440  22
  -2   0  15 665.462 143.095  13
  -2   0  14 299.829 103.006  14
  -2   0  14 127.784 75.7696  22
  -2   0  14 179.538 84.4021  13
   2   0 -13-173.772 253.060   6
   2   0 -13 131.980 199.588   1
   2   0 -12 3975.41 488.956   1
   2   0 -12 4171.60 502.167   6
   2   0 -11-11.1799 189.727   1
  -2   0  10 26654.8 1067.54   9
   2   0  -9 8185.10 448.782   5
  -2   0   9 7450.80 537.177   9
   2   0  -9 8036.43 457.112   8
   2   0  -8 880.168 161.372   5
  -2   0   8 499.527 184.668   9
  -2   0   7 1278.28 229.011   9
  -2   0   7 1363.46 171.853   7
  -2   0   6 120755. 1644.22   9
   2   0  -6 118740. 1290.49   5
  -2   0   5 876784. 3578.35   3
  -2   0   5 865280. 3083.51   7
  -2   0   4 27556.7 469.159   7
  -2   0   4 26705.7 492.613   4
  -2   0   3 12525.2 338.885   3
  -2   0   3 12744.6 311.550   4
  -2   0   2 154699. 1006.83   3
  -2   0   2 160217. 994.249   4
  -2   0   1 15074.2 284.584   3
  -2   0   1 13946.5 232.791   1
  -2   0   0 54937.2 534.036   4
  -2   0   0 52973.0 590.859   1
   2   0   1 26659.1 303.536   9
  -2   0  -1 26859.0 463.874   1
  -2   0  -2 10277.6 342.981   1
   2   0   2 10408.0 272.846   9
  -2   0  -2 9713.51 286.906   5
  -2   0  -3 21005.4 561.123   1
   2   0   3 20498.8 467.169   9
  -2   0  -3 20145.0 453.666   5
  -2   0  -4 191519. 1915.74   1
  -2   0  -4 190934. 1498.50   5
  -2   0  -5 42397.6 793.279   5
  -2   0  -5 44566.0 1027.55   1
   2   0   5 43599.3 949.116   7
   2   0   5 42350.6 885.234   9
  -2   0  -6 62663.8 1347.01   1
  -2   0  -6 64667.5 1063.74   5
   2   0   6 64106.1 1196.52   9
   2   0   6 62437.7 1248.02   7
  -2   0  -7 16180.0 578.711   5
   2   0   7 15529.3 653.040   9
  -2   0  -7 14701.4 729.036   1
   2   0   7 15279.1 670.629   7
   2   0   8 35125.7 1064.65   9
   2   0   8 35874.7 1089.56   7
  -2   0  -8 34886.3 1203.37   1
  -2   0  -9 1512.56 307.048   1
   2   0   9 1521.21 254.714   7
  -2   0 -10 9881.94 765.199   1
  -2   0 -11 1655.23 387.421   1
  -2   0 -12 8062.63 719.937   6
  -2   0 -12 11796.7 943.730   1
   2   0  13 4212.41 290.781  14
   2   0  13 4528.54 302.767  22
   2   0  13 4547.62 307.023  13
   2   0  14-167.214 112.648  22
   2   0  14 41.7561 75.0200  14
   2   0  14 53.4282 86.7167  13
   2   0  15 272.288 107.996  22
   2   0  15 163.350 99.9244  14
   2   0  15 270.295 121.244  13
   2   0  16 786.842 148.404  22
   2   0  16 425.182 132.405  14
   2   0  16 701.268 161.594  13
   2   0  17 166.431 108.262  13
   2   0  18 146.577 98.7927  13
   2   0  19 1787.79 181.087  13
   2   0  20-36.4273 70.4310  13
  -2  -2  21 178.825 67.1722  22
  -2   2  21 193.895 77.4032  13
  -2  -2  20 459.760 115.608  22
  -2  -2  20 253.656 93.1280  13
  -2   2  20 484.170 112.409  13
  -2  -2  19 75.4532 102.908  22
  -2   2  19 136.147 89.0207  13
  -2  -2  19-0.32147 85.1670  13
  -2  -2  18 228.869 118.121  22
  -2   2  18 268.291 103.273  13
  -2  -2  18 191.086 102.838  13
  -2   2  17 1471.61 197.441  22
  -2  -2  17 1139.97 182.242  22
  -2   2  17 868.619 150.382  13
  -2  -2  17 917.662 163.640  13
  -2   2  17 1098.24 170.079  12
  -2  -2  16 286.509 109.609  22
  -2  -2  16 341.719 111.570  14
  -2   2  16 110.912 94.2867  13
  -2  -2  16 96.7919 97.1390  13
  -2   2  16 319.733 116.340  12
  -2  -2  15 163.844 120.591  17
  -2   2  15 114.265 107.384  22
  -2  -2  15 96.0562 98.4380  14
  -2   2  15-93.1460 99.1822  12
  -2   2  15 99.3557 105.233  13
  -2  -2  15 40.3026 92.1916  13
  -2  -2  14 5351.85 330.129  14
  -2   2  14 5739.05 358.871  22
  -2  -2  14 5524.84 344.065  17
  -2  -2  14 6168.01 352.525  13
  -2   2  14 5446.59 335.331  13
  -2   2  14 6032.53 348.165  12
  -2  -2  13 91.4402 76.5936  17
  -2  -2  13 47.8327 70.1465  14
  -2  -2  13 73.3669 71.0279  13
   2   2 -13-56.0649 240.401   1
  -2   2  13 3.31559 79.5320  12
   2  -2 -12 2457.29 397.943   6
  -2   2  12 2330.87 385.519   9
   2  -2 -11 10383.8 733.192   6
   2   2 -11 9765.15 782.242   1
  -2   2  11 11001.8 771.876   9
   2   2 -11 11364.5 729.469   8
   2  -2 -11 9639.83 654.320   5
   2  -2 -10 787.488 220.852   5
   2  -2 -10 720.693 226.574   6
   2   2 -10 498.057 205.500   1
  -2   2  10 439.811 196.149   9
   2   2 -10 853.157 232.191   8
   2  -2  -9 20431.8 854.703   5
   2   2  -9 22333.8 974.494   1
  -2  -2   9 21709.8 781.342   7
  -2   2   9 20663.3 925.316   9
   2  -2  -9 21099.1 910.992   6
   2   2  -9 21958.8 913.323   8
  -2   2   8 17064.8 796.630   9
   2  -2  -8 17109.8 777.917   6
   2   2  -8 18552.0 809.295   1
   2  -2  -8 17787.0 751.418   5
   2   2  -8 17401.6 774.598   8
  -2  -2   8 17101.3 642.856   7
   2   2  -7 23202.8 836.494   1
   2  -2  -7 22280.8 824.784   6
   2  -2  -7 21719.1 796.700   5
  -2  -2   7 23266.5 699.781   7
   2   2  -7 21991.0 826.399   8
  -2   2   7 22268.2 844.734   9
  -2   2   6 3604.57 230.180   3
  -2   2   6 4020.22 357.663   9
  -2  -2   6 2829.01 147.560   4
   2  -2  -6 3318.44 313.833   5
  -2  -2   6 3617.04 264.072   7
   2   2  -6 3563.48 314.242   1
   2   2  -6 3408.46 313.139   8
   2  -2  -6 3873.80 339.220   6
   2   2  -5 8767.33 424.124   1
  -2   2   5 8740.06 317.716   3
   2   2  -5 8264.81 453.402   8
   2  -2  -5 8291.26 431.717   5
   2  -2  -5 8641.08 449.570   6
  -2  -2   4 42949.3 623.781   4
  -2  -2   4 42534.6 749.838   7
  -2   2   4 43220.1 732.106   2
   2  -2  -4 41697.9 876.536   5
   2   2  -4 42476.9 813.586   1
  -2   2   4 40962.3 606.182   3
  -2  -2   3 17396.7 459.918   7
   2   2  -3 17019.1 500.201   2
   2  -2  -3 17009.5 520.396   5
   2   2  -3 17296.3 467.384   1
  -2   2   3 17211.2 371.472   3
  -2  -2   3 17681.2 438.318   4
  -2   2   3 16846.9 421.853   2
  -2  -2   2 4674.75 246.445   5
   2  -2  -2 4200.21 250.606   5
  -2   2   2 4047.03 202.401   2
   2   2  -2 3688.03 233.807   2
   2   2  -2 4079.16 180.657   1
   2   2  -1 42964.5 727.130   8
  -2   2   1 42600.5 726.231   1
  -2   2   1 40452.6 624.639   2
   2  -2  -1 39530.9 655.800   5
   2   2  -1 40269.6 715.120   2
  -2  -2   1 39760.1 715.590   5
  -2   2   0 192181. 1432.87   2
  -2   2   0 192342. 1607.10   1
   2   2   0 192574. 1392.82   8
  -2  -2   0 192090. 1632.95   5
   2   2   0 188473. 1579.75   2
   2   2   1 16671.4 493.549   2
   2  -2   1 15205.5 321.159   5
  -2  -2  -1 14681.5 487.732   5
  -2   2  -1 15926.0 538.334   1
  -2  -2  -2 63419.3 1052.53   5
  -2   2  -2 62382.0 1173.75   1
   2   2   2 65729.6 1031.02   2
  -2  -2  -3 4831.06 334.224   5
  -2   2  -3 5705.20 413.341   1
   2  -2   3 5200.01 321.824   7
   2   2   3 5602.28 340.337   2
  -2  -2  -4 7272.50 397.817   6
  -2   2  -4 7423.35 505.357   1
  -2  -2  -4 7623.53 429.200   5
   2  -2   4 8454.95 426.807   7
  -2  -2  -5 17456.5 642.250   6
   2  -2   5 18386.2 676.451   7
   2   2   5 17817.1 648.932   9
  -2  -2  -5 16472.9 657.376   5
  -2   2  -5 16099.7 777.246   1
  -2  -2  -6 18152.0 733.116   5
  -2  -2  -6 19598.9 743.700   6
   2  -2   6 19248.5 731.358   7
   2   2   6 19250.2 723.188   9
  -2   2  -6 18491.6 877.347   1
   2  -2   7 8285.11 516.221   7
   2   2   7 8081.44 517.222   9
  -2  -2  -7 7999.31 516.483   6
  -2  -2  -7 7543.60 516.021   5
  -2   2  -7 6965.41 607.095   1
  -2  -2  -8 17592.9 813.817   5
  -2  -2  -8 18849.8 835.743   6
   2  -2   8 19255.0 834.083   7
   2   2   8 19384.0 845.722   9
  -2   2  -8 18965.4 1004.61   1
   2   2   9 10811.2 670.384   9
  -2  -2  -9 10088.8 664.361   6
   2  -2   9 10511.7 663.748   7
  -2  -2  -9 9735.47 652.860   5
  -2   2  -9 10776.7 832.862   1
  -2   2 -10 4406.43 581.205   1
  -2  -2 -10 4357.53 473.007   6
   2   2  10 4341.80 466.179   9
  -2  -2 -10 3722.85 442.925   5
   2  -2  10 5096.55 491.590   7
  -2  -2 -10 4265.66 496.488   1
  -2  -2 -11 2513.76 414.452   1
  -2  -2 -11 1789.09 324.877   6
  -2   2 -11 2454.27 472.809   1
   2  -2  11 1894.93 320.883   7
   2   2  11 1811.84 318.730   9
   2  -2  12 7273.75 365.741  13
   2  -2  12 7275.63 368.091  14
  -2  -2 -12 8074.13 716.521   6
  -2  -2 -12 7139.93 711.947   1
  -2   2 -12 6517.14 800.948   1
   2   2  12 7097.71 654.850   9
   2   2  13 5001.32 320.680  13
   2  -2  13 5369.90 329.513  13
   2   2  13 4846.55 307.783  14
   2  -2  13 4934.19 319.472  14
   2  -2  14 3704.47 289.735  13
   2   2  14 3469.92 276.156  13
   2  -2  14 3363.22 275.255  14
   2   2  14 3594.92 275.972  14
   2   2  14 3517.71 273.345  12
   2  -2  15 149.439 107.457  14
   2   2  15 321.900 101.181  12
   2   2  15 165.933 104.441  13
   2  -2  15 355.395 127.258  13
   2  -2  16-39.3137 105.075  22
   2  -2  16-1.33952 97.6144  14
   2  -2  16 138.737 118.122  13
   2   2  16-11.4157 100.671  13
   2  -2  17 667.387 137.945  22
   2  -2  17 681.360 150.152  14
   2   2  17 977.484 161.903  13
   2  -2  17 720.665 139.017  13
   2  -2  18 514.329 112.663  22
   2  -2  18 242.273 90.7083  13
   2   2  18 381.685 106.300  13
   2  -2  19 197.410 71.9672  22
   2  -2  19 103.214 75.3970  13
   2   2  19 84.5640 77.0795  13
   2   2  20 5.78819 59.3559  13
  -2  -4  20 63.9953 70.4293  22
  -2   4  19-143.997 75.1056  16
  -2  -4  19 108.470 85.8245  22
  -2   4  19 17.3406 66.5064  13
  -2  -4  18 66.6338 96.0074  22
  -2   4  18 152.870 85.9918  13
  -2   4  18 111.399 88.7054  12
  -2   4  17 150.361 89.3831  13
  -2   4  17 174.996 110.417  12
  -2  -4  16 56.4403 80.1812  14
  -2   4  16-131.761 96.9259  13
  -2   4  16 12.2994 97.1486  12
  -2  -4  15 259.981 96.9294  15
  -2  -4  15 156.838 84.7260  14
  -2  -4  15 200.105 114.137  17
  -2   4  15 183.099 107.523  12
  -2   4  15 73.8181 78.0354  13
  -2  -4  14 1080.39 155.874  14
  -2  -4  14 825.711 157.642  17
  -2  -4  14 1000.89 157.795  15
  -2   4  14 892.246 155.186  12
  -2  -4  13 275.256 90.7584  15
  -2  -4  13 407.051 119.846  17
  -2   4  13 301.126 106.096  12
  -2  -4  12 2267.60 218.055  17
  -2  -4  12 2401.08 213.280  15
  -2   4  12 2532.46 227.873  12
   2   4 -11 1014.10 236.045   2
  -2   4  11 850.638 257.434   9
   2  -4 -11 1161.00 292.719   5
   2  -4 -10 2960.02 419.745   5
  -2   4  10 2656.99 401.578   9
   2   4 -10 2479.90 351.173   2
   2  -4  -9 4411.72 478.399   5
  -2   4   9 5271.22 524.546   9
   2   4  -9 5691.45 574.036   8
   2   4  -9 4299.84 443.909   2
  -2  -4   8 8999.57 574.813   7
   2   4  -8 8606.78 675.400   8
   2  -4  -8 7278.73 582.653   5
  -2   4   8 8387.47 638.689   9
   2   4  -8 7528.01 558.077   2
   2   4  -7 2227.13 301.290   2
   2  -4  -7 1887.46 311.986   5
  -2  -4   7 2454.66 295.368   7
   2   4  -7 2595.93 412.304   8
   2  -4  -6 2179.42 356.939   5
   2   4  -6 1726.67 265.049   2
  -2   4   6 2343.28 271.750   2
   2   4  -6 2202.32 362.453   8
  -2  -4   6 2151.10 270.834   7
  -2  -4   5 3333.61 313.786   7
   2  -4  -5 3588.78 388.806   5
  -2   4   5 2989.26 296.444   2
   2   4  -5 2801.28 317.663   2
   2   4  -5 3333.70 400.149   8
   2  -4  -4 25305.5 898.764   5
   2   4  -4 24633.8 855.802   2
  -2  -4   4 27648.5 747.796   4
   2   4  -4 25902.9 692.071   1
  -2  -4   4 25904.0 821.595   7
   2   4  -4 25914.3 943.413   8
  -2   4   4 26080.6 782.972   2
   2   4  -3 23253.9 577.531   1
   2  -4  -3 22020.8 798.482   5
   2   4  -3 21966.9 778.287   2
   2   4  -3 21072.2 823.355   8
  -2   4   3 21890.8 714.852   2
  -2  -4   3 21502.3 747.016   7
   2  -4  -2 179039. 2137.26   5
  -2  -4   2 179801. 2055.70   5
   2   4  -2 174566. 2164.35   2
  -2   4   2 180647. 1999.97   2
  -2   4   1 2106.59 238.208   2
   2  -4  -1 2308.21 263.280   5
   2   4  -1 2018.08 248.357   2
  -2  -4   1 2029.40 254.321   5
   2   4   0 27770.7 845.634   2
  -2  -4   0 26167.8 846.587   5
  -2   4   0 26743.9 780.532   1
  -2   4   0 25926.4 785.094   2
   2  -4   0 27086.9 743.723   5
  -2  -4  -1 7282.87 471.805   5
   2  -4   1 8354.05 490.116   7
  -2   4  -1 8592.48 449.811   1
   2  -4   1 7947.87 380.916   5
   2   4   1 8259.72 486.625   2
  -2   4  -1 8200.41 461.476   2
   2  -4   2 47851.4 819.062   5
  -2   4  -2 50720.4 1149.77   1
  -2   4  -2 49821.6 1154.28   2
  -2  -4  -2 48333.3 1226.58   5
   2   4   2 50838.7 1175.76   2
   2  -4   2 49154.9 1174.11   7
  -2   4  -3 29923.0 956.438   1
  -2   4  -3 30553.9 941.178   2
  -2  -4  -3 28173.3 978.209   5
   2   4   3 29929.5 934.227   2
   2  -4   3 29214.6 929.405   7
   2   4   4 37942.1 1103.34   2
   2  -4   4 38346.0 1092.07   7
  -2   4  -4 36972.8 1096.68   2
  -2   4  -4 36598.4 1168.18   1
  -2  -4  -4 36962.3 1173.89   5
  -2   4  -5 427.076 208.467   1
   2   4   5 488.554 169.652   2
   2  -4   5 598.025 196.901   7
  -2  -4  -5 696.232 255.230   5
  -2  -4  -6 10156.6 683.326   5
   2  -4   6 11240.0 659.732   7
  -2   4  -6 10174.7 723.960   1
  -2   4  -7 407.479 236.625   1
   2   4   7 512.561 190.331   9
   2  -4   7 408.646 177.411   7
  -2  -4  -7 644.094 276.075   5
  -2  -4  -8 497.602 241.977   5
   2   4   8 157.951 160.531   9
  -2   4  -8 186.195 203.681   1
   2  -4   8 315.074 186.981   7
  -2   4  -9 1568.40 375.548   1
   2  -4   9 934.156 238.239   7
   2   4   9 1288.36 281.712   9
  -2  -4  -9 1337.23 333.213   5
   2  -4  10 1328.22 307.530   7
  -2  -4 -10 1505.00 357.463   5
   2   4  10 1092.63 280.424   9
  -2   4 -10 1184.95 371.399   1
   2  -4  11 908.895 151.915  17
   2  -4  11 988.882 150.209  15
   2   4  11 1121.56 160.992  12
   2  -4  12 1078.38 156.592  15
   2   4  12 954.494 158.318  12
   2  -4  13 823.564 138.026  15
   2  -4  13 875.211 144.232  14
   2   4  13 1033.39 151.376  13
   2   4  13 742.512 147.764  12
   2   4  14 1622.67 184.694  13
   2  -4  14 1634.68 198.207  14
   2  -4  14 1509.58 194.958  15
   2   4  14 1513.00 192.499  12
   2  -4  15 860.181 149.301  14
   2  -4  15 701.316 136.953  15
   2   4  15 711.030 155.724  12
   2   4  15 753.590 138.074  13
   2  -4  16 68.0434 80.4159  15
   2  -4  16 169.472 98.6213  14
   2   4  16 142.862 86.1142  12
   2   4  16-48.7298 91.2410  13
   2  -4  17 122.453 84.8387  14
   2  -4  17 59.3483 84.3888  22
   2   4  17-31.0163 87.6645  13
   2   4  17 219.360 107.854  12
   2  -4  18 30.6825 75.5079  22
   2   4  18 119.820 67.6108  13
   2   4  18 138.558 74.7870  12
   2  -4  19 40.2728 55.8434  22
  -2  -6  19 37.5039 61.0431  22
  -2   6  18 310.246 95.2189  16
  -2  -6  18 408.149 100.165  22
  -2  -6  17 247.542 75.0776  15
  -2   6  17 593.824 127.869  12
  -2  -6  16-21.3773 78.6717  15
  -2   6  16 57.8459 103.021  12
  -2  -6  15-26.7635 80.7406  15
  -2   6  15-31.3753 98.4945  12
  -2  -6  14 1486.73 188.336  15
  -2  -6  14 1627.31 188.981  17
  -2   6  14 1284.28 183.597  12
  -2  -6  13 163.374 103.313  15
  -2  -6  13 331.025 120.239  17
  -2   6  13 135.150 102.862  12
  -2  -6  12 897.881 147.683  17
  -2  -6  12 995.966 159.264  15
  -2   6  12 930.492 160.941  12
  -2  -6  11 1819.92 208.580  15
  -2   6  11 1905.88 208.145  12
  -2  -6  11 1787.84 206.588  11
  -2  -6  10 7239.63 373.847  15
  -2  -6  10 7116.27 376.925  11
  -2   6  10 7018.58 375.496  12
  -2   6   9 3758.92 257.412  20
  -2  -6   9 3664.79 270.714  11
  -2   6   9 3392.75 255.165  12
  -2   6   8 819.834 268.324   9
   2  -6  -8 717.037 265.873   5
   2   6  -8 619.110 215.304   2
  -2  -6   7 669.343 220.996   7
   2  -6  -7 396.026 229.608   5
   2   6  -7 512.495 188.444   2
   2  -6  -6 7148.34 640.742   5
   2   6  -6 6578.38 583.121   2
   2  -6  -5 2930.24 416.325   5
   2   6  -5 3022.53 396.678   2
  -2  -6   5 3340.88 396.809   7
  -2   6   4 5671.68 488.017   2
   2  -6  -4 4712.61 495.636   5
  -2  -6   4 5378.35 499.119   7
   2   6  -4 5090.43 493.240   2
   2  -6  -3 1188.76 282.093   5
  -2   6   3 1082.30 232.428   2
  -2  -6   3 1075.78 246.795   7
   2   6  -3 1146.65 248.863   2
   2  -6  -2 67338.8 1675.61   5
   2   6  -2 66188.9 1713.09   2
  -2   6   2 71062.4 1693.87   2
   2   6  -1 2116.46 334.061   2
   2  -6  -1 1458.37 267.018   5
  -2  -6   1 1771.16 303.958   5
  -2   6   1 1853.70 291.321   2
   2  -6   0 41655.4 1350.60   7
  -2  -6   0 44302.8 1422.11   5
   2   6   0 42336.6 1365.23   2
  -2   6   0 42935.3 1314.56   2
   2  -6   1 19469.0 930.784   7
  -2   6  -1 20480.3 914.109   2
   2   6   1 20365.5 935.463   2
  -2  -6  -1 19783.2 978.758   5
   2   6   2 15488.9 825.043   2
  -2  -6  -2 13845.8 852.225   5
  -2   6  -2 14507.1 799.547   2
   2  -6   2 13816.8 778.749   7
   2   6   3 9184.23 652.831   2
  -2  -6  -3 8302.05 680.971   5
  -2   6  -3 9516.76 665.580   2
   2  -6   3 8979.19 641.235   7
  -2  -6  -4 4221.12 519.218   5
   2  -6   4 4132.26 454.694   7
  -2   6  -4 3564.59 422.430   2
   2   6   4 4692.94 485.285   2
   2  -6   5 644.081 225.068   7
  -2   6  -5 828.429 243.900   2
  -2  -6  -5 812.932 315.682   5
   2   6   5 595.202 180.734   2
   2   6   6 10280.5 740.037   2
  -2  -6  -6 9419.46 790.183   5
  -2   6  -6 9246.66 713.675   2
   2  -6   7 38.8241 129.690   7
  -2   6  -7 175.536 155.191   2
   2   6   7 159.874 155.997   9
  -2  -6  -7 43.2432 221.435   5
   2  -6   8 4555.16 291.119  15
   2   6   8 4786.54 300.237  12
   2  -6   8 4470.61 289.099  11
   2  -6   9 5072.12 315.226  15
   2  -6   9 5184.50 321.716  11
   2   6   9 4741.05 309.909  12
   2  -6  10 4966.00 317.493  15
   2   6  10 4815.62 320.422  12
   2  -6  11 154.363 99.3060  15
   2   6  11 185.822 100.950  12
   2  -6  12 1023.78 172.207  15
   2   6  12 712.886 149.227  12
   2  -6  13 134.338 105.649  15
   2   6  13 29.8572 106.778  12
   2  -6  14 147.599 98.9684  15
   2   6  14 77.9504 96.4858  12
   2  -6  15-69.2068 82.1593  15
   2   6  15-128.274 105.452  12
   2  -6  16 68.8859 73.3505  15
   2   6  16 241.493 99.9325  12
   2  -6  17 22.0698 45.3446  15
   2   6  17 73.5707 72.6166  12
  -2  -8  16 167.352 65.8737  15
  -2   8  16 57.1260 66.2396  16
  -2   8  16 5.20731 43.8137  23
  -2   8  15 644.260 119.434  16
  -2  -8  15 696.142 117.712  15
  -2   8  15 898.049 125.330  12
  -2  -8  14 2519.39 211.925  15
  -2   8  14 2476.93 212.742  12
  -2  -8  13 767.480 147.200  15
  -2   8  13 873.424 143.169  12
  -2  -8  12 484.071 138.884  15
  -2   8  12 445.351 121.398  12
  -2  -8  11 614.695 147.585  15
  -2   8  11 688.799 127.635  20
  -2   8  11 564.499 129.541  12
  -2  -8  11 469.010 132.640  11
  -2  -8  10 2079.82 226.248  15
  -2   8  10 2215.03 213.778  20
  -2  -8  10 2302.04 235.937  11
  -2   8  10 2379.34 224.034  12
  -2   8   9 1289.61 176.094  20
  -2  -8   9 1323.51 175.891  15
  -2  -8   9 1124.18 172.532  11
  -2   8   8 595.471 139.699  20
  -2  -8   8 545.948 129.497  11
  -2   8   7 1043.45 162.065  20
  -2  -8   7 814.206 145.607  11
  -2   8   6 424.430 127.422  20
  -2  -8   6 538.164 127.020  11
  -2   8   5 1391.93 180.663  20
  -2  -8   5 1543.50 187.808  11
  -2   8   4 7402.79 377.865  20
   2  -8  -4 7084.46 360.131  11
  -2  -8   4 7550.66 386.000  11
  -2   8   3 732.011 136.305  20
   2   8  -3 784.250 130.294  20
  -2  -8   3 820.107 148.070  11
   2  -8  -3 711.838 133.213  11
   2   8  -2 80.7061 71.5942  20
  -2   8   2 269.967 85.5036  20
  -2   8   2 109.429 72.6476  23
  -2  -8   2 344.404 100.963  11
   2  -8  -2 198.104 81.3028  11
  -2   8   1 605.646 114.097  23
   2   8  -1 634.763 120.366  20
  -2   8   1 655.980 127.882  20
  -2   8   1 273.582 176.032   2
   2  -8  -1 666.494 122.302  11
  -2  -8   1 702.955 140.397  11
  -2   8   0 902.626 140.832  20
   2   8   0 930.858 142.447  20
  -2  -8   0 913.506 151.707  11
   2  -8   0 828.582 132.696  11
   2   8   1 1865.05 191.611  20
  -2   8  -1 2172.62 201.137  20
  -2  -8  -1 2280.17 219.217  11
   2  -8   1 1972.37 195.353  11
   2   8   2 1468.89 180.017  20
   2  -8   2 1388.51 166.807  11
  -2  -8  -2 1398.86 178.440  11
   2   8   3 5923.73 339.906  20
  -2  -8  -3 5685.28 345.983  11
   2  -8   3 5489.86 316.769  11
   2   8   4 3439.30 264.247  20
   2  -8   4 3220.98 244.029  15
  -2  -8  -4 3434.59 273.678  11
  -2   8  -4 3288.98 256.458  10
   2  -8   4 3086.05 245.321  11
   2  -8   5 357.861 98.9655  15
   2   8   5 550.445 136.015  20
   2  -8   5 374.520 113.216  11
  -2   8  -5 387.879 112.583  10
  -2  -8  -5 505.070 137.796  11
   2   8   6 4328.82 299.446  20
   2  -8   6 4056.06 283.927  15
  -2   8  -6 4018.87 283.352  10
   2  -8   6 3885.27 283.502  11
  -2  -8  -6 3983.33 300.737  11
   2   8   7 553.625 125.722  20
   2  -8   7 492.498 130.854  15
  -2   8  -7 386.826 102.912  10
  -2  -8  -7 442.275 129.013  11
   2  -8   7 553.992 127.940  11
   2   8   8 94.9777 88.9339  20
   2  -8   8 100.192 84.2356  15
   2  -8   8 115.318 91.8229  11
   2   8   8 136.357 89.6280  12
  -2  -8  -8 279.403 130.319  11
   2   8   9 7574.91 385.214  20
   2  -8   9 7045.93 383.022  15
   2  -8   9 6695.15 374.116  11
   2   8   9 7576.91 389.521  12
   2  -8  10 1674.15 206.890  15
   2   8  10 1453.17 185.573  12
   2  -8  11 1103.50 173.968  15
   2   8  11 933.071 148.092  12
   2  -8  12 135.708 101.969  15
  -2  -8 -12 380.624 123.331  11
   2   8  12 261.771 100.721  12
   2  -8  13 153.787 97.5951  15
   2   8  13 97.1577 85.9380  12
  -2  -8 -13 326.434 104.479  11
   2  -8  14 48.3232 74.1466  15
  -2  -8 -14-28.5445 61.8951  11
   2   8  14 80.4944 74.6620  12
   2  -8  15 221.614 74.7707  15
  -2  -8 -15 45.9280 54.3114  11
   2   8  15 267.268 80.2114  12
  -2 -10  13 217.826 71.5189  15
  -2  10  13 101.175 60.6833  23
  -2  10  12 427.617 92.8463  23
  -2 -10  12 432.108 92.7573  15
  -2 -10  11 272.941 98.0876  15
  -2  10  11 239.926 98.9979  23
  -2  10  11 124.689 57.9541  20
  -2 -10  10 224.556 98.6902  15
  -2  10  10 260.949 104.972  23
  -2  10  10 130.394 71.2714  20
  -2 -10  10 235.422 97.1173  11
  -2  10   9 515.126 114.680  20
  -2  10   9 333.188 112.070  23
  -2 -10   9 407.464 105.830  15
  -2 -10   9 359.774 100.657  11
  -2 -10   8 16.9561 83.5227  15
  -2  10   8 24.3776 82.9979  20
  -2  10   8 65.8750 88.4722  23
  -2 -10   8 62.3157 89.7874  11
   2  10  -8 117.048 77.1956  10
  -2  10   7 9.77942 92.1235  23
  -2 -10   7-133.232 88.3503  15
  -2  10   7 124.511 114.754  20
   2  10  -7-29.2671 71.4770  10
  -2 -10   7 101.282 91.9334  11
  -2  10   6 1138.51 168.117  23
  -2  10   6 1027.38 176.180  20
  -2 -10   6 1092.65 153.174  15
   2  10  -6 1020.13 160.468  10
  -2 -10   6 1071.51 164.277  11
  -2  10   5 531.734 134.695  20
  -2  10   5 557.418 123.715  23
  -2 -10   5 537.637 115.794  15
  -2  10   5 560.756 118.875  10
  -2 -10   5 509.057 128.438  11
   2  10  -5 456.983 118.464  10
  -2 -10   4 684.126 129.793  15
  -2  10   4 701.831 142.787  20
  -2  10   4 760.001 141.528  23
  -2 -10   4 718.109 140.328  11
  -2  10   4 718.422 136.407  10
   2  10  -4 632.276 148.261  10
  -2  10   3 98.9426 86.7035  23
  -2  10   3-11.9354 83.5042  20
  -2 -10   3 85.2615 79.7672  11
  -2  10   3 207.672 109.254  10
  -2  10   2 918.653 144.454  23
  -2  10   2 803.451 147.313  20
   2  10  -2 915.247 150.259  20
  -2 -10   2 671.768 134.854  11
  -2  10   2 691.572 138.959  10
   2 -10  -2 851.851 136.572  11
  -2  10   1 549.751 131.090  20
   2  10  -1 494.252 122.326  20
  -2 -10   1 584.698 130.998  11
  -2  10   1 531.684 132.253  10
   2 -10  -1 588.948 121.348  11
   2  10   0 740.159 141.029  20
  -2  10   0 816.819 145.470  20
   2 -10   0 783.176 132.434  11
  -2 -10   0 897.707 162.400  11
  -2  10   0 867.543 152.039  10
   2  10   1 1771.97 206.393  20
  -2  10  -1 2212.99 212.942  20
   2 -10   1 1865.08 190.283  11
  -2  10  -1 1973.82 220.009  10
  -2 -10  -1 1913.70 212.166  11
   2  10   2 62.1307 99.9036  20
   2 -10   2 57.0790 80.5070  11
  -2 -10  -2 97.7617 108.341  11
  -2  10  -2-103.062 101.877  10
   2  10   3 350.531 121.219  20
   2 -10   3 542.910 119.830  11
  -2  10  -3 655.658 149.777  10
  -2 -10  -3 429.190 119.724  11
   2  10   4 131.478 95.5976  20
   2  10   4 162.682 86.6935  23
  -2  10  -4 207.012 112.915  10
  -2 -10  -4 11.5701 83.9898  11
   2 -10   4 176.777 88.8546  11
   2  10   5 570.150 122.751  23
   2  10   5 528.380 135.037  20
   2 -10   5 720.424 125.275  15
  -2 -10  -5 630.958 132.476  11
   2 -10   5 560.767 123.494  11
   2  10   5 499.532 112.374  10
  -2  10  -5 638.477 131.192  10
   2  10   6-5.20924 85.0536  23
   2 -10   6 54.9674 69.0283  15
   2  10   6 136.661 94.5454  20
  -2 -10  -6-52.5156 89.1367  11
  -2  10  -6 3.54091 76.3868  10
   2 -10   6 114.224 76.0112  11
   2 -10   7 835.380 132.560  15
   2  10   7 874.764 146.515  20
  -2 -10  -7 574.941 117.866  11
   2 -10   7 798.976 130.644  11
  -2  10  -7 715.898 116.433  10
   2 -10   8 406.003 104.986  15
   2  10   8 319.868 100.765  20
  -2 -10  -8 328.949 96.5049  11
   2 -10   9 401.709 103.662  15
   2  10   9 346.593 88.5832  20
  -2 -10  -9 442.009 96.9327  11
   2  10  10 343.621 103.730  23
   2 -10  10 379.579 96.7848  15
   2  10  10 336.408 80.5125  20
  -2 -10 -10 254.465 77.8705  11
   2  10  11 88.7096 66.3948  23
   2 -10  11 143.424 74.9446  15
  -2 -10 -11 56.0842 47.0166  11
   2  10  12 97.1828 59.9222  23
   2 -10  12 210.878 67.6577  15
  -2  12   6 7.65056 56.3286  20
  -2  12   5 54.9076 55.4478  20
  -2 -12   5-54.0003 51.5550  11
   2  12  -5 20.1631 55.6187  10
  -2  12   4 193.237 77.4739  20
   2  12  -4 138.645 72.8212  10
  -2 -12   4 150.013 63.8229  11
  -2  12   4 103.091 52.0459  10
  -2  12   3-89.7952 71.4812  20
  -2 -12   3-36.0663 52.5264  11
  -2  12   3 88.2198 56.5691  10
   2  12  -3 165.903 76.1821  10
  -2  12   2 4.21939 58.9940  20
   2  12  -2 175.219 85.3817  10
  -2  12   2 72.9859 66.9125  10
  -2 -12   2-40.8016 56.3053  11
  -2  12   1 40.2173 62.1719  20
   2  12  -1 37.2974 56.6027  20
  -2 -12   1 39.3284 59.8881  11
   2  12  -1-44.2544 71.5069  10
  -2  12   1 99.5985 71.7911  10
   2  12   0 294.459 81.0198  20
  -2  12   0 299.453 75.6885  20
  -2  12   0 240.169 78.6192  10
  -2 -12   0 326.694 75.6299  11
   2  12   0 338.955 91.2831  10
   2  12   1 212.858 74.5087  20
  -2  12  -1 199.358 83.0342  10
  -2 -12  -1 259.065 70.7413  11
   2  12   1 312.279 87.1718  10
  -2  12  -2 23.3210 69.3154  10
   2  12   2-39.6914 50.5994  10
  -2 -12  -2 15.3849 51.3665  11
   2  12   3 176.341 76.6671  20
   2  12   3 23.6244 48.3319  10
  -2 -12  -3-17.5043 48.0402  11
  -2  12  -3 100.355 65.7601  10
   2  12   4 319.183 76.5070  20
  -2  12  -4 378.610 83.1935  10
   2  12   5 67.0702 61.8512  20
  -3  -1  21 146.866 78.4937  22
  -3  -1  21 167.881 81.4030  13
  -3   1  21 244.069 91.6420  13
  -3  -1  20 553.667 130.058  22
  -3  -1  20 550.305 125.907  13
  -3   1  20 414.557 112.454  13
  -3  -1  19 288.060 121.675  22
  -3   1  19 266.560 119.692  22
  -3   1  19 60.8624 98.7775  13
  -3  -1  19 45.2658 101.819  13
  -3  -1  18 350.661 137.229  22
  -3   1  18 443.158 136.032  22
  -3  -1  18 103.505 102.876  13
  -3   1  18 168.663 107.865  13
  -3  -1  17 598.210 145.046  22
  -3   1  17 754.381 167.137  22
  -3  -1  17 313.749 113.894  13
  -3   1  17 335.470 112.056  13
  -3  -1  16 1310.84 191.206  22
  -3   1  16 1724.50 222.206  22
  -3  -1  16 1069.64 164.085  13
  -3   1  16 1256.51 179.446  13
  -3  -1  15 1383.27 188.569  22
  -3  -1  15 1515.75 208.194  17
  -3   1  15 1376.60 198.979  22
  -3   1  15 1633.07 207.770  13
  -3  -1  15 1313.41 180.692  14
  -3  -1  15 1650.04 207.937  13
  -3   1  14 1181.34 176.961  22
  -3  -1  14 1225.95 164.048  14
  -3  -1  14 1487.56 193.035  17
  -3  -1  14 1292.86 175.391  13
  -3   1  14 1216.71 163.730  12
  -3   1  14 1189.75 163.175  13
   3   1 -13 2197.42 414.085   1
   3  -1 -13 1464.14 319.634   6
  -3   1  13 1142.50 293.372   9
   3  -1 -13 1389.66 327.697   1
  -3   1  12 4785.97 524.320   9
   3   1 -12 4750.18 550.151   1
   3  -1 -12 4490.00 502.526   6
   3  -1 -11 1028.93 244.225   6
   3   1 -11 1791.17 292.213   8
   3   1 -11 994.229 257.605   1
  -3   1  11 1445.91 313.908   9
   3   1 -10 11185.5 649.103   8
   3  -1 -10 10453.6 676.224   6
   3   1 -10 9692.50 656.096   1
  -3   1  10 10444.6 684.020   9
   3  -1 -10 10251.7 597.679   5
   3   1  -9 7633.69 508.260   8
   3  -1  -9 7532.39 531.367   6
   3  -1  -9 7198.30 469.990   5
  -3  -1   9 7979.34 422.872   7
   3   1  -9 6413.66 485.996   1
  -3   1   9 7442.97 541.893   9
   3   1  -8 74805.8 1085.98   5
   3  -1  -8 74067.0 1373.59   5
  -3  -1   8 77861.0 1208.02   7
   3  -1  -8 73068.5 1518.36   6
  -3   1   8 77665.6 1620.82   9
   3   1  -7 64586.3 940.774   5
   3  -1  -7 61128.0 1161.29   5
  -3   1   7 63310.3 1123.37   3
   3  -1  -7 61930.9 1293.15   6
  -3   1   7 61526.1 1339.96   9
  -3   1   6 45990.9 876.102   3
   3  -1  -6 43565.2 997.252   6
  -3  -1   6 44379.2 722.412   4
   3  -1  -6 45628.6 920.330   5
  -3  -1   6 46760.2 758.665   7
  -3   1   6 43391.9 1030.72   9
  -3   1   5 93173.2 1139.20   3
   3  -1  -5 94618.5 1252.71   5
  -3  -1   5 93727.5 1291.43   3
  -3  -1   5 97903.4 947.642   7
  -3  -1   5 95293.1 1011.50   4
  -3  -1   4 704355. 3185.43   3
  -3   1   4 711656. 2843.05   3
  -3  -1   3 183958. 1467.27   3
  -3   1   3 186953. 1464.86   4
  -3  -1   3 189119. 954.420   7
   3   1  -3 188841. 1281.09   2
  -3  -1   3 186723. 1339.51   4
  -3   1   3 187253. 1352.85   3
  -3  -1   2 517087. 2109.17   3
  -3   1   2 498457. 2177.10   3
   3   1  -2 526896. 2056.69   2
  -3  -1   2 501849. 2269.56   4
  -3   1   1 91629.0 970.279   1
   3   1  -1 92008.2 871.559   2
   3  -1  -1 89109.5 813.824   7
  -3  -1   1 89444.9 986.530   4
  -3  -1   1 88840.0 786.656   3
  -3   1   1 89730.4 857.272   4
   3   1   0 21277.9 457.226   2
  -3  -1   0 22108.6 364.488   3
  -3  -1   0 20692.3 512.913   5
  -3   1   0 21108.6 540.100   1
  -3   1   0 21902.8 383.579   4
   3   1   1 132688. 1273.49   2
  -3  -1  -1 136718. 916.249   6
  -3  -1  -1 133367. 1341.62   5
  -3   1  -1 133851. 882.604   4
  -3  -1  -2 257070. 1598.93   6
  -3  -1  -2 244352. 1921.59   5
  -3   1  -2 242174. 2231.29   1
  -3   1  -2 260105. 1103.40   4
  -3  -1  -3 156032. 1622.26   5
  -3   1  -3 154791. 1884.66   1
  -3  -1  -4 61023.7 1092.09   5
  -3   1  -4 59214.7 1265.44   1
  -3   1  -4 64591.2 535.443   4
   3   1   4 65067.2 1168.05   7
   3  -1   4 61894.3 1129.31   7
   3   1   5 46679.9 1064.76   7
   3  -1   5 45062.6 1031.68   7
  -3  -1  -5 43827.0 990.946   5
   3   1   5 44629.9 943.751   9
   3   1   6 9857.17 497.581   9
   3  -1   6 10208.6 538.823   7
  -3  -1  -6 10270.3 533.978   5
  -3   1  -6 9961.41 621.675   1
  -3  -1  -6 10551.5 567.091   1
  -3  -1  -7 11586.2 590.320   5
   3  -1   7 12095.7 636.422   7
  -3   1  -7 11733.2 719.103   1
   3   1   7 11464.4 576.968   9
  -3  -1  -7 12060.6 670.213   1
  -3  -1  -8 14670.7 711.864   5
  -3   1  -8 13300.5 826.489   1
  -3  -1  -8 13283.1 770.073   1
   3   1   8 14629.9 698.175   9
   3  -1   8 14707.6 741.157   7
   3  -1   9 51.2358 134.687   7
  -3  -1  -9-96.0179 167.261   6
  -3  -1  -9 166.176 192.044   1
  -3   1  -9 20.6247 197.323   1
   3   1   9 222.997 147.999   9
   3   1  10 11956.3 728.833   9
  -3  -1 -10 10974.0 746.034   6
   3  -1  10 11743.6 746.126   7
  -3  -1 -10 10740.5 803.060   1
  -3   1 -10 11218.9 880.352   1
  -3  -1 -11 3666.87 519.735   1
  -3  -1 -11 1805.37 332.193   6
   3  -1  11 1804.41 320.844   7
  -3   1 -11 3467.50 565.209   1
   3  -1  12 2937.71 244.357  13
   3  -1  12 2677.79 227.446  14
  -3   1 -12 3338.04 562.213   1
  -3  -1 -12 3054.89 525.710   1
  -3  -1 -12 3249.35 468.570   6
   3   1  13 788.669 138.175  14
   3  -1  13 721.500 139.220  14
   3   1  13 798.273 140.277  13
   3  -1  13 714.300 139.273  13
   3  -1  14 1637.56 200.390  14
   3   1  14 1493.82 188.572  14
   3  -1  14 1663.04 203.875  22
   3  -1  14 1789.94 209.524  13
   3   1  14 1615.50 204.172  13
   3   1  15 387.282 117.435  14
   3  -1  15 420.696 121.134  14
   3  -1  15 393.932 114.871  22
   3   1  15 168.965 104.657  13
   3  -1  15 234.005 117.757  13
   3  -1  16 1515.32 192.000  22
   3  -1  16 1404.88 192.230  14
   3   1  16 1339.61 188.635  14
   3   1  16 1550.61 195.182  13
   3  -1  16 1605.55 202.363  13
   3  -1  17 66.4329 101.241  14
   3  -1  17 82.4834 93.0845  13
   3   1  17 155.197 115.659  13
   3   1  18 182.119 95.4834  13
   3  -1  18-113.978 116.751  13
   3   1  19 281.513 94.2810  13
   3  -1  19 436.940 104.791  13
   3   1  20 1162.31 121.474  13
   3  -1  20 746.613 96.7087  13
  -3  -3  21 188.805 73.3259  22
  -3  -3  20 511.452 116.212  22
  -3  -3  20 421.999 89.1842  13
  -3   3  20 407.974 98.6818  13
  -3  -3  19 146.882 101.237  22
  -3  -3  19 261.014 94.1321  13
  -3   3  19 112.344 88.5429  13
  -3  -3  18 185.319 109.303  22
  -3   3  18 188.312 100.406  13
  -3  -3  18 432.241 110.838  13
  -3  -3  17-98.1889 127.540  22
  -3  -3  17-188.591 116.361  13
  -3   3  17 66.3837 98.5162  12
  -3   3  17-25.2145 88.9428  13
  -3  -3  16 3730.15 283.266  14
  -3  -3  16 3319.36 289.439  17
  -3  -3  16 3637.87 278.533  13
  -3   3  16 2808.03 244.544  13
  -3   3  16 3273.89 278.194  12
  -3  -3  15 2296.01 226.371  13
  -3  -3  15 2325.59 242.388  17
  -3   3  15 2064.01 217.123  13
  -3  -3  15 2230.16 221.108  14
  -3   3  15 2045.13 219.408  12
  -3  -3  14 2240.37 232.648  17
  -3   3  14 2031.34 205.800  13
  -3  -3  14 2266.31 215.355  14
  -3   3  14 2585.48 254.025  22
  -3  -3  14 2363.56 217.367  13
  -3   3  14 2268.70 223.798  12
  -3  -3  13 1073.78 145.207  14
  -3  -3  13 1265.32 174.609  17
  -3   3  13 1553.26 196.533  22
  -3   3  13 1024.59 147.926  13
  -3  -3  13 987.830 145.685  13
  -3   3  13 1024.02 159.821  12
   3  -3 -12 2499.85 414.675   6
   3   3 -12 1886.77 321.032   2
   3  -3 -12 1963.68 352.428   5
  -3   3  12 1492.91 319.251   9
   3  -3 -11 978.857 305.651   6
   3   3 -11 949.176 295.163   8
   3   3 -11 888.730 220.568   2
   3  -3 -11 683.333 216.802   5
  -3   3  11 634.227 237.640   9
   3  -3 -10 3689.37 464.739   6
   3   3 -10 3228.69 371.008   2
   3  -3 -10 2870.77 374.690   5
  -3   3  10 3637.48 448.693   9
   3   3 -10 3992.31 469.651   8
   3   3  -9 17501.2 894.244   8
   3   3  -9 16558.6 883.053   1
   3   3  -9 14735.3 731.367   2
   3  -3  -9 14228.2 780.007   5
   3  -3  -9 15169.5 826.028   6
  -3   3   9 16199.2 860.423   9
   3   3  -8 7462.39 496.325   2
   3  -3  -8 7719.25 562.117   5
  -3  -3   8 8805.56 487.153   7
  -3   3   8 7583.15 563.358   9
   3   3  -8 8469.62 595.589   1
   3   3  -8 8737.93 625.600   8
   3  -3  -7 1885.98 297.772   5
   3   3  -7 1758.24 281.855   1
   3   3  -7 1540.18 229.751   2
  -3  -3   7 1992.18 224.863   7
   3   3  -7 1900.10 290.250   8
  -3   3   7 1839.30 286.854   9
   3   3  -6 32110.3 1039.47   8
  -3  -3   6 32682.1 833.462   7
   3   3  -6 30323.9 896.119   2
   3  -3  -6 30517.9 981.266   5
   3   3  -6 31245.3 938.024   1
   3   3  -5 3070.53 338.464   8
   3   3  -5 3130.87 279.492   1
  -3   3   5 2816.36 239.179   2
   3  -3  -5 3090.91 320.307   5
   3   3  -5 2882.87 285.386   2
  -3   3   5 3078.18 196.020   3
  -3  -3   5 2957.33 246.595   7
  -3  -3   5 2944.72 212.367   4
   3   3  -4 4584.10 377.061   8
  -3   3   4 4518.66 275.359   2
  -3   3   4 4638.66 234.681   3
  -3  -3   4 4741.93 289.969   4
   3  -3  -4 4118.25 338.498   5
  -3  -3   4 4597.96 293.943   7
   3   3  -4 4962.92 280.351   1
   3   3  -4 4381.24 332.234   2
  -3   3   3 5273.17 263.367   3
  -3  -3   3 4446.80 316.824   4
   3  -3  -3 4572.95 329.888   5
   3   3  -3 4758.41 209.281   1
   3   3  -3 4993.71 360.304   8
   3   3  -3 4562.78 329.349   2
  -3   3   3 4928.16 279.845   2
   3  -3  -2 40147.1 877.133   5
  -3   3   2 38434.1 747.934   2
   3   3  -2 37799.1 875.236   2
   3   3  -2 40704.4 915.587   8
  -3  -3   2 41550.5 915.180   5
   3   3  -1 16331.9 579.903   2
   3  -3  -1 17739.0 543.191   5
  -3  -3   1 18391.7 628.648   5
  -3   3   1 16688.6 509.417   2
  -3   3   1 17334.8 576.037   1
   3  -3   0 8751.64 426.137   7
   3  -3   0 8025.56 346.768   5
  -3   3   0 8458.68 428.514   1
  -3  -3   0 8705.05 457.224   5
  -3   3   0 8622.22 389.932   2
   3   3   0 9309.02 450.437   2
   3   3   1 851.787 177.891   2
   3  -3   1 875.879 176.753   7
   3  -3   1 1078.91 128.352   5
  -3  -3  -1 995.235 202.443   5
  -3   3  -1 1181.93 218.315   1
   3  -3   2 10682.5 501.204   7
  -3   3  -2 11388.7 567.169   1
  -3  -3  -2 11168.3 561.891   5
   3   3   2 11076.6 515.090   2
   3  -3   3 2587.52 282.020   7
   3   3   3 2532.40 284.624   2
  -3   3  -3 2009.01 320.358   1
  -3  -3  -3 2903.89 337.090   5
   3   3   4 3533.33 342.678   2
  -3  -3  -4 3217.88 357.926   5
   3  -3   4 3362.71 327.366   7
  -3   3  -4 2802.72 384.155   1
  -3   3  -5 3817.06 463.818   1
  -3  -3  -5 4265.87 429.634   5
   3  -3   5 3930.33 367.505   7
   3  -3   6 1398.42 257.010   7
   3   3   6 1235.29 224.485   9
  -3  -3  -6 1468.60 254.910   6
  -3  -3  -6 1596.70 310.001   5
  -3   3  -6 1571.04 384.890   1
  -3   3  -7 12921.8 891.114   1
  -3  -3  -7 14126.0 733.024   6
   3  -3   7 13219.0 713.160   7
  -3  -3  -7 12172.3 736.902   5
   3   3   7 12967.5 688.309   9
  -3   3  -8 6641.69 699.650   1
  -3  -3  -8 6656.13 585.032   5
   3  -3   8 6580.23 542.641   7
  -3  -3  -8 7265.88 570.456   6
   3   3   8 7107.03 546.097   9
  -3  -3  -9 1905.39 325.217   1
  -3   3  -9 2597.44 502.513   1
   3  -3   9 2291.26 353.671   7
   3   3   9 2182.55 326.669   9
  -3  -3  -9 2181.87 347.923   6
  -3  -3  -9 2032.45 359.372   5
   3  -3  10 3421.90 432.477   7
  -3  -3 -10 3039.74 409.830   6
  -3  -3 -10 4533.13 539.726   5
  -3   3 -10 4910.15 678.910   1
  -3  -3 -10 4780.45 542.782   1
   3   3  10 3007.90 402.890   9
  -3   3 -11 562.940 309.776   1
  -3  -3 -11 113.631 175.747   6
  -3  -3 -11 46.5598 170.610   1
   3  -3  11 69.8129 139.568   7
   3   3  11 11.8214 78.5427  12
   3  -3  12 338.315 105.047  15
   3   3  12 363.845 107.164  13
   3  -3  12 336.852 105.112  13
   3   3  12 293.799 99.4059  12
   3   3  13 3218.35 259.725  13
   3  -3  13 3689.02 284.246  13
   3  -3  13 3323.34 262.988  15
   3  -3  13 3492.00 279.580  14
   3   3  13 3389.35 271.927  12
   3  -3  14 199.446 110.549  14
   3  -3  14 56.7721 83.1536  15
   3   3  14 34.5642 85.6335  13
   3  -3  14 180.126 90.1059  13
   3   3  14 141.380 97.0988  12
   3  -3  15 674.937 130.535  15
   3  -3  15 655.330 138.557  14
   3  -3  15 898.215 152.519  13
   3   3  15 859.793 151.900  12
   3   3  15 588.059 137.214  13
   3  -3  16 127.192 109.968  14
   3  -3  16-0.52318 99.4893  22
   3  -3  16 250.437 103.136  13
   3   3  16-12.1959 89.3451  12
   3   3  16 251.038 113.078  13
   3  -3  17 113.736 99.5068  14
   3  -3  17-80.9911 95.9389  22
   3  -3  17-93.1066 91.1208  13
   3   3  17 41.7675 71.7365  12
   3   3  17-32.8233 97.2855  13
   3  -3  18-87.4918 77.2268  22
   3  -3  18-13.7096 55.0941  13
   3   3  18 5.79979 74.4494  13
   3   3  19 41.5710 61.3985  13
  -3  -5  20 403.533 82.4670  22
  -3  -5  19 175.611 84.1551  22
  -3   5  19 25.1202 67.6456  16
  -3  -5  18 268.869 92.3396  22
  -3   5  18 128.277 85.5011  16
  -3   5  17 146.781 113.238  12
  -3  -5  16 457.141 111.402  15
  -3  -5  16 675.532 153.472  17
  -3   5  16 447.344 128.046  12
  -3  -5  15 502.533 123.316  15
  -3  -5  15 516.618 131.877  17
  -3   5  15 547.636 138.095  12
  -3  -5  14 4.83266 80.0815  15
  -3  -5  14 174.462 106.301  17
  -3   5  14 30.1905 88.3168  12
  -3  -5  13-93.6470 96.1934  15
  -3  -5  13 94.7058 96.4648  17
  -3   5  13-64.7529 94.2395  12
  -3  -5  12 890.974 149.806  15
  -3  -5  12 1065.16 162.609  17
  -3   5  12 628.034 134.016  12
  -3  -5  11 304.436 99.3571  15
  -3  -5  11 378.256 107.517  17
  -3  -5  11 378.501 101.174  11
  -3   5  11 354.437 97.4299  12
   3   5 -10 1094.71 263.471   2
  -3   5  10 1292.42 298.028   9
   3  -5 -10 783.988 263.211   5
   3   5  -9 3666.29 444.952   2
  -3   5   9 2284.94 371.279   9
   3  -5  -9 3099.14 437.488   5
   3   5  -8-17.5328 141.384   2
   3  -5  -8-50.3180 190.207   5
  -3   5   8-34.3114 144.299   9
   3  -5  -7 4219.16 471.806   5
  -3  -5   7 5652.14 475.441   7
   3   5  -7 5139.51 487.854   2
   3  -5  -6 9568.73 675.602   5
  -3  -5   6 10150.6 604.445   7
   3   5  -6 10140.1 656.133   2
  -3   5   5 12286.5 617.926   2
   3  -5  -5 13280.9 754.407   5
  -3  -5   5 12894.3 664.393   7
   3   5  -5 11236.2 675.543   2
  -3  -5   4 12336.0 647.814   7
   3   5  -4 11042.0 650.016   2
   3  -5  -4 11776.1 685.511   5
  -3   5   4 12653.9 620.101   2
  -3   5   3 755.196 184.862   2
   3  -5  -3 788.536 216.749   5
   3   5  -3 1010.74 223.022   2
   3  -5  -2 10785.8 599.962   5
  -3  -5   2 11847.4 642.649   5
   3   5  -2 10662.9 621.921   2
  -3   5   2 10196.0 557.782   2
  -3  -5   1 14073.0 719.405   5
   3  -5  -1 12219.9 609.369   5
  -3   5   1 12863.3 624.333   2
   3   5  -1 13452.9 693.200   2
   3  -5   0 6096.70 414.321   5
   3  -5   0 6235.43 492.376   7
   3   5   0 6705.58 504.938   2
  -3  -5   0 6661.79 523.339   5
  -3   5   0 6284.44 453.918   2
   3   5   1 1294.27 256.884   2
   3  -5   1 1140.79 230.982   7
  -3   5  -1 1216.97 214.707   1
  -3   5  -1 1259.81 228.647   2
  -3  -5  -1 1450.60 285.304   5
   3   5   2 37864.8 1175.84   2
  -3  -5  -2 36234.3 1246.02   5
  -3   5  -2 36072.9 1123.76   2
   3  -5   2 36244.4 1155.66   7
  -3   5  -2 36546.9 1100.28   1
   3  -5   3 352.476 162.221   7
  -3   5  -3 430.532 185.237   1
  -3   5  -3 431.190 191.230   2
  -3  -5  -3 324.362 187.436   5
   3   5   3 433.541 180.475   2
   3  -5   4 8956.42 613.621   7
  -3   5  -4 9662.12 634.215   2
  -3  -5  -4 9282.49 702.764   5
  -3   5  -4 8502.72 609.232   1
   3   5   4 9422.08 633.289   2
   3   5   5 1085.91 263.335   2
  -3   5  -5 927.955 238.994   2
  -3   5  -5 1312.38 311.892   1
  -3  -5  -5 1123.40 318.551   5
   3  -5   5 931.079 236.973   7
  -3   5  -6 3905.79 446.667   2
   3  -5   6 3913.31 442.679   7
  -3   5  -6 4092.19 499.123   1
  -3  -5  -6 3725.42 493.102   5
   3  -5   7 7817.86 642.785   7
   3   5   7 5490.14 522.970   9
  -3  -5  -7 8054.71 712.779   5
  -3   5  -7 7897.60 648.995   2
  -3   5  -7 7840.73 709.510   1
  -3   5  -8 8247.00 767.816   1
   3  -5   8 5745.43 571.238   7
  -3  -5  -8 8079.02 747.886   5
  -3   5  -8 7982.57 676.583   2
   3   5   8 5107.22 523.886   9
   3  -5   9 3648.66 263.232  15
  -3   5  -9 3601.65 472.562   2
   3  -5   9 3556.21 467.556   7
   3   5   9 3348.28 257.457  12
   3   5   9 3394.88 449.509   9
  -3  -5  -9 3335.97 500.847   5
   3  -5   9 3328.09 250.499  11
   3  -5  10 1943.56 202.998  15
   3   5  10 1906.78 210.664  12
   3  -5  11 300.175 117.858  15
   3   5  11 33.3484 91.8727  12
   3  -5  12 704.521 144.967  15
   3   5  12 888.281 157.733  12
   3  -5  13 933.249 155.344  15
   3  -5  13 916.869 143.073  14
   3   5  13 1017.97 170.532  12
   3  -5  14 363.714 120.585  15
   3  -5  14 295.734 100.398  14
   3   5  14 171.424 105.052  12
   3  -5  15 297.366 112.011  15
   3  -5  15 172.118 89.5122  14
   3   5  15 135.104 91.8501  12
   3  -5  16 751.186 128.315  15
   3  -5  16 844.036 133.558  14
   3   5  16 753.379 139.163  12
   3  -5  17 474.948 106.658  22
   3  -5  17 336.968 75.9948  15
   3   5  17 651.396 123.889  12
   3  -5  18 276.413 76.7010  22
   3   5  18 210.651 66.6134  12
  -3  -7  18 412.033 87.3343  22
  -3   7  18 325.886 83.4979  16
  -3  -7  17 181.804 63.0204  15
  -3   7  17 317.272 95.7071  16
  -3   7  17 309.272 74.9733  23
  -3  -7  17 375.555 103.938  22
  -3   7  16 772.999 134.917  16
  -3  -7  16 1072.77 140.674  15
  -3   7  16 1052.25 155.195  12
  -3  -7  15 210.664 103.902  15
  -3   7  15 241.157 110.906  12
  -3  -7  14 2715.73 243.389  15
  -3   7  14 2485.43 231.174  12
  -3  -7  13 1657.47 203.329  15
  -3   7  13 1411.87 188.913  12
  -3  -7  12 380.173 111.860  15
  -3  -7  12 495.984 136.323  11
  -3   7  12 388.982 115.937  12
  -3  -7  11 794.141 152.312  15
  -3  -7  11 930.575 164.375  11
  -3   7  11 769.213 141.661  12
  -3  -7  10 2025.28 218.163  15
  -3   7  10 2165.70 213.806  20
  -3  -7  10 1923.92 215.281  11
  -3   7  10 1806.79 202.894  12
  -3   7   9 892.443 146.520  20
  -3  -7   9 1055.41 163.356  11
  -3   7   9 917.718 150.395  12
  -3   7   8 1518.18 185.226  20
  -3  -7   8 1701.60 192.251  11
  -3   7   7 475.375 118.801  20
  -3  -7   7 253.788 82.4006  11
  -3   7   6 6016.98 329.712  20
   3  -7  -6 5968.55 636.158   5
   3   7  -6 5674.16 594.327   2
  -3  -7   6 5571.28 322.761  11
  -3  -7   5 3696.80 447.325   7
   3  -7  -5 3475.00 485.118   5
   3   7  -5 4333.94 513.837   2
  -3  -7   4 555.427 196.151   7
   3   7  -4 725.669 246.609   2
   3  -7  -4 355.070 184.580   5
  -3  -7   3 2641.82 388.169   7
   3   7  -3 4060.58 492.118   2
   3  -7  -3 4378.70 519.048   5
   3   7  -2 4138.51 493.888   2
   3  -7  -2 3701.86 472.562   7
  -3  -7   2 3430.04 444.455   7
   3   7  -1 5702.05 577.269   2
   3  -7  -1 4516.19 506.854   7
  -3   7   1 6440.33 569.317   2
   3  -7   0 7075.22 626.968   7
  -3   7   0 6674.63 600.278   2
   3   7   0 7163.08 636.589   2
   3   7   1-124.620 188.218   2
  -3   7  -1 102.695 150.744   2
  -3  -7  -1 139.295 152.261   5
   3  -7   1 44.8826 141.301   7
   3   7   2 4274.00 500.492   2
   3  -7   2 3690.59 464.160   7
  -3   7  -2 4323.85 498.683   2
  -3  -7  -2 4652.64 572.938   5
   3   7   3 1342.09 312.414   2
  -3  -7  -3 1718.76 399.693   5
   3  -7   3 1373.34 298.853   7
  -3   7  -3 2305.19 382.024   2
  -3   7  -4 7584.26 667.468   2
  -3  -7  -4 6491.99 708.167   5
   3  -7   4 6994.71 650.837   7
   3  -7   5 8082.08 374.270  15
   3   7   5 8581.83 394.445  20
   3   7   5 8531.45 734.041   2
   3  -7   5 8556.99 385.211  11
  -3   7  -5 8328.05 379.976  10
   3  -7   6 779.560 134.850  15
   3   7   6 670.163 129.198  20
   3   7   6 714.217 136.278  12
   3  -7   6 591.261 119.913  11
  -3   7  -6 720.521 123.501  10
   3  -7   7 7643.09 383.803  15
   3   7   7 7521.88 377.617  20
   3   7   7 7766.51 388.419  12
   3  -7   7 7343.90 378.930  11
   3  -7   8 13725.0 521.700  15
   3   7   8 14081.4 512.844  20
   3   7   8 14210.9 534.678  12
   3  -7   8 13179.0 509.855  11
   3  -7   9 2915.14 253.045  15
   3  -7   9 3040.72 256.150  11
   3   7   9 2775.49 247.696  12
   3  -7  10 4918.45 327.162  15
   3   7  10 5371.05 343.104  12
   3  -7  11 1317.44 187.865  15
   3   7  11 1050.94 164.033  12
   3  -7  12 1676.49 200.378  15
   3   7  12 1587.22 198.487  12
   3  -7  13 460.256 125.550  15
   3   7  13 433.707 118.513  12
   3  -7  14 274.980 110.098  15
   3   7  14 290.214 99.3925  12
   3  -7  15 388.908 98.2157  15
   3   7  15 466.809 108.636  12
   3  -7  16 402.407 78.3267  15
   3   7  16 588.130 102.506  12
  -3   9  15 246.615 61.2729  23
  -3  -9  15 360.709 74.0645  15
  -3   9  14 204.305 76.3184  16
  -3  -9  14 186.514 74.0342  15
  -3   9  14 300.561 90.8801  23
  -3   9  13 406.169 97.1563  23
  -3   9  13 419.277 95.7247  16
  -3  -9  13 629.594 125.814  15
  -3   9  12 112.952 77.9766  16
  -3  -9  12 234.910 105.039  15
  -3   9  12 141.729 88.3676  23
  -3   9  11 624.546 120.142  20
  -3   9  11 624.400 117.209  16
  -3  -9  11 730.205 139.301  15
  -3  -9  11 748.786 154.948  11
  -3  -9  10 215.012 91.4292  15
  -3   9  10 394.945 120.114  20
  -3  -9  10 443.709 128.592  11
  -3  -9   9 791.606 150.759  15
  -3   9   9 1019.29 161.908  20
  -3  -9   9 873.010 154.440  11
  -3   9   8 2281.88 228.174  20
  -3  -9   8 2195.40 220.964  15
   3   9  -8 2451.89 217.545  10
  -3  -9   8 2467.43 241.638  11
  -3   9   7 2991.56 262.510  23
  -3   9   7 3069.32 262.629  20
  -3  -9   7 3102.34 264.069  11
  -3   9   6 7435.58 392.567  20
  -3   9   6 7128.10 387.975  23
  -3  -9   6 7130.09 393.422  11
  -3   9   5 1112.80 168.431  20
  -3   9   5 1103.44 171.037  23
  -3  -9   5 984.215 157.831  11
  -3   9   5 1274.13 165.873  10
  -3   9   4 809.987 148.656  23
  -3   9   4 810.386 154.755  20
  -3  -9   4 729.533 140.483  11
  -3   9   4 1015.35 158.438  10
   3   9  -3 1352.55 172.841  20
  -3   9   3 1173.70 170.992  20
  -3   9   3 1167.02 175.602  23
  -3  -9   3 882.265 159.062  11
  -3   9   3 1142.42 173.094  10
  -3   9   2 61.9622 80.5930  20
  -3   9   2 31.1698 80.0190  23
   3   9  -2 84.9625 84.0080  20
  -3   9   2 62.0185 93.4363  10
  -3  -9   2 81.0821 94.8850  11
  -3   9   1 71.6620 92.1142  23
   3   9  -1 66.7390 80.0762  20
  -3   9   1-99.9537 94.8782  20
  -3  -9   1 120.293 104.637  11
  -3   9   1 55.9091 77.6055  10
   3   9   0 492.176 114.913  20
  -3   9   0 697.401 134.266  20
   3  -9   0 552.827 118.186  11
  -3  -9   0 676.390 150.226  11
  -3   9   0 350.731 111.550  10
  -3   9  -1 167.123 86.0709  20
   3   9   1 117.227 92.1555  20
  -3   9  -1-85.0053 108.942  10
  -3  -9  -1 131.999 87.3991  11
   3  -9   1-52.0224 81.0146  11
   3   9   2 1250.11 173.530  20
  -3  -9  -2 1167.73 174.123  11
   3  -9   2 823.134 141.766  11
  -3   9  -2 1281.60 184.190  10
   3   9   3 67.2150 88.4897  20
   3  -9   3 108.992 82.4492  11
  -3  -9  -3 85.5383 111.468  11
  -3   9  -3 149.901 109.859  10
   3   9   4 5161.75 335.456  20
   3  -9   4 4902.15 299.656  15
  -3  -9  -4 4906.52 330.401  11
  -3   9  -4 5044.30 328.770  10
   3  -9   4 5119.42 314.700  11
   3   9   5 3112.51 262.657  20
   3  -9   5 2831.86 237.853  15
  -3  -9  -5 2671.00 247.946  11
   3  -9   5 2767.95 241.992  11
  -3   9  -5 2998.75 253.600  10
   3  -9   6 1003.67 156.114  15
   3   9   6 1149.99 173.043  20
  -3  -9  -6 894.940 162.689  11
   3  -9   6 1077.57 156.874  11
  -3   9  -6 1064.14 159.045  10
   3  -9   7 1082.84 153.990  15
   3   9   7 1422.11 184.353  20
   3  -9   7 1156.96 161.362  11
  -3  -9  -7 1131.82 174.298  11
  -3   9  -7 1267.15 159.939  10
   3   9   8 1427.78 177.279  20
   3  -9   8 1474.29 180.203  15
   3  -9   8 1406.53 174.259  11
  -3  -9  -8 1602.31 194.081  11
   3  -9   9 139.472 95.4115  15
   3   9   9 69.6021 80.0309  20
   3   9   9 147.312 78.1388  12
  -3  -9  -9 156.316 110.130  11
   3  -9  10 275.755 95.9866  15
   3   9  10 438.052 104.083  12
  -3  -9 -10 480.341 122.499  11
   3  -9  11 250.923 100.361  15
   3   9  11 128.078 72.1799  12
  -3  -9 -11 194.004 90.8621  11
   3  -9  12 285.691 94.5241  15
   3   9  12 351.260 95.3634  12
  -3  -9 -12 99.6763 71.2289  11
   3   9  13 51.6560 53.6286  16
   3  -9  13 179.435 71.4994  15
   3   9  13 303.815 76.6927  12
  -3  -9 -13 162.337 64.4643  11
  -3 -11  10-8.17930 56.8373  15
  -3  11  10 55.2613 48.0491  20
  -3  11  10 114.241 61.8564  23
  -3 -11   9 200.668 75.0690  15
  -3  11   9 161.580 74.1596  20
   3 -11  -9 209.908 81.9541  19
  -3  11   9 133.229 81.0267  23
  -3 -11   9 147.491 76.5285  11
   3 -11  -8 128.583 80.3227  19
  -3  11   8 146.955 84.6530  20
  -3 -11   8 287.052 85.4555  15
  -3  11   8 354.034 104.158  23
  -3 -11   8 308.613 91.1555  11
   3  11  -8 120.108 62.4652  10
  -3  11   7 679.670 123.661  20
  -3  11   7 589.514 113.764  23
  -3 -11   7 579.672 107.882  15
  -3 -11   7 616.131 116.733  11
   3  11  -7 699.764 111.878  10
  -3  11   6 224.837 96.9870  20
  -3 -11   6 51.4044 62.6628  15
  -3  11   6 320.317 102.097  23
   3  11  -6 126.270 82.8897  10
  -3 -11   6 199.943 91.2246  11
  -3 -11   5 210.626 80.3908  15
  -3  11   5 534.737 115.634  23
  -3  11   5 220.564 99.3960  20
  -3 -11   5 265.089 99.9968  11
  -3  11   5 432.768 99.5684  10
   3  11  -5 217.325 87.9310  10
  -3  11   4 938.980 133.795  23
  -3  11   4 708.939 136.865  20
  -3  11   4 844.896 130.270  10
  -3 -11   4 750.256 137.325  11
   3  11  -4 762.793 137.025  10
  -3  11   3 109.660 80.8454  23
  -3  11   3 98.7746 92.1193  20
  -3 -11   3 54.6896 84.0269  11
   3  11  -3 56.4646 94.3596  10
  -3  11   3 17.6393 77.2249  10
   3  11  -2 433.284 102.259  20
  -3  11   2 393.336 112.811  20
   3  11  -2 391.501 134.193  10
  -3  11   2 349.871 111.666  10
  -3 -11   2 317.001 100.912  11
  -3  11   1 195.040 101.867  20
   3  11  -1-24.7312 77.5790  20
   3  11  -1 84.7361 92.0956  10
  -3 -11   1-44.7950 84.3763  11
  -3  11   1 59.5292 88.9459  10
  -3  11   0 9.06198 70.0142  20
   3  11   0-38.8704 77.6055  20
  -3 -11   0-73.3266 89.7982  11
  -3  11   0 41.9273 87.6641  10
   3  11   0 53.9866 99.4590  10
   3  11   1-98.0709 92.1664  20
   3  11   1-5.99276 84.1040  10
  -3  11  -1 27.8539 90.9509  10
  -3 -11  -1-81.7848 91.3996  11
   3  11   2-22.3465 90.5275  20
  -3 -11  -2 139.740 85.1918  11
  -3  11  -2 187.997 101.330  10
   3  11   2 64.0384 80.6730  10
   3  11   3 33.4481 87.3184  20
   3  11   3 71.9939 80.5648  10
  -3  11  -3 20.7664 86.7561  10
  -3 -11  -3 21.5803 70.1996  11
   3  11   4 168.723 93.1075  20
  -3 -11  -4 271.851 100.759  11
   3 -11   4 196.240 71.2608  11
  -3  11  -4 31.2129 74.9242  10
   3  11   4 154.081 79.7361  10
   3  11   5 61.2633 80.7399  20
  -3  11  -5 33.3546 69.8424  10
   3 -11   5-22.8941 61.5246  11
  -3 -11  -5 81.1783 75.1489  11
   3  11   6 164.415 79.6737  20
   3  11   6 360.994 87.6522  23
  -3 -11  -6 190.867 71.3449  11
  -3  11  -6 222.296 77.1542  10
   3  11   7 87.5055 74.4950  20
   3  11   7 85.4447 55.6692  23
  -3 -11  -7 184.204 69.1446  11
  -3  11  -7 150.213 63.4932  10
   3  11   8 70.1707 51.4173  23
   3  11   8 70.3334 47.9563  20
  -3 -11  -8 177.077 63.3051  11
  -4   0  21 28.4432 83.2474  13
  -4   0  20 288.637 119.677  22
  -4   0  20 30.3284 96.6980  13
  -4   0  19 447.326 138.261  22
  -4   0  19 357.649 124.145  13
  -4   0  18 1126.65 191.664  22
  -4   0  18 638.484 143.417  13
  -4   0  17 104.363 115.789  22
  -4   0  17-78.0446 121.133  13
  -4   0  16 85.7669 94.3501  22
  -4   0  16-99.7873 132.153  13
  -4   0  15 2254.75 234.508  17
  -4   0  15 1825.68 213.430  22
  -4   0  15 2140.41 223.877  13
  -4   0  14-158.198 94.9773  22
  -4   0  14 113.306 106.077  17
  -4   0  14 124.757 97.5883  14
  -4   0  14 72.3593 96.8257  13
   4   0 -13 770.733 252.842   6
   4   0 -13 513.630 195.122   1
   4   0 -12-10.4090 172.307   1
   4   0 -12-19.5734 148.615   6
   4   0 -11 9022.59 662.976   6
  -4   0  11 9632.04 701.131   9
  -4   0  10 4187.04 439.903   9
   4   0  -9 33454.8 890.457   5
  -4   0   9 32033.8 1082.44   9
  -4   0   8 19682.8 799.349   9
   4   0  -8 20770.5 656.898   5
  -4   0   7 40404.5 956.941   3
   4   0  -7 41526.7 881.826   5
  -4   0   7 41034.4 1056.89   9
  -4   0   6 383120. 2756.56   3
  -4   0   6 381272. 2925.71   9
  -4   0   5 339840. 2351.36   3
  -4   0   5 335281. 2469.53   9
  -4   0   5 343363. 2189.14   4
  -4   0   4 115409. 1255.56   3
  -4   0   4 118310. 1229.58   4
  -4   0   4 114887. 1292.63   9
   4   0  -3 248151. 1484.36   6
  -4   0   3 246829. 1709.40   3
   4   0  -3 250973. 900.901   2
  -4   0   3 248861. 1695.07   4
  -4   0   3 244515. 1602.45   9
   4   0  -2 3387.06 116.919   2
   4   0  -2 3608.07 99.6676   7
  -4   0   2 3673.52 208.490   3
   4   0  -2 3446.18 145.958   6
  -4   0   2 3830.20 211.505   4
  -4   0   2 3540.55 158.511   9
  -4   0   1 4965.67 216.035   1
  -4   0   1 4739.86 225.601   4
   4   0  -1 4934.51 170.588   7
  -4   0   1 4971.32 238.997   3
  -4   0   1 5296.56 129.451   9
  -4   0   0 37662.7 625.767   4
   4   0   0 37457.3 572.055   7
  -4   0   0 37391.8 700.175   1
  -4   0  -1 1339.46 149.613   4
  -4   0  -1 1354.12 193.670   1
  -4   0  -2 141675. 1307.02   4
  -4   0  -2 139016. 1568.26   1
   4   0   3 103738. 1038.35   9
  -4   0  -3 106459. 1501.99   1
  -4   0  -4-15.3570 165.309   1
   4   0   4 302.753 121.711   7
  -4   0  -4 112.800 112.031   5
   4   0   5 52526.4 1177.85   7
  -4   0  -5 51010.3 1024.76   5
  -4   0  -5 53809.2 1269.33   1
   4   0   5 52812.0 985.765   9
   4   0   6 2244.38 279.179   7
  -4   0  -6 2395.52 256.511   5
  -4   0  -6 2601.78 360.208   1
   4   0   7 15812.7 750.663   7
  -4   0  -7 16521.9 856.665   1
   4   0   8 9302.65 606.229   7
  -4   0  -8 9503.60 700.143   1
  -4   0  -9 2429.43 396.298   1
   4   0   9 2650.13 374.105   7
  -4   0 -10 3411.81 499.549   1
  -4   0 -11 3714.15 574.302   1
   4   0  12 847.165 135.913  14
   4   0  13-9.99552 79.6913  14
   4   0  13 21.1351 75.6290  13
   4   0  14 7387.42 412.563  13
   4   0  14 7542.12 406.432  14
   4   0  15 15.8941 89.6428  14
   4   0  15-27.2663 101.614  13
   4   0  16 687.059 153.009  14
   4   0  16 605.012 153.073  13
   4   0  17 636.687 143.259  14
   4   0  17 372.087 116.645  13
   4   0  18-69.4146 108.545  13
   4   0  19 2806.07 204.034  13
  -4  -2  21 284.798 92.2975  22
  -4   2  21 183.834 81.9451  13
  -4  -2  21 16.6462 55.9639  13
  -4  -2  20 382.687 121.853  22
  -4   2  20 148.352 98.4446  13
  -4  -2  20 147.969 86.9134  13
  -4  -2  19 199.608 111.259  22
  -4   2  19 143.689 99.7804  13
  -4  -2  19 196.497 101.927  13
  -4  -2  18 143.419 102.466  22
  -4  -2  18 97.0373 86.4630  13
  -4   2  18 146.696 107.142  13
  -4   2  17 386.104 156.693  22
  -4  -2  17-4.91914 114.007  22
  -4   2  17 102.213 91.6383  13
  -4  -2  17-23.9672 103.807  13
  -4   2  17 230.628 110.584  12
  -4   2  16 11695.6 520.822  22
  -4  -2  16 11444.1 527.931  22
  -4  -2  16 12394.5 521.618  17
  -4   2  16 10579.1 476.124  13
  -4  -2  16 11987.9 505.370  13
  -4   2  16 11611.3 494.847  12
  -4  -2  15 3697.49 277.782  14
  -4   2  15 2979.42 254.872  13
  -4  -2  15 3682.25 291.206  17
  -4   2  15 3726.80 305.071  22
  -4  -2  15 3166.80 263.517  13
  -4   2  15 3514.19 279.631  12
  -4  -2  14 778.431 136.477  14
  -4  -2  14 622.327 138.227  17
  -4   2  14 741.884 152.190  22
  -4   2  14 768.345 140.663  12
  -4   2  14 523.391 109.329  13
  -4  -2  14 582.206 115.375  13
   4  -2 -13 6420.31 632.427   6
  -4   2  13 6538.20 652.914   9
   4   2 -12 1506.96 308.884   8
   4  -2 -12 941.210 271.322   6
   4  -2 -12 1023.31 239.971   5
  -4   2  12 1071.30 290.036   9
   4   2 -11 10790.2 718.348   8
   4  -2 -11 10047.8 671.337   5
   4  -2 -11 10306.8 725.213   6
   4   2 -11 11348.8 765.523   1
  -4   2  11 11089.9 769.108   9
   4  -2 -10 1926.47 305.929   5
   4  -2 -10 1855.88 312.136   6
   4   2 -10 2121.79 320.772   1
   4   2 -10 1431.46 269.598   8
  -4   2  10 1669.85 307.446   9
   4   2  -9 35213.4 1173.80   8
   4  -2  -9 32559.6 1124.02   6
   4   2  -9 33707.8 1102.77   1
   4  -2  -9 32896.9 1077.95   5
  -4   2   9 31642.1 1154.14   9
  -4   2   8 21377.2 697.450   3
   4  -2  -8 19194.1 782.957   5
   4   2  -8 21173.5 862.117   8
   4  -2  -8 19733.8 822.187   6
   4   2  -8 21161.7 796.905   1
  -4   2   8 19131.3 839.623   9
  -4  -2   7 6505.36 304.748   4
   4   2  -7 6835.12 405.590   1
   4  -2  -7 6328.30 431.658   5
   4   2  -7 6242.10 380.327   2
   4  -2  -7 6625.73 465.022   6
  -4   2   7 6895.44 366.504   3
  -4   2   7 6277.78 464.841   9
   4  -2  -6 15017.4 610.102   5
  -4  -2   6 16300.8 479.672   4
   4  -2  -6 15363.4 645.144   6
  -4   2   6 15544.8 505.429   3
   4   2  -6 15245.4 557.284   2
   4   2  -6 16704.3 570.269   1
  -4   2   6 17550.4 708.834   9
   4  -2  -5 9753.43 473.494   5
  -4  -2   5 10925.1 357.540   7
  -4   2   5 10655.0 397.213   3
   4   2  -5 10606.1 388.608   1
  -4  -2   5 10633.4 390.987   4
   4   2  -5 9551.19 420.353   2
  -4  -2   4 28174.2 545.904   7
  -4  -2   4 26350.9 688.898   3
   4  -2  -4 26613.6 726.089   5
  -4   2   4 27491.3 615.966   3
  -4  -2   4 27527.3 638.505   4
   4   2  -4 27479.4 516.956   1
   4   2  -4 27320.5 663.227   2
  -4   2   3 24895.1 589.783   3
   4   2  -3 24999.7 328.180   1
  -4  -2   3 26701.3 653.776   4
   4   2  -3 24756.9 612.128   2
  -4  -2   3 25768.2 617.518   3
  -4  -2   2 60328.4 840.105   3
  -4  -2   2 60588.0 1030.31   4
   4   2  -2 60322.3 938.747   2
  -4  -2   1 55368.4 725.150   3
  -4   2   1 53594.6 964.737   1
   4   2  -1 53585.7 911.186   2
   4  -2  -1 55641.9 891.239   7
  -4   2   0 6614.97 387.224   1
  -4  -2   0 6830.34 224.590   3
  -4  -2   0 6822.88 394.245   5
   4   2   0 6395.37 338.330   2
  -4   2  -1 215559. 2276.94   1
   4   2   1 216600. 1957.56   2
  -4  -2  -2 128747. 1717.37   5
   4   2   2 131247. 1649.87   2
  -4   2  -2 126065. 1866.27   1
   4  -2   3 40830.5 956.370   7
  -4   2  -3 39261.4 1164.25   1
   4   2   3 40827.7 999.353   2
  -4  -2  -3 39083.2 1010.44   5
  -4   2  -4 30223.7 1086.11   1
  -4  -2  -4 30329.9 929.486   5
   4  -2   4 31130.7 904.450   7
  -4  -2  -4 30898.3 791.618   6
   4   2   4 31845.9 778.698   9
  -4  -2  -5 59350.2 1195.47   6
  -4   2  -5 54796.0 1555.39   1
  -4  -2  -5 55265.2 1316.79   5
   4   2   5 58814.3 1163.74   9
   4  -2   5 59430.0 1315.36   7
  -4  -2  -6 25877.1 959.028   5
  -4  -2  -6 25590.1 864.865   6
  -4   2  -6 25107.4 1136.56   1
  -4  -2  -6 26740.1 936.178   1
   4  -2   6 26076.8 930.086   7
   4   2   6 28067.0 873.233   9
  -4  -2  -7 22005.5 861.463   6
  -4  -2  -7 21445.8 919.088   5
  -4  -2  -7 20565.6 908.866   1
  -4   2  -7 21048.6 1105.64   1
   4   2   7 22523.7 854.071   9
   4  -2   7 20868.9 882.054   7
  -4  -2  -8 4973.97 493.752   1
  -4  -2  -8 4762.50 438.048   6
  -4  -2  -8 4673.22 479.509   5
   4  -2   8 5651.02 496.197   7
   4   2   8 5332.09 452.887   9
  -4   2  -8 5083.39 615.507   1
  -4  -2  -9 3624.55 443.086   5
   4  -2   9 3635.28 422.112   7
  -4   2  -9 2939.58 521.688   1
  -4  -2  -9 3666.74 458.323   1
   4   2   9 3993.38 422.128   9
  -4  -2  -9 4235.40 447.175   6
  -4   2 -10 598.068 328.643   1
  -4  -2 -10 202.825 148.018   6
  -4  -2 -10 439.905 239.289   1
   4  -2  10 157.197 120.056   7
   4  -2  11 6437.95 613.656   7
  -4  -2 -11 6263.25 677.650   1
  -4  -2 -11 5901.13 586.643   6
  -4   2 -11 5940.90 775.737   1
   4  -2  12 801.627 137.140  15
   4   2  12 787.855 138.538  14
   4   2  12 622.742 128.892  13
   4   2  12 724.092 137.578  12
   4  -2  12 886.283 146.195  13
   4  -2  13 2288.33 229.496  14
   4  -2  13 1653.12 184.557  15
   4   2  13 2267.57 228.202  13
   4   2  13 2228.03 219.833  14
   4  -2  13 2557.83 240.046  13
   4   2  13 1616.62 191.991  12
   4  -2  14 4161.24 288.728  15
   4  -2  14 3918.90 300.880  14
   4  -2  14 3900.33 294.948  13
   4   2  14 3555.10 273.022  14
   4   2  14 3759.51 295.993  13
   4   2  14 4070.22 295.106  12
   4  -2  15 907.257 166.364  14
   4  -2  15 884.947 152.758  22
   4  -2  15 976.637 163.711  13
   4   2  15 1058.19 173.242  13
   4  -2  16 56.9315 95.4659  14
   4  -2  16-26.9090 87.0776  22
   4   2  16-76.9852 100.661  13
   4  -2  16 101.243 93.4686  13
   4  -2  17 187.099 105.089  14
   4  -2  17 257.476 102.291  13
   4   2  17 140.067 91.8754  13
   4   2  18-57.9351 95.5685  13
   4  -2  18-79.5366 87.7259  13
   4  -2  19 19.2708 46.9745  13
   4   2  19 137.359 70.8015  13
  -4   4  20 61.9919 58.7218  16
  -4  -4  20 120.869 82.1560  22
  -4  -4  19 60.9382 92.5250  22
  -4   4  19-4.53950 77.7833  16
  -4   4  18 108.566 93.1516  16
  -4  -4  18 87.9358 107.645  22
  -4   4  18 333.596 107.021  13
  -4   4  17 70.1975 100.008  12
  -4   4  17 65.6441 89.8878  13
  -4  -4  16 2144.96 231.131  17
  -4   4  16 1962.88 200.291  13
  -4   4  16 2191.05 234.327  12
  -4  -4  15 731.913 156.708  17
  -4   4  15 786.355 153.455  12
  -4   4  15 803.447 141.285  13
  -4  -4  14 1725.69 205.644  17
  -4   4  14 1668.20 200.802  12
  -4  -4  13 417.060 120.053  17
  -4  -4  13 364.139 105.039  15
  -4   4  13 334.847 111.743  12
  -4  -4  12 1804.80 197.164  17
  -4  -4  12 1620.20 176.305  15
  -4   4  12 1577.59 183.160  12
   4  -4 -12 1485.90 331.191   5
   4   4 -11 2035.81 390.527   8
   4   4 -11 1753.04 306.913   2
   4  -4 -11 1784.82 340.932   5
  -4   4  11 2065.59 383.316   9
   4   4 -10 3131.64 474.785   8
   4   4 -10 2378.25 343.134   2
   4  -4 -10 2084.93 348.527   5
  -4   4  10 2720.89 407.974   9
   4   4  -9 724.179 287.759   8
   4  -4  -9 1000.01 270.331   5
   4   4  -9 378.881 154.899   2
  -4   4   9 811.460 238.660   9
   4   4  -8 1039.17 305.974   8
   4  -4  -8 859.347 241.438   5
   4   4  -8 632.619 197.725   2
  -4   4   8 834.313 239.110   9
   4   4  -7 2294.29 382.944   8
  -4  -4   7 1887.75 247.090   7
   4  -4  -7 2398.20 354.339   5
   4   4  -7 1776.60 272.758   2
   4   4  -6 33959.1 1068.23   2
   4  -4  -6 35771.8 1181.32   5
  -4  -4   6 34693.3 969.004   7
   4   4  -6 35557.0 1215.18   8
  -4  -4   5 4708.70 348.334   7
  -4  -4   5 4796.66 345.430   4
  -4   4   5 4897.32 327.687   2
   4  -4  -5 4726.85 434.471   5
   4   4  -5 5164.10 415.823   2
   4   4  -5 4496.88 462.249   8
  -4  -4   4 29532.3 861.325   7
   4  -4  -4 31193.8 999.774   5
  -4  -4   4 29824.1 890.724   4
   4   4  -4 29425.3 938.388   2
  -4   4   4 30696.8 806.667   2
   4   4  -4 29441.5 1011.09   8
  -4  -4   3 99.6231 145.214   4
   4   4  -3 410.693 185.793   8
   4  -4  -3 161.111 142.786   5
  -4   4   3 239.974 122.333   2
  -4   4   3 149.276 100.835   3
   4   4  -3 222.645 133.808   2
   4  -4  -2 32524.2 918.059   5
  -4  -4   2 30728.0 960.280   5
   4   4  -2 29710.7 920.087   2
  -4   4   2 31064.7 800.371   2
   4   4  -2 31952.5 942.013   8
   4   4  -1 990.510 205.214   8
   4   4  -1 918.522 201.195   2
  -4  -4   1 1282.46 242.587   5
   4  -4  -1 990.198 176.225   5
   4  -4   0 21421.1 782.157   7
  -4   4   0 21104.3 765.847   1
  -4  -4   0 21042.8 833.408   5
  -4   4   0 21161.3 712.524   2
   4  -4   0 22633.3 696.943   5
   4   4   0 21145.5 789.863   2
   4  -4   1 8314.70 384.826   5
  -4  -4  -1 7299.77 525.091   5
  -4   4  -1 7480.78 454.713   2
   4  -4   1 7549.87 483.087   7
  -4   4  -1 7737.60 487.328   1
   4   4   1 7959.75 490.179   2
  -4   4  -2 10396.1 591.614   1
  -4  -4  -2 10416.8 630.563   5
   4  -4   2 9056.68 536.072   7
  -4   4  -2 10043.8 539.998   2
   4   4   2 10678.4 584.189   2
   4  -4   3 2320.80 306.788   7
   4   4   3 1579.86 251.554   2
  -4  -4  -3 1887.44 308.512   5
  -4   4  -3 1862.92 294.852   1
   4   4   4 7681.43 546.989   2
  -4   4  -4 6546.38 565.422   1
   4  -4   4 7315.66 527.844   7
  -4  -4  -4 7217.36 590.375   5
   4   4   5 17688.0 860.361   2
   4  -4   5 18025.0 847.122   7
  -4  -4  -5 16847.5 900.764   5
  -4   4  -5 16328.5 928.841   1
   4  -4   6 2013.85 306.922   7
  -4  -4  -6 2137.56 365.755   5
  -4   4  -6 1937.96 397.011   1
   4   4   6 2077.20 292.172   9
  -4  -4  -7 3785.72 485.278   5
   4   4   7 4634.39 448.185   9
   4  -4   7 4476.49 463.930   7
   4  -4   8 2481.79 376.681   7
  -4  -4  -8 2040.26 391.509   5
   4   4   8 1451.78 269.401   9
  -4   4  -8 1598.34 376.527   1
  -4  -4  -9 5497.62 567.463   1
  -4   4  -9 6349.75 734.694   1
   4  -4   9 4789.13 523.398   7
  -4  -4  -9 6935.96 699.573   5
   4  -4  10 10411.5 437.920  15
  -4   4 -10 8983.57 904.658   1
  -4  -4 -10 9454.40 825.331   5
   4   4  10 10324.8 446.922  12
   4  -4  10 10534.8 800.091   7
  -4  -4 -10 9848.10 801.325   1
   4  -4  11 887.069 157.190  15
   4   4  11 639.567 133.848  12
   4  -4  12 405.744 124.893  15
   4   4  12 448.486 126.672  12
   4  -4  13 304.445 119.521  14
   4  -4  13 356.808 118.750  15
   4   4  13 399.930 109.529  13
   4   4  13 97.6983 102.003  12
   4  -4  14 1188.50 170.971  15
   4  -4  14 1072.58 173.269  14
   4   4  14 971.622 164.524  12
   4   4  14 1168.26 166.284  13
   4  -4  15 118.262 91.4814  14
   4  -4  15 176.921 91.2281  15
   4   4  15 237.756 98.5888  13
   4   4  15 96.8627 88.9920  12
   4  -4  16 224.125 95.7734  15
   4  -4  16 68.0579 82.1254  14
   4   4  16 260.702 105.884  12
   4   4  16 64.4770 70.3517  13
   4  -4  17 476.120 105.932  22
   4  -4  17 566.535 113.752  14
   4   4  17 486.658 107.953  12
   4   4  17 557.004 98.7299  13
   4  -4  18 87.9192 55.1555  22
   4   4  18 50.6043 53.8584  12
  -4   6  19 41.4978 52.7623  16
  -4  -6  19 151.520 71.1291  22
  -4   6  18 296.962 94.4098  16
  -4  -6  18 176.367 89.2620  22
  -4  -6  17 140.409 79.1888  15
  -4   6  17 15.5323 99.7719  16
  -4   6  17 273.868 113.180  12
  -4  -6  16 132.329 80.0815  15
  -4   6  16 326.142 129.329  12
  -4  -6  15 634.836 130.839  15
  -4  -6  15 734.156 147.599  17
  -4   6  15 523.993 145.098  12
  -4  -6  14 767.076 157.096  17
  -4  -6  14 857.607 147.504  15
  -4   6  14 702.839 146.544  12
  -4  -6  13 940.191 156.980  15
  -4  -6  13 743.550 132.023  17
  -4   6  13 815.598 148.384  12
  -4  -6  12 2188.60 222.101  17
  -4  -6  12 1951.68 205.411  15
  -4  -6  12 2218.11 231.210  11
  -4   6  12 1705.37 200.723  12
  -4  -6  11 1744.91 197.148  17
  -4  -6  11 1574.12 198.193  11
  -4   6  11 1511.73 189.635  12
  -4   6  10 1661.92 179.363  20
  -4  -6  10 1972.90 196.063  17
  -4  -6  10 1845.98 203.288  11
  -4   6  10 1612.38 184.857  12
  -4   6   9 3996.48 267.623  20
  -4  -6   9 4297.40 286.047  11
   4   6  -9 3867.68 487.074   2
   4   6  -8 572.659 225.651   2
   4  -6  -8 304.035 216.444   5
   4  -6  -7 1825.13 367.623   5
   4   6  -7 2062.40 348.605   2
   4  -6  -6 535.855 234.590   5
   4   6  -6 511.927 203.193   2
  -4  -6   5 460.714 156.943   7
   4   6  -5 794.766 223.182   2
  -4  -6   4 7499.08 578.948   7
   4  -6  -4 8064.60 621.487   5
   4   6  -4 6398.08 554.422   2
   4  -6  -3 4134.34 449.701   5
   4   6  -3 3944.40 445.811   2
  -4   6   3 4253.28 415.352   2
   4  -6  -2 18609.6 918.583   7
   4  -6  -2 18468.7 874.640   5
  -4   6   2 21030.9 901.231   2
   4   6  -2 19348.7 953.387   2
   4  -6  -1 13470.1 776.380   7
  -4  -6   1 14485.9 850.220   5
  -4   6   1 13702.4 735.440   2
   4   6  -1 13670.2 788.496   2
   4  -6   0 10969.4 713.762   7
  -4  -6   0 12102.4 804.433   5
  -4   6   0 10547.0 655.012   2
   4   6   0 10850.9 705.972   2
   4  -6   1 8218.20 613.240   7
  -4  -6  -1 7678.17 654.395   5
  -4   6  -1 8771.17 611.502   2
   4   6   1 8061.23 617.816   2
  -4  -6  -2 2847.93 434.192   5
  -4   6  -2 3055.39 387.642   2
   4   6   2 2700.67 369.101   2
   4  -6   2 3055.89 393.231   7
  -4   6  -2 2767.34 340.760   1
   4   6   3 3569.92 428.593   2
  -4  -6  -3 3006.92 459.462   5
  -4   6  -3 3230.49 392.627   1
   4  -6   3 2916.61 387.881   7
  -4   6  -3 3036.92 390.519   2
   4  -6   4 4056.59 473.872   7
   4   6   4 4378.77 488.112   2
  -4  -6  -4 4025.73 523.927   5
  -4   6  -4 3844.88 454.779   2
  -4   6  -4 4073.12 448.592   1
  -4   6  -5 2147.33 366.167   2
   4  -6   5 1425.01 297.886   7
   4   6   5 2326.07 377.741   2
  -4  -6  -5 2927.09 496.011   5
   4  -6   6 1703.94 342.438   7
  -4  -6  -6 2340.09 424.549   5
  -4   6  -6 2636.21 419.392   2
   4  -6   7 718.072 130.953  15
   4   6   7 764.725 134.175  12
   4  -6   7 451.931 93.1526  11
   4  -6   8 4540.57 298.429  15
   4   6   8 4991.84 312.264  12
   4  -6   8 4852.85 306.463  11
   4  -6   9 1846.86 206.056  15
   4   6   9 1882.14 211.494  12
   4  -6  10 7009.73 383.857  15
   4   6  10 6536.65 381.405  12
   4  -6  11 1043.45 168.279  15
   4   6  11 937.332 163.861  12
   4  -6  12 491.811 135.943  15
   4   6  12 80.5403 96.3706  12
   4  -6  13 2909.84 249.994  15
   4   6  13 2759.77 256.089  12
   4  -6  14 284.755 114.922  15
   4   6  14 211.145 108.849  12
   4  -6  15 685.636 134.430  15
   4   6  15 626.530 128.503  12
   4  -6  16 480.639 100.021  15
   4   6  16 529.237 118.132  12
   4  -6  17 12.5541 52.8859  22
   4   6  17 64.3103 55.6963  12
  -4   8  16 290.837 85.6720  16
  -4   8  16 253.015 66.4169  23
  -4  -8  16 295.804 78.4106  15
  -4   8  15 802.399 120.552  23
  -4  -8  15 861.426 133.751  15
  -4   8  15 713.994 124.777  16
  -4  -8  14 449.179 119.638  15
  -4   8  14 421.885 116.394  16
  -4   8  14 646.701 130.051  12
  -4  -8  13 563.275 124.912  15
  -4   8  13 364.104 110.638  16
  -4   8  13 514.052 119.084  12
  -4   8  12 462.287 121.891  16
  -4  -8  12 380.296 121.830  15
  -4   8  12 647.142 136.376  12
  -4  -8  12 573.099 137.348  11
  -4   8  11 74.5687 87.3156  20
  -4  -8  11 127.552 87.9089  15
  -4  -8  11 162.007 96.8170  11
  -4   8  11 156.369 99.1309  12
  -4   8  10 1970.33 208.248  20
  -4  -8  10 1678.70 203.533  15
  -4  -8  10 1689.98 208.909  11
  -4   8   9-1.03021 88.9467  20
  -4  -8   9-1.60951 91.8729  11
  -4   8   8 4006.95 293.367  20
  -4  -8   8 4008.37 302.722  11
  -4   8   7 228.950 111.828  20
  -4  -8   7 221.975 94.5586  11
  -4   8   6 609.524 126.663  20
  -4  -8   6 573.431 131.699  11
  -4   8   5 151.244 99.7713  20
  -4  -8   5 147.939 93.7148  11
  -4   8   5 226.166 92.9321  10
  -4   8   4 7666.26 388.482  23
  -4   8   4 7483.09 382.832  20
  -4  -8   4 7707.50 398.920  11
  -4   8   4 8337.54 393.597  10
   4   8  -3 1112.03 155.766  20
  -4   8   3 742.454 135.306  20
  -4   8   3 912.889 142.615  23
  -4  -8   3 1022.26 160.185  11
  -4   8   3 935.065 149.242  10
   4   8  -2 500.803 119.794  20
  -4   8   2 392.230 110.137  23
  -4   8   2 363.811 105.352  20
  -4  -8   2 526.889 133.040  11
  -4   8   2 472.664 120.059  10
   4   8  -1 1055.04 153.561  20
  -4   8   1 957.579 143.858  23
  -4   8   1 1146.56 158.726  20
  -4  -8   1 881.960 152.250  11
  -4   8   1 1307.08 171.233  10
  -4   8   0 621.678 119.810  23
   4   8   0 445.869 113.783  20
  -4   8   0 570.102 117.965  20
  -4   8   0 639.703 131.291  10
  -4  -8   0 613.224 128.843  11
   4   8   1 235.671 97.1590  20
  -4   8  -1 243.687 89.1272  20
  -4  -8  -1 323.367 109.154  11
  -4   8  -1 270.207 104.253  10
   4   8   2 1263.05 170.352  20
   4  -8   2 1344.09 162.608  11
  -4  -8  -2 1593.32 194.970  11
  -4   8  -2 1365.87 173.794  10
   4   8   3 351.009 108.866  20
  -4  -8  -3 535.531 138.453  11
   4  -8   3 440.093 106.868  11
  -4   8  -3 405.394 115.740  10
   4   8   4 3525.16 271.050  20
   4  -8   4 3496.92 255.866  15
  -4   8  -4 3192.78 258.097  10
   4  -8   4 3566.51 259.867  11
  -4  -8  -4 3392.53 282.443  11
   4   8   5 2376.20 220.216  20
   4  -8   5 2248.26 216.441  15
   4  -8   5 2273.23 212.665  11
  -4  -8  -5 2315.44 239.613  11
  -4   8  -5 2083.08 211.439  10
   4   8   6 194.274 93.4978  20
   4  -8   6 244.690 100.112  15
   4  -8   6 204.510 96.9680  11
  -4  -8  -6 156.015 117.708  11
  -4   8  -6 243.588 101.513  10
   4   8   7 6768.32 365.943  20
   4  -8   7 6316.33 357.351  15
  -4  -8  -7 6391.06 385.090  11
   4   8   7 6862.78 372.257  12
  -4   8  -7 6461.33 347.077  10
   4  -8   7 6235.66 349.867  11
   4   8   8 2303.54 221.795  20
   4  -8   8 2306.79 227.791  15
   4  -8   8 2325.00 224.712  11
   4   8   8 2658.13 238.534  12
   4   8   9 3772.04 264.029  20
   4  -8   9 3420.72 265.077  15
   4   8   9 3633.30 278.173  12
   4  -8  10 666.672 137.833  15
   4   8  10 760.126 144.409  12
   4  -8  11 273.558 119.970  15
   4   8  11 290.908 109.339  12
   4  -8  12 490.810 124.878  15
   4   8  12 603.627 124.023  12
  -4  -8 -12 565.568 132.562  11
   4  -8  13 53.8821 76.2049  15
   4   8  13 70.8224 73.0411  12
  -4  -8 -13 179.271 89.7040  11
   4  -8  14 162.019 74.9336  15
  -4  -8 -14 207.087 76.9389  11
   4   8  14 215.755 85.4346  12
   4  -8  15-58.3772 57.3992  15
   4   8  15 60.6168 57.6242  12
  -4 -10  13 325.744 80.5320  15
  -4  10  13 270.875 77.9872  23
  -4 -10  12 399.289 96.1541  15
  -4  10  12 300.391 92.9792  23
  -4  10  11 765.249 128.203  23
  -4  10  11 780.042 114.921  20
  -4 -10  11 543.202 115.229  15
  -4  10  10 272.371 101.888  23
  -4  10  10 249.969 98.5617  20
  -4 -10  10 258.494 100.532  15
  -4 -10  10 210.115 99.7534  11
  -4  10   9 360.310 115.443  23
  -4 -10   9 348.908 102.306  15
  -4  10   9 411.217 114.145  20
  -4 -10   9 465.972 120.920  11
  -4  10   8 431.167 125.489  23
  -4 -10   8 429.362 112.241  15
  -4  10   8 466.457 126.904  20
  -4 -10   8 489.612 127.961  11
   4  10  -8 482.376 103.560  10
  -4 -10   7 139.513 85.5620  15
  -4  10   7 282.511 108.489  23
  -4  10   7 245.605 116.989  20
  -4 -10   7 318.462 116.948  11
   4  10  -7 242.160 93.8182  10
  -4  10   6 37.2232 101.598  20
  -4  10   6-42.7895 106.000  23
  -4 -10   6 182.248 109.441  11
   4  10  -6 139.829 90.3174  10
  -4  10   5 294.465 108.715  23
  -4  10   5 317.253 125.728  20
  -4 -10   5 428.501 125.690  11
  -4  10   5 322.397 105.804  10
  -4  10   4 2818.62 242.548  23
  -4  10   4 2907.65 251.232  20
  -4  10   4 2684.72 231.616  10
  -4 -10   4 2653.57 247.757  11
   4  10  -3 590.204 129.199  20
  -4  10   3 405.352 119.207  20
  -4  10   3 363.471 116.578  23
  -4  10   3 354.905 114.462  10
  -4 -10   3 493.132 131.118  11
  -4  10   2 1548.78 183.710  23
  -4  10   2 1727.28 202.063  20
   4  10  -2 1578.19 187.255  20
  -4 -10   2 1636.04 197.219  11
  -4  10   2 1586.61 196.131  10
  -4  10   1 1941.89 210.064  20
   4  10  -1 1776.76 203.343  20
  -4  10   1 1901.48 217.109  10
  -4 -10   1 1925.73 215.430  11
  -4  10   0 59.8455 80.7263  20
   4  10   0 25.7374 87.4701  20
  -4 -10   0 24.9805 97.5928  11
  -4  10   0 35.3772 95.9919  10
   4  10   1 2243.18 225.516  20
  -4 -10  -1 2244.25 228.676  11
  -4  10  -1 2367.57 236.950  10
   4  10   2 1611.04 204.459  20
  -4 -10  -2 1670.52 207.054  11
  -4  10  -2 1505.32 197.895  10
   4  10   3 177.880 104.501  20
  -4 -10  -3 42.2973 102.456  11
  -4  10  -3 178.790 108.799  10
   4  10   4 154.012 109.670  20
  -4 -10  -4 52.4861 90.6000  11
   4 -10   4 199.376 84.0988  11
  -4  10  -4 334.857 124.879  10
   4  10   5 820.735 146.373  20
  -4  10  -5 480.467 119.695  10
   4 -10   5 615.509 108.564  11
  -4 -10  -5 380.211 111.514  11
   4 -10   6 171.093 70.4423  15
   4  10   6 289.216 116.498  20
   4 -10   6 161.632 76.4216  11
  -4 -10  -6 95.5591 92.7835  11
  -4  10  -6 198.662 92.8807  10
   4  10   7 530.883 117.407  20
   4 -10   7 404.788 99.2761  15
  -4 -10  -7 304.587 103.184  11
  -4  10  -7 466.679 103.986  10
   4 -10   8 144.614 81.8522  15
   4  10   8-7.29746 72.7632  20
  -4 -10  -8-31.6696 82.5070  11
   4  10   9 111.136 54.8710  20
   4 -10   9 238.459 79.0843  15
  -4 -10  -9 342.981 87.1726  11
   4 -10  10 78.2231 65.3670  15
  -4 -10 -10-21.0690 61.6189  11
   4  10  11 26.0503 60.2092  23
   4 -10  11 57.7376 59.2852  15
  -4  12   6 305.979 79.1718  20
  -4 -12   6 13.1224 44.6320  11
  -4  12   5-12.2934 60.1688  20
  -4 -12   5 188.623 68.5752  11
   4  12  -5 83.6424 62.6509  10
  -4  12   4 146.239 69.3306  20
  -4 -12   4 46.8127 54.5330  11
  -4  12   4 61.2626 54.6493  10
   4  12  -4-39.8676 63.2360  10
  -4  12   3 25.0171 61.3505  20
  -4 -12   3 46.5833 55.2996  11
   4  12  -3 118.958 72.2166  10
  -4  12   3 86.4518 54.8305  10
  -4  12   2 34.1748 59.4791  20
   4  12  -2-8.07211 47.7202  20
  -4 -12   2-36.8352 60.7306  11
  -4  12   2-9.55199 60.1386  10
   4  12  -2-54.5601 64.0416  10
  -4  12   1 6.90810 51.3332  20
   4  12  -1 207.316 70.7501  20
  -4 -12   1 54.4730 59.7068  11
  -4  12   1 127.705 80.1874  10
   4  12  -1 143.383 78.6520  10
   4  12   0-66.6604 64.1252  20
  -4  12   0 19.6214 62.2310  10
   4  12   0 41.3169 71.9991  10
  -4 -12   0 43.9227 60.7391  11
   4  12   1 90.6019 65.0954  20
  -4 -12  -1 165.722 66.7517  11
  -4  12  -1 91.6452 70.7498  10
   4  12   1-38.4255 58.3105  10
   4  12   2 22.6090 59.9893  20
  -4 -12  -2 65.4056 52.8438  11
  -4  12  -2 82.5472 71.0920  10
   4  12   2 58.9239 45.6270  10
   4  12   3 4.86273 46.5738  20
  -4  12  -3-7.58020 50.1858  10
  -4 -12  -3 26.8697 49.4296  11
   4  12   4 150.906 61.0109  20
  -4  12  -4 163.633 57.3599  10
  -5   1  22 29.2614 64.8897  13
  -5  -1  21 766.113 128.501  22
  -5   1  21 439.325 110.759  13
  -5  -1  21 495.080 112.104  13
  -5  -1  20 994.418 159.734  22
  -5   1  20 810.481 148.976  13
  -5  -1  20 814.586 143.480  13
  -5   1  19 1027.74 184.480  22
  -5  -1  19 899.716 176.802  22
  -5   1  19 804.248 162.735  13
  -5  -1  19 811.877 153.753  13
  -5  -1  18 405.623 128.962  22
  -5   1  18 723.600 162.338  22
  -5  -1  18 313.820 118.242  13
  -5   1  18 294.765 111.118  13
  -5  -1  17 750.139 172.578  22
  -5   1  17 958.109 187.472  22
  -5  -1  17 601.354 134.328  13
  -5   1  17 739.010 152.967  13
  -5  -1  16 7997.88 424.865  17
  -5  -1  16 8772.77 433.851  13
  -5  -1  16 7948.19 436.311  22
  -5   1  16 7462.86 404.393  13
  -5   1  16 7989.61 439.491  22
  -5  -1  15-64.8941 106.924  22
  -5   1  15 97.3698 104.393  22
  -5  -1  15 84.2585 108.487  17
  -5  -1  15-115.528 129.205  24
  -5  -1  15-170.114 126.063  13
  -5   1  15 53.8915 78.3567  12
  -5   1  15-253.777 135.321  13
  -5   1  14 4539.15 297.743  17
  -5  -1  14 3790.17 288.705  22
  -5   1  14 3904.47 293.919  22
  -5  -1  14 4033.58 278.069  13
  -5   1  14 3649.87 264.395  13
  -5  -1  14 4251.06 286.637  14
  -5  -1  14 4384.76 295.643  17
  -5   1  14 3568.31 264.638  12
   5  -1 -13 920.295 265.795   6
   5   1 -13 533.076 199.980   6
   5   1 -13 727.771 255.747   1
  -5   1  13 1001.99 287.634   9
   5   1 -12 4005.24 436.782   8
  -5   1  12 3687.73 470.952   9
   5  -1 -12 3878.35 464.143   6
   5   1 -12 3982.64 462.382   1
   5   1 -11 11532.4 706.486   8
   5  -1 -11 9593.99 674.511   6
   5  -1 -11 10072.6 643.953   5
   5   1 -11 10124.6 679.548   1
  -5   1  11 10774.9 741.274   9
   5  -1 -10 27840.6 966.747   5
   5  -1 -10 27045.1 1037.04   6
  -5   1  10 28322.2 1128.74   9
   5  -1  -9 35770.0 1115.69   6
  -5   1   9 38289.9 1055.84   3
   5  -1  -9 38227.6 1053.25   5
  -5   1   9 39459.2 1229.92   9
   5  -1  -8 7925.14 493.630   6
  -5   1   8 8270.10 465.329   3
   5  -1  -8 7569.26 455.546   5
  -5   1   8 8625.40 555.898   9
  -5  -1   8 8181.79 400.789   4
   5  -1  -7 11951.3 540.982   5
  -5  -1   7 11940.8 571.354   3
  -5   1   7 12624.8 530.994   3
   5  -1  -7 11980.9 556.876   6
  -5   1   7 12517.7 609.685   9
  -5  -1   7 12514.3 473.432   4
  -5   1   6 89420.4 1291.58   3
   5  -1  -6 89175.7 1386.00   6
  -5  -1   6 90679.1 1431.46   3
   5   1  -6 93185.0 1128.62   2
  -5  -1   6 90711.5 1222.80   4
  -5   1   6 89145.9 1472.29   9
   5  -1  -5 59122.1 1036.00   6
  -5  -1   5 61609.3 1092.12   3
   5   1  -5 60493.7 833.514   2
  -5   1   5 60786.5 1020.65   3
  -5  -1   5 60213.5 964.685   4
  -5   1   5 58085.5 1074.45   9
  -5   1   5 58944.8 1029.86   4
  -5   1   4 134003. 1433.85   3
   5  -1  -4 130476. 1430.11   6
  -5   1   4 133493. 1475.07   4
  -5  -1   4 132018. 1463.92   3
   5   1  -4 132402. 1176.10   2
  -5  -1   4 134659. 1423.14   4
  -5   1   4 128896. 1462.36   9
   5  -1  -3 23466.9 430.399   7
  -5   1   3 24560.2 609.412   3
  -5  -1   3 22797.8 574.631   3
  -5  -1   3 24635.1 609.413   4
   5   1  -3 23110.7 481.705   2
  -5   1   3 22427.8 587.990   4
  -5   1   2 44352.6 816.194   3
  -5  -1   2 46435.4 768.306   3
   5  -1  -2 46294.5 632.675   7
  -5   1   2 45956.4 799.762   1
  -5   1   2 44296.0 776.045   4
   5   1  -2 45050.2 687.844   2
  -5  -1   1 36492.1 647.271   3
   5   1  -1 34235.7 628.192   2
  -5   1   1 36126.4 752.668   1
  -5  -1   1 36547.5 767.550   4
   5  -1  -1 36095.7 615.789   7
  -5   1   1 34601.0 647.578   4
  -5  -1   0 256321. 1686.62   3
  -5  -1   0 242688. 1717.24   1
  -5   1   0 243585. 2199.49   1
   5   1   0 249886. 1863.06   2
   5  -1   0 246782. 1795.19   7
  -5  -1   0 245774. 2052.16   4
  -5   1   0 253373. 1681.08   4
  -5  -1  -1 384113. 1572.83   6
  -5   1  -1 368729. 2951.32   1
   5   1   1 369334. 2390.87   7
   5  -1   1 370751. 2432.01   7
  -5  -1  -1 368501. 2721.26   5
  -5  -1  -1 372616. 2324.79   1
  -5   1  -1 384512. 2023.40   4
   5   1   1 361018. 2478.87   2
  -5   1  -2 40064.3 1078.01   1
  -5  -1  -2 39579.0 932.301   5
   5   1   2 40992.6 879.115   7
  -5  -1  -2 41816.6 858.093   1
  -5   1  -2 40696.2 651.365   4
   5   1   2 42224.2 591.618   9
   5  -1   3 41539.0 964.238   7
  -5  -1  -3 41807.4 996.608   5
   5   1   3 41254.8 960.705   7
  -5  -1  -3 43128.5 963.727   1
  -5   1  -3 42491.4 658.945   4
   5   1   3 43031.4 712.213   9
  -5   1  -3 42109.2 1176.41   1
   5   1   4 1436.13 224.773   7
  -5  -1  -4 1664.49 256.463   1
  -5   1  -4 1311.10 291.102   1
   5  -1   4 1444.63 230.649   7
  -5  -1  -4 1476.91 242.016   5
  -5   1  -4 1387.55 125.071   4
   5  -1   5 118016. 1854.37   7
  -5  -1  -5 118263. 1843.20   5
  -5  -1  -5 118334. 1917.33   1
   5   1   5 118168. 1885.22   7
   5   1   5 124281. 1540.92   9
  -5   1  -5 121480. 2204.35   1
  -5  -1  -6 217.019 178.922   1
  -5   1  -6 672.775 284.861   1
   5  -1   6 417.514 174.101   7
  -5  -1  -6 504.249 193.679   5
   5   1   6 454.986 140.106   9
   5   1   7 17330.4 702.445   9
  -5  -1  -7 17363.9 793.111   5
  -5  -1  -7 17103.7 889.074   1
  -5   1  -7 15324.3 919.533   1
   5  -1   7 16676.8 806.711   7
   5  -1   8 37878.6 1282.62   7
  -5  -1  -8 40318.7 1265.88   6
  -5  -1  -8 39449.5 1416.79   1
   5   1   8 37991.8 1114.52   9
  -5   1  -8 37830.3 1526.92   1
  -5  -1  -9 1479.06 263.610   6
   5  -1   9 1421.14 286.383   7
  -5   1  -9 1462.31 414.670   1
  -5  -1  -9 1689.38 384.129   1
   5  -1  10 4893.03 515.273   7
  -5  -1 -10 6713.93 694.639   1
  -5  -1 -10 4522.96 490.090   6
  -5   1 -10 6815.80 754.996   1
  -5  -1 -11 8684.73 716.471   6
   5  -1  11 8282.93 704.552   7
  -5  -1 -11 9183.03 852.847   1
  -5   1 -11 7582.82 855.706   1
   5  -1  12 1576.39 180.383  15
   5   1  12 1289.30 167.808  14
   5  -1  12 942.647 138.825  19
   5  -1  13 7448.05 400.762  14
   5   1  13 7216.06 391.959  14
   5  -1  13 8451.73 427.027  13
   5   1  13 7413.80 404.188  13
   5  -1  14 292.335 120.337  14
   5   1  14 262.523 108.542  14
   5  -1  14 397.272 129.062  13
   5   1  14 280.000 117.695  13
   5   1  15 2361.50 234.981  14
   5  -1  15 2471.67 246.637  13
   5   1  15 2107.87 228.944  13
   5  -1  15 1974.02 226.561  14
   5   1  16-25.5646 93.5731  14
   5  -1  16 23.5041 99.0581  14
   5  -1  16-82.1849 98.6739  13
   5   1  16-83.4433 110.210  13
   5   1  17 3050.62 244.805  13
   5  -1  17 2705.14 240.052  14
   5  -1  17 3085.97 245.011  13
   5   1  18 439.786 110.812  13
   5  -1  18 479.820 109.969  13
   5  -1  19 124.623 57.8850  13
   5   1  19 216.575 70.2257  13
  -5  -3  21 257.822 78.1249  22
  -5   3  21 176.640 68.6407  13
  -5  -3  20 632.912 130.063  22
  -5   3  20 638.309 116.935  13
  -5   3  19 486.909 113.631  16
  -5  -3  19 266.959 118.965  22
  -5  -3  19 557.643 125.052  13
  -5   3  19 435.693 115.574  13
  -5   3  18-116.127 105.953  16
  -5  -3  18-19.7413 117.239  22
  -5  -3  18 134.011 95.7761  13
  -5   3  18 205.967 103.742  13
  -5  -3  17-108.617 141.174  22
  -5  -3  17 261.335 129.690  17
  -5  -3  17 257.638 102.155  13
  -5   3  17 234.812 106.539  13
  -5   3  17 386.213 131.799  12
  -5  -3  16 5601.15 361.947  17
  -5  -3  16 5664.85 347.397  13
  -5   3  16 5086.67 328.338  13
  -5   3  16 6005.19 369.701  12
  -5   3  15 2258.92 221.455  13
  -5  -3  15 2257.78 222.612  13
  -5  -3  15 1836.56 216.260  17
  -5   3  15 2065.88 226.017  12
  -5   3  14 1189.23 204.284  22
  -5  -3  14 1051.85 174.331  17
  -5  -3  14 804.776 139.646  14
  -5  -3  14 1196.51 181.933  24
  -5   3  14 551.783 123.843  13
  -5   3  14 726.535 139.946  12
  -5  -3  14 602.279 126.933  13
  -5   3  13 1695.59 205.171  22
  -5  -3  13 1425.78 179.325  17
  -5  -3  13 1682.40 195.474  24
  -5  -3  13 1487.82 170.665  13
  -5   3  13 1613.77 186.888  12
  -5   3  13 1282.48 158.732  13
   5  -3 -13 1167.60 278.646   5
   5   3 -12 2571.62 421.952   8
   5  -3 -12 2313.34 378.468   5
  -5   3  12 2372.66 406.634   9
   5   3 -11 184.333 179.893   8
   5   3 -11 278.978 134.245   2
   5  -3 -11 459.509 218.593   5
  -5   3  11 341.835 211.203   9
   5  -3 -10 3128.54 405.346   5
   5   3 -10 3458.91 449.977   8
   5   3 -10 3003.11 340.840   2
  -5   3  10 3345.16 435.842   9
   5   3  -9 2933.04 400.327   8
   5  -3  -9 2149.42 329.006   5
   5   3  -9 2957.19 321.758   2
  -5   3   9 2882.89 380.452   9
   5   3  -8 25747.9 1042.25   8
   5  -3  -8 23258.9 950.715   5
   5   3  -8 24760.2 870.510   2
  -5   3   8 24280.6 995.465   9
   5  -3  -7 1005.91 234.225   5
   5   3  -7 1251.81 203.963   2
  -5   3   7 1308.64 170.449   3
   5   3  -7 1556.63 294.396   8
  -5   3   7 1476.11 259.815   9
  -5  -3   6 42039.4 860.631   7
  -5   3   6 40914.0 870.464   3
   5  -3  -6 39635.2 1091.41   5
   5   3  -6 42494.4 1214.46   8
   5   3  -6 39053.7 1006.08   2
  -5  -3   6 41329.4 905.926   4
   5  -3  -5 333.266 165.790   5
  -5   3   5 132.390 71.7259   2
  -5   3   5 151.037 91.9684   3
   5   3  -5-139.968 214.090   8
  -5  -3   5 210.340 119.575   4
   5   3  -5 337.809 127.546   2
   5   3  -4 23917.4 823.527   8
   5   3  -4 23076.9 725.847   2
   5  -3  -4 22756.4 752.892   5
  -5   3   4 24397.1 672.010   3
  -5  -3   4 24188.2 745.095   4
  -5   3   4 23130.3 538.186   2
  -5  -3   3 2021.30 252.509   4
   5   3  -3 1756.59 228.150   2
  -5   3   3 1946.19 215.021   3
   5  -3  -3 1677.90 224.899   5
   5   3  -3 1491.99 216.088   8
  -5   3   3 1887.18 168.138   2
   5   3  -2 3829.78 300.777   8
   5  -3  -2 4503.52 310.332   5
  -5  -3   2 3860.84 249.868   3
  -5  -3   2 4056.81 352.087   4
  -5   3   2 3547.69 234.335   2
   5   3  -2 3448.97 299.014   2
   5   3  -1 2779.16 233.942   8
   5  -3  -1 1872.19 222.526   7
   5  -3  -1 2070.45 211.446   5
  -5  -3   1 1959.33 166.691   3
  -5   3   1 1990.52 246.889   1
   5   3  -1 2277.77 247.241   2
  -5  -3   1 1848.75 268.628   5
  -5   3   1 2324.58 201.245   2
  -5   3   0 74773.1 1409.20   1
  -5  -3   0 80543.5 1516.86   5
   5  -3   0 80136.4 1140.39   5
   5  -3   0 77642.2 1314.74   7
   5   3   0 75327.8 1343.36   2
  -5   3  -1 1532.73 257.269   1
   5  -3   1 1674.36 218.446   7
   5  -3   1 1761.62 163.536   5
  -5  -3  -1 1607.84 285.516   5
   5   3   1 1629.34 233.783   2
   5   3   1 2220.89 177.110   8
   5   3   2 6921.39 449.751   2
  -5   3  -2 5794.02 477.614   1
  -5  -3  -2 6924.82 505.642   5
   5  -3   2 5848.25 413.344   7
   5   3   3 17694.4 749.348   2
  -5  -3  -3 17564.2 797.793   5
   5  -3   3 17697.3 731.911   7
  -5   3  -3 16842.7 842.914   1
  -5   3  -4 1841.42 356.537   1
   5  -3   4 1921.12 292.935   7
  -5  -3  -4 1868.87 324.478   5
  -5   3  -5 84503.6 2088.92   1
  -5  -3  -5 87621.7 1909.53   5
   5  -3   5 93174.9 1837.34   7
   5   3   5 92549.7 1599.73   9
  -5  -3  -6 13612.4 668.628   6
  -5   3  -6 11668.1 858.690   1
   5  -3   6 12554.5 718.805   7
  -5  -3  -6 12642.5 702.543   1
  -5  -3  -6 11783.3 748.498   5
   5   3   6 13267.9 655.918   9
  -5   3  -7 10787.0 868.963   1
  -5  -3  -7 9529.15 710.224   5
  -5  -3  -7 10367.1 669.792   1
   5  -3   7 11353.2 714.785   7
   5   3   7 10929.4 627.830   9
  -5  -3  -7 11701.9 672.979   6
  -5  -3  -8 1581.44 305.560   1
   5  -3   8 1531.96 290.437   7
  -5  -3  -8 1400.54 259.440   6
  -5  -3  -8 1656.99 336.241   5
  -5   3  -8 1528.59 407.121   1
  -5  -3  -9 3186.30 447.233   1
   5  -3   9 1895.74 328.389   7
  -5  -3  -9 3518.25 430.791   6
  -5  -3  -9 3136.49 459.017   5
  -5   3  -9 3408.89 575.145   1
   5  -3  10 2376.49 400.066   7
  -5  -3 -10 1985.84 381.460   1
   5  -3  11 563.021 120.218  15
   5   3  11 502.393 123.706  12
   5   3  12 1743.09 198.170  13
   5  -3  12 1888.62 215.253  15
   5  -3  12 1150.74 157.220  13
   5   3  12 1739.33 199.981  12
   5  -3  13 1716.26 197.931  13
   5  -3  13 1677.88 206.877  14
   5  -3  13 1640.52 200.124  15
   5   3  13 1086.84 164.010  13
   5   3  13 1649.59 203.324  12
   5  -3  14 175.420 106.549  14
   5  -3  14 311.457 118.911  15
   5  -3  14 140.481 100.992  13
   5   3  14 58.7025 89.4810  12
   5   3  14 240.862 99.8086  13
   5  -3  15 2044.16 227.817  14
   5   3  15 1792.99 198.317  13
   5  -3  15 2015.56 204.787  15
   5  -3  15 1944.47 205.094  13
   5   3  15 1837.37 201.026  12
   5  -3  16 195.147 108.883  14
   5  -3  16 603.023 119.331  15
   5  -3  16 341.105 99.1705  22
   5  -3  16 553.158 123.907  13
   5   3  16 483.430 117.746  12
   5   3  16 490.928 117.378  13
   5  -3  17 35.5622 77.6442  14
   5  -3  17-35.8135 85.5614  13
   5   3  17-116.628 91.7121  13
   5  -3  18-70.4360 60.5497  13
   5   3  18-105.698 77.6248  13
  -5  -5  20 192.030 79.3983  22
  -5  -5  19 128.660 84.4016  22
  -5   5  19-5.86617 73.4768  16
  -5   5  18-53.4179 99.5185  16
  -5  -5  18 118.862 100.723  22
  -5   5  17 59.1025 112.197  16
  -5  -5  17 220.260 123.663  17
  -5   5  17 138.347 113.430  12
  -5  -5  16 204.212 113.219  17
  -5   5  16 301.352 135.555  12
  -5  -5  15 1146.88 161.601  15
  -5  -5  15 1057.79 171.311  17
  -5   5  15 1152.62 182.268  12
  -5  -5  14 879.116 168.613  17
  -5  -5  14 966.819 157.457  15
  -5   5  14 1005.06 169.820  12
  -5   5  13 544.574 127.198  21
  -5  -5  13 277.883 98.3143  15
  -5  -5  13 333.239 112.244  17
  -5   5  13 491.047 133.039  12
  -5  -5  12 376.854 115.813  17
  -5   5  12 407.825 111.174  21
  -5  -5  12 316.807 98.8573  15
  -5   5  12 192.857 84.8297  12
  -5  -5  12 382.372 117.453  11
  -5   5  11 1254.48 160.990  21
  -5  -5  11 1036.75 146.802  17
  -5  -5  11 1229.39 163.043  11
  -5   5  11 1251.77 163.202  12
   5   5 -11 1346.59 287.948   2
   5   5 -10 5949.45 569.928   2
   5  -5 -10 6021.94 619.699   5
  -5   5  10 7065.50 677.869   9
   5   5 -10 7245.35 719.035   8
   5   5  -9 279.482 264.972   8
   5   5  -9-24.3799 138.508   2
   5  -5  -9 103.856 177.249   5
  -5   5   9 23.0411 124.760   9
   5   5  -8 8286.10 621.301   2
   5  -5  -8 8215.99 673.098   5
  -5   5   8 7867.00 669.356   9
   5   5  -8 9262.48 775.199   8
   5   5  -7 1812.92 380.055   8
   5   5  -7 1467.02 279.512   2
   5  -5  -7 1529.15 318.194   5
   5  -5  -6 12078.0 759.323   5
   5   5  -6 11189.3 692.717   2
   5   5  -6 12354.5 807.328   8
   5   5  -5 1589.69 332.037   8
  -5  -5   5 1863.78 265.488   7
   5   5  -5 1865.40 289.507   2
   5  -5  -5 1879.34 320.887   5
   5  -5  -4 5614.07 478.907   5
  -5  -5   4 5444.37 438.919   7
  -5  -5   4 5877.14 475.884   4
   5   5  -4 4877.55 452.417   2
   5   5  -4 6263.10 542.693   8
   5  -5  -3 30274.7 1060.19   5
  -5  -5   3 30634.0 1096.95   4
  -5   5   3 31346.6 944.717   2
   5   5  -3 30678.0 1104.58   8
   5  -5  -2 40720.9 1166.37   5
   5  -5  -2 39833.9 1202.23   7
  -5   5   2 40002.6 1070.25   2
   5   5  -2 37035.7 1181.05   2
   5  -5  -1 8054.13 563.525   7
   5  -5  -1 9142.72 536.323   5
  -5  -5   1 8723.43 633.160   5
  -5   5   1 9185.41 535.243   2
   5   5  -1 8889.56 589.633   2
   5  -5   0 22471.8 913.802   7
  -5  -5   0 23621.4 1025.41   5
  -5   5   0 21777.4 835.508   2
  -5   5   0 21444.0 891.809   1
   5   5   0 22663.0 936.658   2
   5   5   1 1393.65 254.519   2
   5  -5   1 1394.40 256.981   7
  -5   5  -1 1872.77 283.053   2
  -5   5  -1 1505.54 265.522   1
  -5  -5  -1 1796.96 335.150   5
   5   5   2 5164.79 484.416   2
   5  -5   2 5054.97 464.978   7
  -5  -5  -2 5284.00 531.786   5
  -5   5  -2 5340.60 459.117   2
  -5   5  -2 5520.39 483.404   1
  -5   5  -3 2739.39 340.698   2
   5  -5   3 2993.27 384.738   7
   5   5   3 2753.04 358.649   2
  -5   5  -3 2886.07 385.407   1
  -5  -5  -3 3209.42 444.925   5
   5  -5   4 3212.54 401.604   7
  -5   5  -4 3097.06 418.593   1
  -5   5  -4 4156.27 440.579   2
  -5  -5  -4 3232.92 463.383   5
   5   5   4 3707.98 429.865   2
  -5   5  -5 1687.73 340.262   1
  -5   5  -5 1664.01 285.707   2
   5   5   5 1822.96 322.746   2
   5  -5   5 1761.59 318.482   7
  -5  -5  -5 1471.98 352.257   5
   5  -5   6 676.472 251.897   7
  -5  -5  -6 582.363 233.839   5
  -5   5  -6 758.160 292.003   1
  -5   5  -7 2277.85 428.945   1
  -5  -5  -7 2552.25 459.083   5
   5  -5   7 1531.86 313.995   7
   5  -5   8 8769.92 400.736  15
  -5   5  -8 9382.58 846.060   1
  -5  -5  -8 8344.72 793.576   5
   5   5   8 9133.11 412.784  12
   5  -5   8 9205.70 747.289   7
   5  -5   9 1061.77 161.985  15
   5   5   9 1115.30 163.609  12
   5  -5  10 3629.47 280.714  15
   5   5  10 3565.81 282.205  12
   5  -5  11 2280.40 236.279  15
   5   5  11 2268.11 237.603  12
   5  -5  12 1740.39 209.939  15
   5   5  12 1901.76 226.476  12
   5  -5  13 429.473 124.160  14
   5  -5  13 192.991 104.003  15
   5   5  13 189.609 111.656  12
   5  -5  14 3247.98 254.657  15
   5  -5  14 3011.19 240.607  14
   5   5  14 3324.61 273.591  12
   5  -5  15 230.437 88.4882  14
   5  -5  15 183.449 99.3226  15
   5   5  15 10.5825 84.9437  12
   5  -5  16 389.333 97.6497  22
   5  -5  16 513.463 107.172  14
   5  -5  16 629.399 115.753  15
   5   5  16 484.899 107.804  12
   5  -5  17 466.176 86.4512  22
   5   5  17 262.280 74.2912  12
  -5   7  18 295.558 81.5883  16
  -5  -7  18 408.115 82.5835  22
  -5  -7  17 7.30418 82.0505  22
  -5  -7  17 18.0048 43.8406  15
  -5   7  17 75.5431 82.1575  16
  -5   7  16 1285.27 142.103  23
  -5   7  16 1097.16 149.645  16
  -5  -7  16 1272.09 153.257  15
  -5  -7  15 953.905 146.863  17
  -5  -7  15 677.491 136.987  15
  -5   7  15 757.907 139.768  16
  -5   7  15 796.164 144.570  12
  -5  -7  14 722.923 141.636  15
  -5  -7  14 740.287 135.921  17
  -5   7  14 894.947 158.480  12
  -5  -7  13 31.6048 84.5583  17
  -5  -7  13 225.985 115.665  15
  -5   7  13 147.089 86.5998  12
  -5  -7  12 1922.62 208.106  15
  -5   7  12 1635.68 196.513  12
  -5  -7  12 1866.75 220.005  11
  -5   7  11 994.711 154.613  20
  -5  -7  11 693.860 152.682  11
  -5   7  11 733.058 142.218  12
  -5   7  10 1616.38 193.972  20
  -5  -7  10 1905.82 215.956  11
  -5   7  10 1823.60 200.087  12
  -5   7   9 806.362 148.320  20
  -5   7   9 889.301 148.353  12
  -5  -7   9 708.808 136.717  11
  -5   7   8 653.927 128.840  20
  -5  -7   8 492.391 122.735  11
  -5   7   7 791.527 140.381  20
  -5  -7   7 855.542 149.650  11
  -5   7   6 6222.33 336.742  20
   5  -7  -6 5943.83 636.906   5
  -5  -7   6 5924.66 337.543  11
   5  -7  -5 4291.39 528.215   5
   5   7  -5 4624.79 528.709   2
   5  -7  -4 396.718 211.816   7
  -5  -7   4 413.081 208.629   7
   5  -7  -4 498.454 234.387   5
   5   7  -4 606.737 245.544   2
  -5  -7   3 851.328 247.223   7
   5  -7  -3 1285.80 291.224   7
   5   7  -3 1431.57 321.139   2
   5   7  -2 525.845 233.471   2
   5  -7  -2 238.574 155.558   7
   5  -7  -1 364.226 194.263   7
   5   7  -1 445.950 222.409   2
  -5  -7   1 456.833 226.283   4
   5   7   0 3829.90 480.970   2
   5  -7   0 4091.49 480.011   7
  -5  -7   0 4904.20 584.129   5
  -5   7   0 3673.45 446.634   2
  -5   7  -1 727.830 222.875   2
   5  -7   1 1167.23 281.248   7
   5   7   1 1329.41 288.924   2
  -5  -7  -1 656.220 237.127   5
   5  -7   2 1626.37 307.953   7
  -5   7  -2 870.662 231.373   2
   5   7   2 1624.25 327.703   2
  -5  -7  -2 1297.20 338.729   5
   5   7   3 8000.16 380.685  20
  -5  -7  -3 8088.99 403.581  11
  -5  -7  -3 8377.11 809.195   5
   5   7   3 8475.36 728.387   2
   5   7   4 7220.47 364.518  20
   5  -7   4 6683.67 332.857  15
  -5   7  -4 6768.90 348.177  10
   5   7   5 1792.00 195.808  20
   5  -7   5 1545.36 178.023  15
   5   7   5 1562.20 180.921  12
   5  -7   5 1437.97 169.061  11
  -5   7  -5 1587.69 180.803  10
   5   7   6 7385.68 372.488  20
   5  -7   6 6758.89 357.539  15
   5  -7   6 6823.04 360.312  11
   5   7   6 7034.26 372.118  12
  -5   7  -6 6536.83 345.266  10
   5  -7   7 5151.37 325.875  15
   5   7   7 5728.22 333.469  20
   5   7   7 4915.60 322.609  12
   5  -7   7 5456.74 326.999  11
   5  -7   8 491.711 122.088  15
   5   7   8 386.211 117.379  12
   5  -7   9 2967.00 256.491  15
   5   7   9 3007.96 262.423  12
   5  -7  10 3381.88 271.340  15
   5   7  10 3786.44 293.441  12
   5  -7  11 3587.87 279.545  15
   5   7  11 3896.30 294.050  12
   5  -7  12 952.971 162.595  15
   5   7  12 893.518 163.147  12
   5  -7  13 488.205 129.599  15
   5   7  13 178.087 96.8026  12
   5  -7  14 673.395 122.090  15
   5   7  14 442.012 103.428  12
   5  -7  15 71.8815 70.7631  15
   5   7  15 240.756 86.0134  12
  -5   9  15 67.0552 56.5255  16
  -5  -9  15 94.6102 52.7837  15
  -5   9  15 45.5316 48.3944  23
  -5   9  14 952.497 119.315  16
  -5   9  14 978.793 124.962  23
  -5  -9  14 1007.92 131.881  15
  -5  -9  13 128.008 96.7509  15
  -5   9  13 47.1656 73.6315  16
  -5   9  13 207.188 100.023  23
  -5   9  12 34.5652 83.3294  23
  -5   9  12 151.320 83.8223  16
  -5  -9  12-25.0327 99.4415  15
  -5   9  12 25.8143 68.7761  20
  -5  -9  11 362.902 115.987  15
  -5   9  11 578.480 122.594  20
  -5   9  11 316.526 118.360  23
  -5  -9  11 397.489 122.820  11
  -5  -9  10 521.109 133.809  15
  -5   9  10 744.138 149.149  23
  -5   9  10 809.820 147.523  20
  -5  -9  10 837.585 146.602  11
  -5   9   9 1094.73 178.948  23
  -5   9   9 1204.80 171.582  20
  -5  -9   9 1154.76 175.300  11
  -5   9   8 1631.82 198.312  20
  -5   9   8 1676.13 205.112  23
  -5  -9   8 1633.09 207.132  11
  -5   9   7 6617.99 382.114  23
  -5   9   7 6502.48 373.491  20
  -5  -9   7 6675.74 384.346  11
  -5   9   6 10306.5 465.959  23
  -5   9   6 10301.0 465.320  20
  -5  -9   6 10145.6 462.548  11
  -5   9   5 1989.70 221.634  23
  -5   9   5 2085.31 226.525  20
  -5   9   5 2003.91 202.716  10
  -5  -9   5 1871.95 210.032  11
  -5   9   4 2219.32 228.567  23
   5   9  -4 2407.27 218.901  20
  -5   9   4 2421.21 240.132  20
  -5  -9   4 2100.29 222.250  11
  -5   9   4 2523.68 233.079  10
  -5   9   3-5.53257 81.6512  23
  -5   9   3 229.036 106.048  20
   5   9  -3 116.623 80.2805  20
  -5  -9   3 157.669 97.5736  11
  -5   9   3 240.707 116.526  10
   5   9  -2 1216.21 169.519  20
  -5   9   2 1905.47 210.291  20
   5  -9  -2 2189.49 231.848  19
  -5   9   2 2003.74 208.509  23
  -5   9   2 2068.26 217.055  10
  -5  -9   2 1834.68 213.099  11
  -5   9   1-41.9857 77.1230  23
   5   9  -1 45.4911 88.5219  20
  -5   9   1 36.0741 70.6209  20
  -5  -9   1 15.5633 102.290  11
  -5   9   1-77.2455 88.2185  10
  -5   9   0 1708.95 187.110  23
   5   9   0 1639.05 202.100  20
  -5   9   0 1970.22 206.571  20
  -5  -9   0 1585.40 201.988  11
  -5   9   0 1682.54 200.353  10
   5   9   1 2262.24 228.542  20
  -5   9  -1 2598.45 242.738  10
  -5  -9  -1 2373.24 240.441  11
   5   9   2 3860.78 289.960  20
  -5  -9  -2 3633.55 292.529  11
  -5   9  -2 3928.51 295.911  10
   5   9   3 1182.39 178.615  20
  -5  -9  -3 951.072 172.580  11
  -5   9  -3 1161.64 176.988  10
   5   9   4 7242.21 387.021  20
  -5  -9  -4 7590.82 408.665  11
  -5   9  -4 7543.32 389.802  10
   5   9   5 985.409 167.796  20
   5  -9   5 940.441 144.529  15
  -5  -9  -5 969.327 177.419  11
   5  -9   5 815.813 133.818  11
  -5   9  -5 995.418 159.316  10
   5  -9   6 527.971 119.302  15
   5   9   6 486.794 128.355  20
   5  -9   6 474.619 109.501  11
  -5   9  -6 496.127 119.475  10
  -5  -9  -6 560.734 140.061  11
   5   9   7 602.142 135.293  20
   5  -9   7 407.445 113.009  15
  -5   9  -7 338.049 98.3621  10
  -5  -9  -7 485.044 129.017  11
   5   9   8 2094.57 201.275  20
   5  -9   8 1742.87 187.322  15
   5   9   8 1855.98 183.954  12
  -5  -9  -8 1828.12 214.133  11
   5   9   9 750.330 116.928  20
   5  -9   9 725.459 131.460  15
   5   9   9 787.057 125.093  12
  -5  -9  -9 772.857 149.042  11
   5   9  10 317.696 92.3269  12
  -5  -9 -10 356.974 108.374  11
   5  -9  11 125.424 85.1924  15
   5   9  11-14.9780 68.3268  12
  -5  -9 -11 96.1868 75.3245  11
   5  -9  12 26.1280 66.2323  15
   5   9  12-4.63334 57.5423  12
  -5  -9 -12 137.849 75.4801  11
   5  -9  13 354.727 75.7164  15
  -5 -11  10 158.071 68.9439  15
   5 -11 -10 180.660 76.3705  19
  -5  11  10 182.119 69.4508  23
  -5  11  10 168.331 60.1953  20
  -5  11   9 369.962 95.6255  23
  -5  11   9 295.459 90.7313  20
   5 -11  -9 176.331 74.1684  19
  -5 -11   9 190.284 69.9076  15
  -5 -11   9 260.728 81.5554  11
   5 -11  -8 154.664 72.7849  19
  -5  11   8 306.108 91.7856  23
  -5 -11   8 133.745 75.5248  15
  -5  11   8 164.263 83.1966  20
  -5 -11   8 336.402 91.2106  11
   5  11  -8 134.087 60.6737  10
  -5  11   7 974.363 140.757  20
  -5  11   7 1077.42 141.516  23
   5 -11  -7 549.288 106.975  19
  -5 -11   7 938.070 131.127  15
  -5 -11   7 951.552 132.241  11
   5  11  -7 779.960 119.520  10
  -5  11   6 734.919 129.552  23
  -5 -11   6 789.217 117.650  15
  -5  11   6 698.086 129.758  20
   5 -11  -6 491.908 103.600  19
  -5 -11   6 675.855 128.033  11
   5  11  -6 856.639 132.010  10
  -5 -11   5 462.996 95.2586  15
  -5  11   5 501.887 127.952  20
  -5  11   5 515.161 111.349  23
  -5 -11   5 412.333 109.620  11
  -5  11   5 595.537 109.105  10
   5  11  -5 380.440 112.656  10
  -5  11   4 629.723 125.830  20
  -5 -11   4 634.552 130.422  11
  -5  11   4 466.192 105.711  10
   5  11  -4 555.282 129.755  10
  -5  11   3 65.3704 81.8000  20
   5  11  -3 21.1967 65.2060  20
  -5 -11   3 3.74677 81.8624  11
  -5  11   3-15.5148 84.1849  10
  -5  11   2 502.785 117.041  20
   5  11  -2 626.598 119.743  20
  -5 -11   2 357.270 108.659  11
  -5  11   2 232.159 95.9005  10
  -5  11   1 107.402 86.7711  20
   5  11  -1 191.810 87.7906  20
  -5 -11   1 197.498 100.704  11
  -5  11   1 142.111 93.3019  10
  -5  11   0 303.046 90.9216  20
   5  11   0 330.695 104.937  20
  -5 -11   0 168.949 95.0301  11
  -5  11   0 181.667 102.391  10
   5  11   1 553.997 120.849  20
  -5 -11  -1 434.410 108.831  11
  -5  11  -1 623.773 134.353  10
   5  11   2 239.343 104.780  20
  -5 -11  -2 210.007 97.2653  11
  -5  11  -2 189.743 92.7586  10
   5  11   3-47.9561 79.3497  20
  -5 -11  -3 76.0344 78.9517  11
  -5  11  -3-117.712 90.2004  10
   5  11   3 130.339 80.0754  10
   5  11   4 151.167 85.3426  20
  -5 -11  -4 94.3552 77.8010  11
  -5  11  -4 218.302 90.5651  10
   5  11   4 70.0656 54.6471  10
   5  11   5 97.0352 72.5077  20
  -5 -11  -5 162.500 83.6228  11
  -5  11  -5 226.016 80.2496  10
   5  11   6 113.835 63.6730  20
  -5 -11  -6 264.050 81.4351  11
  -5  11  -6 228.117 72.6276  10
   5  11   7 82.1839 51.3816  20
  -5 -11  -7 205.460 70.6519  11
  -6   0  22 77.0625 68.4719  13
  -6   0  21 290.598 110.409  13
  -6   0  20 247.358 127.395  22
  -6   0  20 394.190 133.864  13
  -6   0  19 449.809 152.233  22
  -6   0  19 246.613 122.018  13
  -6   0  18 204.984 138.048  22
  -6   0  18 62.0229 108.201  13
  -6   0  17-151.726 124.164  22
  -6   0  17-333.339 144.549  24
  -6   0  17-127.285 121.195  13
  -6   0  16 619.109 155.775  22
  -6   0  16 816.727 169.428  17
  -6   0  16 665.029 144.647  13
  -6   0  15 38.9291 98.4914  22
  -6   0  15 51.2925 101.755  17
  -6   0  15-235.277 136.768  13
  -6   0  14 2143.76 213.404  17
  -6   0  14 2139.12 207.963  13
  -6   0  14 1864.76 206.928  22
   6   0 -13 975.250 289.822   6
   6   0 -12 6259.73 574.242   6
   6   0 -11 52497.1 1527.83   6
  -6   0  11 52522.9 1587.61   9
   6   0 -10 75261.2 1686.52   6
   6   0 -10 72742.4 1458.89   5
  -6   0  10 72201.5 1748.96   9
   6   0  -9 609.357 149.893   5
  -6   0   9 637.085 195.157   3
  -6   0   9 647.112 207.093   9
   6   0  -9 360.871 121.479   6
   6   0  -8 174922. 2219.04   6
  -6   0   8 176141. 2223.70   3
  -6   0   8 175977. 2353.59   9
   6   0  -7 49196.0 1066.02   6
  -6   0   7 48158.0 1096.74   3
   6   0  -7 49604.1 670.798   2
  -6   0   7 47748.1 1141.25   9
  -6   0   7 48409.6 1019.54   4
   6   0  -6 87021.9 1290.94   6
   6   0  -6 88779.7 777.695   2
  -6   0   6 89004.4 1369.53   3
  -6   0   6 88486.1 1412.49   9
  -6   0   6 86110.4 1320.09   4
  -6   0   5 6411.96 368.490   3
   6   0  -5 6556.61 322.126   6
   6   0  -5 6484.78 174.449   2
  -6   0   5 6801.73 364.224   9
  -6   0   5 6353.54 355.783   4
   6   0  -4 9445.82 200.035   2
  -6   0   4 8934.44 409.035   3
   6   0  -4 9022.51 333.646   6
  -6   0   4 9079.53 408.870   4
  -6   0   4 8832.00 368.786   9
  -6   0   3 371006. 2473.87   3
   6   0  -3 377109. 1490.23   2
   6   0  -3 368458. 1142.20   7
  -6   0   3 374279. 2458.70   4
  -6   0   3 375562. 1968.85   9
   6   0  -2 175802. 1136.49   7
  -6   0   2 180094. 1686.80   3
  -6   0   2 179076. 1450.51   1
  -6   0   2 176749. 1664.96   4
  -6   0   2 175317. 1064.96   9
   6   0  -1 61682.6 798.407   7
  -6   0   1 62170.3 955.866   1
  -6   0   1 61906.6 981.165   4
  -6   0   0 87331.4 1291.34   1
   6   0   0 87385.5 1082.51   7
  -6   0   0 87992.9 1177.07   4
  -6   0  -1 7110.64 442.240   1
   6   0   1 7162.32 356.791   7
  -6   0  -1 7697.79 362.845   4
   6   0   2 32604.5 814.621   7
  -6   0  -2 31816.2 746.096   4
  -6   0  -2 33415.0 952.101   1
   6   0   3 11573.7 530.897   7
  -6   0  -3 12409.5 475.118   4
  -6   0  -3 10993.1 602.369   1
   6   0   4 8250.02 496.244   7
  -6   0  -4 9147.75 426.222   4
  -6   0  -4 8197.16 547.508   1
   6   0   5 54632.9 1334.63   7
  -6   0  -5 52688.2 1468.22   1
   6   0   6 20761.0 879.549   7
  -6   0  -6 20615.0 989.751   1
   6   0   7 12081.5 708.563   7
  -6   0  -7 13102.7 839.531   1
   6   0   8 4449.76 467.296   7
  -6   0  -8 5362.88 604.411   1
   6   0   9 31040.9 1253.65   7
  -6   0  -9 32414.6 1500.03   1
  -6   0 -10 4945.88 651.889   1
   6   0  11 335.571 101.275  19
  -6   0 -11 462.251 226.956   6
   6   0  12 9562.49 438.508  14
   6   0  13 1545.69 197.715  14
   6   0  14 148.218 97.2214  14
   6   0  14 220.229 119.180  13
   6   0  15 34.1023 82.3072  14
   6   0  15 85.1231 99.1907  13
   6   0  16 195.135 98.5249  14
   6   0  16 312.829 120.506  13
   6   0  17 4980.23 296.986  14
   6   0  17 4947.14 300.206  13
   6   0  18 1905.54 181.638  13
   6   0  19 1133.43 118.854  13
  -6   2  21 170.451 78.7610  13
  -6  -2  21 212.908 66.3130  13
  -6  -2  20 459.027 137.066  22
  -6  -2  20 393.867 121.847  13
  -6   2  20 457.456 125.314  13
  -6  -2  19 95.9423 125.976  22
  -6  -2  19 259.697 113.915  13
  -6   2  19 237.755 112.382  13
  -6  -2  18 533.986 150.912  22
  -6  -2  18 468.608 127.819  13
  -6   2  18 783.729 160.786  13
  -6   2  17 464.554 163.528  22
  -6  -2  17 127.717 106.404  22
  -6  -2  17 300.419 142.174  17
  -6  -2  17 113.424 88.9704  13
  -6   2  17 57.2185 100.415  13
  -6  -2  16 10603.2 476.569  24
  -6  -2  16 10276.3 464.494  13
  -6  -2  16 10004.6 476.225  17
  -6   2  16 10393.1 491.830  22
  -6   2  16 9210.08 440.141  13
  -6  -2  16 10008.2 489.245  22
  -6   2  16 10176.1 465.996  12
  -6  -2  15 219.273 90.7551  24
  -6   2  15 467.720 144.105  22
  -6  -2  15 119.811 103.915  22
  -6  -2  15 416.587 129.477  17
  -6  -2  15 330.472 101.834  13
  -6   2  15 259.811 92.6532  13
  -6   2  15 563.888 130.763  12
  -6  -2  14 1645.09 196.947  24
  -6  -2  14 1577.37 197.330  17
  -6   2  14 1772.53 214.152  22
  -6  -2  14 1475.98 177.232  13
  -6   2  14 1490.72 177.747  13
  -6   2  14 1596.77 188.209  12
   6  -2 -13 722.865 252.415   6
   6   2 -13 738.463 217.777   8
  -6   2  13 806.997 270.967   9
   6   2 -12 367.219 191.430   8
   6  -2 -12 650.394 243.271   6
   6  -2 -12 627.278 221.694   5
  -6   2  12 332.592 197.801   9
   6  -2 -11 345.697 193.107   6
   6  -2 -11 447.129 202.286   5
   6   2 -11 88.7531 189.078   8
  -6   2  11 507.668 189.585   9
   6   2 -10 557.998 195.516   8
   6  -2 -10 531.355 169.558   5
  -6   2  10 480.457 164.350   3
   6  -2 -10 620.104 215.191   6
  -6   2  10 431.098 170.353   9
   6  -2  -9 4963.25 464.071   6
   6  -2  -9 5294.69 439.649   5
  -6   2   9 5193.84 388.994   3
   6   2  -9 5473.19 382.864   2
  -6   2   9 5238.67 482.830   9
   6  -2  -8 25227.1 899.932   5
  -6   2   8 25984.1 815.363   3
   6  -2  -8 26638.6 950.775   6
   6   2  -8 27837.1 831.367   1
   6   2  -8 25687.2 789.075   2
  -6   2   8 24216.1 951.523   9
  -6  -2   8 27143.3 753.273   4
   6   2  -7 2550.08 248.097   2
   6  -2  -7 2929.04 334.161   6
  -6   2   7 2799.78 253.951   3
  -6  -2   7 2836.73 319.716   3
   6  -2  -7 2498.27 285.570   5
   6   2  -7 2828.42 244.195   1
  -6  -2   7 2685.44 245.142   4
  -6   2   7 2410.93 294.988   9
   6   2  -6 7176.20 371.936   2
  -6   2   6 6410.23 376.252   3
   6  -2  -6 6307.63 426.714   5
   6   2  -6 6583.84 316.405   1
  -6  -2   6 6842.21 375.945   4
  -6  -2   6 6340.64 419.832   3
  -6   2   6 7124.43 449.006   9
  -6  -2   5 13302.5 330.184   7
  -6   2   5 13179.2 515.671   3
  -6  -2   5 12515.2 544.310   3
   6   2  -5 13366.8 362.578   1
   6   2  -5 13010.9 486.273   2
  -6  -2   5 12857.6 524.092   4
  -6  -2   4 20524.4 644.857   3
  -6   2   4 20791.8 651.507   3
  -6   2   4 19244.5 227.916   2
   6   2  -4 20367.8 279.111   1
  -6  -2   4 20270.5 655.754   4
   6   2  -4 20271.7 589.671   2
  -6  -2   3 42395.5 842.169   3
  -6   2   3 42982.2 924.608   3
  -6  -2   3 43583.5 976.716   4
   6  -2  -3 41497.5 790.529   7
   6   2  -3 44639.6 872.938   2
  -6   2   3 41283.0 886.280   4
  -6  -2   2 7413.30 331.316   3
   6  -2  -2 7054.76 342.396   7
  -6  -2   2 8309.80 447.185   4
  -6   2   2 7453.30 425.044   1
   6   2  -2 7790.74 383.878   2
  -6   2   2 8229.20 383.014   4
   6   2  -1 9272.36 428.225   2
   6  -2  -1 9454.12 407.844   7
  -6  -2   1 9956.09 363.866   3
  -6  -2   1 8412.86 191.827   1
  -6   2   1 10043.0 493.657   1
  -6  -2   1 9677.07 498.248   4
  -6   2   1 9463.79 392.631   4
   6   2   0 112274. 1511.90   2
  -6   2   0 111429. 1698.44   1
  -6  -2   0 110805. 1156.70   3
  -6  -2   0 108497. 1644.56   4
   6  -2   0 109156. 1444.97   7
  -6   2   0 111855. 1245.95   4
   6   2   1 109914. 1587.84   2
  -6  -2  -1 108833. 1120.94   3
  -6   2  -1 106920. 1831.12   1
   6  -2   1 106654. 1514.23   7
  -6  -2  -1 106954. 1742.96   5
  -6  -2  -1 110654. 1283.78   1
  -6   2  -1 110923. 1165.26   4
   6  -2   2 113779. 1672.89   7
   6   2   2 113555. 1713.98   2
  -6   2  -2 107756. 1956.68   1
  -6  -2  -2 115184. 1846.92   5
  -6  -2  -2 112289. 1479.53   1
  -6  -2  -2 112047. 1143.84   3
  -6   2  -2 113125. 1093.08   4
  -6   2  -3 13018.5 759.249   1
  -6  -2  -3 13942.2 685.515   5
  -6  -2  -3 14232.3 580.834   1
   6  -2   3 13689.4 629.496   7
  -6   2  -4 64065.6 1715.31   1
   6  -2   4 66676.5 1444.17   7
  -6  -2  -4 70326.7 1193.80   6
  -6  -2  -4 63663.7 1505.20   5
  -6  -2  -4 66197.6 1380.13   1
   6   2   4 71624.6 1145.10   9
  -6  -2  -5 8132.63 456.745   6
   6  -2   5 6847.69 499.359   7
  -6  -2  -5 7226.77 553.079   5
  -6  -2  -5 7358.59 504.349   1
  -6   2  -5 6698.00 637.572   1
   6   2   5 7540.95 415.412   9
   6  -2   6 6801.76 530.511   7
  -6  -2  -6 6473.92 446.372   6
  -6   2  -6 6854.10 684.740   1
  -6  -2  -6 5881.60 536.437   5
  -6  -2  -6 6454.39 523.671   1
  -6   2  -7 7960.04 770.736   1
  -6  -2  -7 8409.37 553.930   6
  -6  -2  -7 7229.92 601.525   5
   6  -2   7 8111.05 605.773   7
  -6  -2  -7 7361.80 604.720   1
  -6   2  -8 6265.07 727.055   1
  -6  -2  -8 7701.77 562.244   6
  -6  -2  -8 6648.29 596.592   5
   6  -2   8 7714.48 621.915   7
  -6  -2  -8 7482.01 658.313   1
  -6   2  -9 8126.54 862.191   1
  -6  -2  -9 8846.91 647.552   6
  -6  -2  -9 8511.98 756.016   1
   6  -2  10 5851.96 591.023   7
  -6  -2 -10 8432.84 779.448   1
  -6   2 -10 7800.51 878.800   1
   6  -2  11 2807.57 229.936  19
   6  -2  11 3390.46 262.319  15
   6   2  11 2849.71 232.140  14
   6   2  11 3216.28 254.907  12
   6  -2  12 4194.51 294.307  15
   6   2  12 3823.57 276.777  14
   6  -2  12 2251.75 213.120  19
   6   2  12 2346.46 222.201  12
   6   2  13 1137.58 164.397  14
   6  -2  13 1113.72 167.630  15
   6  -2  13 1412.25 196.481  14
   6  -2  13 1276.77 168.244  19
   6  -2  13 1226.41 174.704  13
   6   2  13 1061.03 168.336  13
   6   2  13 1150.71 171.202  12
   6  -2  14 2812.49 242.955  15
   6   2  14 2731.78 254.064  13
   6  -2  14 2728.26 254.461  13
   6   2  14 3063.47 251.035  14
   6  -2  14 2835.69 266.079  14
   6  -2  15 612.335 147.361  14
   6  -2  15 809.763 141.156  15
   6  -2  15 622.376 144.362  13
   6   2  15 556.205 134.664  13
   6  -2  16 128.759 109.521  14
   6  -2  16 109.341 92.9615  13
   6   2  16 57.1248 89.0169  13
   6  -2  17 336.872 107.316  14
   6  -2  17 382.891 104.655  13
   6   2  17 254.241 101.791  13
   6  -2  18 20.5688 50.4975  13
   6   2  18-7.85755 69.6973  13
  -6  -4  21 755.518 110.022  22
  -6  -4  20 63.5113 92.1137  22
  -6   4  20-25.4667 53.6659  16
  -6   4  20 42.7780 58.3061  13
  -6   4  19 656.094 116.674  16
  -6   4  19 521.377 97.4048  13
  -6   4  18 261.090 111.681  16
  -6  -4  18 648.197 162.243  17
  -6  -4  18 146.466 109.911  22
  -6   4  18 530.149 120.473  13
  -6   4  17 307.848 93.8391  16
  -6  -4  17 575.757 154.469  17
  -6  -4  17 366.470 116.632  22
  -6   4  17 503.218 138.005  12
  -6   4  17 563.338 126.694  13
  -6   4  16 1877.21 199.573  13
  -6  -4  16 1813.30 216.012  17
  -6   4  16 1866.41 226.244  12
  -6  -4  15 687.102 171.488  24
  -6  -4  15 436.780 129.633  17
  -6   4  15 542.686 143.596  12
  -6   4  15 572.626 125.067  13
  -6  -4  14 3918.52 314.454  24
  -6  -4  14 3587.70 287.007  17
  -6   4  14 3047.65 264.282  12
  -6   4  13 3345.17 258.021  21
  -6  -4  13 3567.29 273.700  17
  -6   4  13 3676.19 280.383  12
  -6  -4  12 1667.69 188.035  17
  -6   4  12 1806.88 188.843  21
  -6   4  12 1616.77 183.737  12
  -6  -4  12 1699.05 183.202  11
   6  -4 -12 1259.55 305.571   5
   6   4 -11 1658.52 357.758   8
   6  -4 -11 1506.75 328.086   5
  -6   4  11 971.519 268.655   9
   6   4 -10 940.787 316.152   8
   6   4 -10 977.113 233.862   2
   6  -4 -10 1278.12 315.076   5
  -6   4  10 979.002 246.672   9
   6   4  -9 7884.00 670.505   8
   6  -4  -9 7294.32 620.615   5
   6   4  -9 7455.55 552.305   2
  -6   4   9 7778.51 647.039   9
   6   4  -8 516.828 173.331   2
   6   4  -8 284.935 218.516   8
   6  -4  -8 452.649 188.107   5
  -6   4   8 899.894 249.253   9
   6   4  -7 687.526 241.830   8
   6   4  -7 1042.29 221.145   2
   6  -4  -7 1105.34 269.358   5
   6   4  -6 7725.08 589.664   8
   6  -4  -6 6815.92 528.311   5
   6   4  -6 6945.45 495.690   2
  -6  -4   6 7922.33 470.667   4
  -6  -4   5 1431.94 198.931   7
   6  -4  -5 1138.05 240.591   5
   6   4  -5 1504.40 286.701   8
  -6  -4   5 1295.05 227.578   4
  -6   4   5 1331.79 190.631   3
   6   4  -5 1128.07 217.688   2
   6   4  -4 7909.60 534.701   8
  -6   4   4 7891.16 440.475   3
   6  -4  -4 7701.00 501.960   5
  -6  -4   4 7883.18 509.760   4
   6   4  -4 7023.32 473.974   2
   6   4  -3 13398.5 667.202   8
   6  -4  -3 13362.2 629.091   7
   6  -4  -3 12397.8 606.829   5
  -6  -4   3 13513.6 672.012   4
  -6   4   3 14374.7 527.817   2
   6   4  -3 12667.1 641.209   2
   6   4  -2 13505.7 629.347   8
   6  -4  -2 12956.3 630.251   7
   6  -4  -2 12341.5 578.242   5
  -6  -4   2 13125.8 694.338   4
  -6   4   2 13045.2 526.999   2
   6   4  -2 12610.9 643.051   2
   6  -4  -1 32825.7 888.061   5
  -6  -4   1 33731.1 1121.34   5
  -6   4   1 32410.8 861.103   2
   6  -4  -1 31693.4 978.262   7
  -6   4   1 31856.2 1005.92   1
   6   4  -1 32163.9 1011.78   2
   6   4  -1 34362.8 936.026   8
   6  -4   0 6781.16 466.313   7
   6  -4   0 7140.54 397.617   5
  -6  -4   0 7817.21 577.255   5
  -6   4   0 8293.08 464.720   2
  -6   4   0 7211.98 513.683   1
   6   4   0 8942.63 450.843   8
   6   4   0 7910.81 527.150   2
  -6   4  -1 12406.2 600.518   2
   6  -4   1 11997.5 627.851   7
  -6  -4  -1 12211.7 728.540   5
  -6   4  -1 12015.1 675.833   1
   6   4   1 11325.4 631.563   2
   6   4   2 18762.3 834.604   2
  -6   4  -2 18887.7 884.186   1
  -6  -4  -2 19969.7 954.966   5
   6  -4   2 19081.1 832.075   7
   6   4   3 1035.64 248.159   2
  -6  -4  -3 1328.28 321.789   5
   6  -4   3 841.640 213.449   7
  -6   4  -3 806.695 244.642   1
   6  -4   4 6182.24 517.440   7
   6   4   4 5692.60 519.144   2
  -6   4  -4 5349.36 551.524   1
  -6  -4  -4 5192.84 541.037   5
   6  -4   5 1471.28 274.405   7
  -6   4  -5 1375.44 361.097   1
  -6  -4  -5 1644.73 355.877   5
  -6  -4  -6 666.058 178.843   1
  -6   4  -6 766.334 293.335   1
  -6  -4  -6 1121.05 319.182   5
   6  -4   6 904.327 240.316   7
  -6   4  -7 4799.56 621.534   1
   6  -4   7 4763.67 505.227   7
  -6  -4  -7 4852.62 588.298   5
  -6  -4  -7 5406.35 524.589   1
  -6   4  -8 1689.22 435.009   1
   6  -4   8 1154.43 284.419   7
  -6  -4  -8 1514.01 373.338   5
   6  -4   9 1755.57 191.765  15
   6   4   9 1801.43 197.421  12
  -6   4  -9 2257.61 488.634   1
  -6  -4  -9 1207.95 323.680   5
   6  -4  10 397.307 118.149  15
   6   4  10 536.518 136.500  12
   6  -4  11 3063.00 260.946  15
   6   4  11 2748.89 249.935  12
   6  -4  12 2206.52 229.996  15
   6   4  12 2233.86 219.924  13
   6   4  12 2172.96 231.022  12
   6  -4  13 2220.66 229.782  14
   6   4  13 2005.52 207.771  13
   6  -4  13 2058.36 222.812  15
   6   4  13 1908.29 217.179  12
   6  -4  14 601.145 145.624  14
   6  -4  14 457.162 127.744  15
   6   4  14 469.194 130.403  12
   6   4  14 712.720 134.797  13
   6  -4  15 650.438 137.945  14
   6  -4  15 759.709 140.305  15
   6   4  15 856.366 138.262  13
   6   4  15 581.243 132.167  12
   6  -4  16 463.166 100.069  15
   6  -4  16 258.541 91.0438  14
   6   4  16 338.928 91.0558  13
   6   4  16 271.650 90.9645  12
   6  -4  17 80.3439 66.5806  14
   6   4  17-4.50114 57.4512  12
   6   4  17-123.553 68.2086  13
  -6  -6  19 56.2211 60.0361  22
  -6   6  19 19.0353 52.9859  16
  -6  -6  18 1082.73 146.612  22
  -6   6  18 877.542 133.493  16
  -6  -6  17 388.325 121.812  17
  -6  -6  17 132.189 93.4064  22
  -6   6  17 81.6713 100.610  16
  -6  -6  16 1722.62 196.766  17
  -6  -6  16 1795.41 179.217  15
  -6   6  16 1423.47 196.017  16
  -6   6  16 1878.15 216.151  12
  -6  -6  15 224.279 103.983  15
  -6  -6  15 247.323 104.752  17
  -6   6  15 334.152 122.286  12
  -6  -6  14 117.378 100.824  17
  -6  -6  14 223.744 108.664  15
  -6   6  14 303.685 114.108  12
  -6  -6  13 3912.60 286.399  15
  -6   6  13 4174.04 288.369  21
  -6   6  13 3492.44 283.822  12
  -6  -6  12 549.204 132.115  17
  -6   6  12 533.982 122.076  21
  -6   6  12 359.978 113.255  12
  -6  -6  12 599.979 143.639  11
  -6  -6  11 2045.00 207.536  17
  -6   6  11 1512.89 175.582  21
  -6   6  11 2003.52 208.712  12
  -6  -6  11 2072.96 219.405  11
  -6   6  10 1412.61 171.030  21
  -6   6  10 1601.92 182.867  20
  -6  -6  10 1450.81 171.751  17
  -6   6  10 1557.29 186.747  12
  -6  -6  10 1524.04 187.492  11
  -6   6   9 475.069 102.691  21
  -6   6   9 593.557 118.926  20
   6   6  -9 436.633 186.871   2
  -6  -6   9 547.330 115.515  11
   6   6  -8 547.349 202.280   2
   6  -6  -8 237.942 151.721   5
   6  -6  -7 2938.94 451.268   5
   6   6  -7 2434.81 373.052   2
   6  -6  -6 7896.46 673.611   5
   6   6  -6 7326.54 620.603   2
   6   6  -5 107.005 133.455   2
   6  -6  -5 337.020 193.238   5
  -6  -6   4 508.565 181.603   7
   6   6  -4 399.179 174.176   2
   6  -6  -4 611.081 202.916   7
   6  -6  -4 747.323 248.930   5
   6  -6  -3 3268.23 402.889   7
   6  -6  -3 3666.25 423.430   5
  -6  -6   3 3173.78 416.016   4
   6   6  -3 2539.25 378.249   2
   6  -6  -2 4617.64 465.367   7
  -6  -6   2 4524.92 500.423   4
   6   6  -2 4303.23 469.489   2
   6  -6  -1 7576.98 592.061   7
  -6   6   1 8962.79 592.718   2
   6   6  -1 8295.09 650.725   2
   6   6   0 1622.65 298.324   2
   6  -6   0 1695.12 307.409   7
  -6  -6   0 1607.35 327.940   5
  -6   6   0 1914.72 285.865   2
   6   6   1 297.490 191.497   2
   6  -6   1 347.159 172.204   7
  -6   6  -1 153.013 153.775   1
  -6  -6  -1 233.387 224.874   5
  -6   6  -1 381.317 183.019   2
   6  -6   2 2376.80 366.922   7
  -6   6  -2 2319.40 357.193   1
   6   6   2 2366.50 376.042   2
  -6  -6  -2 2740.37 474.704   5
  -6   6  -2 2663.58 367.096   2
   6  -6   3 1175.00 272.130   7
  -6   6  -3 1796.22 324.447   1
  -6  -6  -3 1673.63 379.962   5
   6   6   3 1852.43 349.778   2
  -6   6  -3 1556.37 306.749   2
   6  -6   4 3263.52 439.674   7
   6   6   4 2860.07 419.503   2
  -6   6  -4 2852.10 406.119   2
  -6  -6  -4 4072.87 567.147   5
  -6   6  -4 3303.24 454.664   1
   6  -6   5 753.933 235.648   7
  -6   6  -5 716.132 233.225   2
  -6  -6  -5 759.985 283.992   5
  -6   6  -5 1304.79 333.642   1
   6  -6   6 150.543 66.4392  15
   6   6   6 213.283 95.3064  20
   6   6   6 107.971 66.6158  12
   6  -6   7 1876.33 200.006  15
   6  -6   7 1639.02 182.997  11
   6   6   7 1570.78 189.972  12
   6  -6   8 3893.05 284.459  15
   6   6   8 4200.88 302.579  12
   6  -6   9 1644.22 196.610  15
   6   6   9 1954.01 218.242  12
   6  -6  10 245.589 111.521  15
   6   6  10 310.023 126.710  12
   6  -6  11 276.056 120.241  15
   6   6  11 274.933 132.368  12
   6  -6  12 294.283 106.524  14
   6  -6  12 385.164 132.121  15
   6   6  12 230.975 106.394  12
   6  -6  13 1045.52 149.149  14
   6  -6  13 1070.57 165.732  15
   6   6  13 998.248 165.524  12
   6  -6  14 361.459 91.9967  14
   6  -6  14 261.382 92.4123  15
   6   6  14 434.235 116.522  12
   6  -6  15 66.7990 58.6554  14
   6  -6  15 91.5274 78.7020  15
   6   6  15-3.45804 78.6307  12
   6  -6  16 52.0058 56.6732  22
   6  -6  16 70.5260 50.8000  15
   6   6  16-18.1100 53.5707  12
  -6   8  17 20.7993 55.9018  16
  -6   8  16 300.642 92.0601  16
  -6  -8  16 161.834 66.2027  22
  -6   8  16 187.501 57.5106  23
  -6  -8  16 78.8374 49.6301  15
  -6   8  15-74.9336 88.9941  16
  -6  -8  15 123.703 82.5959  15
  -6   8  15 86.3342 67.3231  23
  -6   8  14 186.517 94.6205  23
  -6   8  14 252.639 102.336  16
  -6  -8  14 275.430 105.099  15
  -6  -8  13 220.039 97.6201  15
  -6   8  13 351.508 114.357  16
  -6   8  13 201.705 97.6535  23
  -6   8  12 463.978 116.537  23
  -6   8  12 446.509 113.523  16
  -6  -8  12 307.173 109.976  15
  -6   8  12 464.409 118.940  20
  -6   8  12 542.339 123.567  12
  -6  -8  12 387.388 120.220  11
  -6   8  11 276.322 106.576  23
  -6   8  11 243.284 103.847  16
  -6  -8  11 294.861 119.532  15
  -6   8  11 284.862 111.538  20
  -6  -8  11 266.195 120.466  11
  -6   8  10 2663.51 235.507  16
  -6   8  10 2455.73 242.111  20
  -6  -8  10 2864.48 262.844  11
  -6   8   9 58.1639 89.0892  16
  -6   8   9-25.8336 113.900  23
  -6   8   9 129.802 97.5817  20
  -6  -8   9 130.000 96.3672  11
  -6   8   8 4082.22 297.451  20
  -6   8   8 3984.15 298.274  23
  -6  -8   8 4178.63 304.616  11
  -6   8   7 1692.76 196.590  23
  -6   8   7 1724.76 202.237  20
  -6  -8   7 1704.72 203.204  11
  -6   8   6 871.813 153.122  23
  -6   8   6 1113.56 169.097  20
  -6  -8   6 1165.99 175.821  11
  -6   8   5 1760.92 195.831  20
  -6   8   5 1959.50 213.109  23
  -6   8   5 1974.54 198.470  10
  -6  -8   5 2197.77 225.365  11
   6   8  -4 5798.44 331.862  20
  -6   8   4 5911.53 349.395  23
  -6   8   4 5805.40 340.169  20
  -6  -8   4 5683.10 350.583  11
  -6   8   4 6172.13 343.103  10
   6   8  -3 2307.73 220.565  20
  -6   8   3 2161.32 215.169  23
  -6   8   3 2219.24 218.488  20
  -6  -8   3 2627.04 242.975  11
  -6   8   3 2357.19 222.120  10
  -6   8   2 2858.43 241.140  23
   6   8  -2 2970.24 247.821  20
  -6   8   2 2786.27 239.354  20
  -6  -8   2 2613.23 240.154  11
  -6   8   2 2908.48 247.924  10
  -6   8   1 541.465 117.152  20
   6  -8  -1 448.815 125.006  19
   6   8  -1 650.565 134.013  20
  -6   8   1 647.568 129.944  23
  -6  -8   1 586.169 136.222  11
  -6   8   1 562.617 126.743  10
  -6   8   0 8192.77 389.180  23
  -6   8   0 8113.24 388.130  20
   6   8   0 7958.97 396.110  20
   6  -8   0 8484.76 434.858  19
  -6  -8   0 7203.41 389.506  11
  -6   8   0 8550.13 411.405  10
   6   8   1 5329.09 329.155  20
  -6  -8  -1 5165.45 335.397  11
  -6   8  -1 4854.71 315.965  10
   6   8   2 22388.5 666.011  20
  -6  -8  -2 22408.3 695.657  11
  -6   8  -2 22088.0 665.088  10
   6   8   3 2936.55 250.365  20
  -6   8  -3 2708.02 247.009  10
  -6  -8  -3 2500.32 253.036  11
   6   8   4 15581.9 560.621  20
   6  -8   4 15191.4 521.441  15
  -6  -8  -4 14905.1 579.150  11
  -6   8  -4 15558.7 555.359  10
   6   8   5 5707.13 343.770  20
   6  -8   5 5358.74 321.707  15
  -6  -8  -5 4968.54 345.048  11
   6   8   6 2280.18 222.371  20
   6  -8   6 2747.51 237.493  15
  -6   8  -6 2621.08 232.526  10
   6   8   6 2680.05 237.546  12
   6  -8   6 2638.97 224.714  11
  -6  -8  -6 2794.77 270.282  11
   6  -8   7 2177.03 216.481  15
   6   8   7 2284.43 225.870  20
   6   8   7 2298.32 225.567  12
  -6  -8  -7 2245.40 243.058  11
   6   8   8 2184.23 207.917  20
   6  -8   8 1904.52 204.634  15
   6   8   8 1898.95 208.247  12
   6  -8   9 18.2354 97.9459  15
   6   8   9 140.808 90.5834  12
   6  -8  10 466.892 120.842  15
   6   8  10 369.653 115.740  12
   6  -8  11 562.051 127.919  15
   6   8  11 499.736 118.490  12
  -6  -8 -11 723.051 157.408  11
   6  -8  12 33.5700 79.3038  15
   6   8  12 198.377 88.4416  12
  -6  -8 -12 358.707 109.716  11
   6  -8  13 142.430 78.7453  15
   6   8  13 79.3246 74.2126  12
  -6  -8 -13 251.037 94.2882  11
   6  -8  14 117.207 65.7304  15
   6   8  14 82.4712 59.6947  12
  -6  -8 -14 194.597 67.9346  11
  -6  10  13 57.7004 51.5619  23
  -6 -10  13 75.4873 62.1705  15
  -6  10  12 73.8795 47.6497  20
  -6  10  12 286.343 90.1348  23
  -6 -10  12 221.376 82.9692  15
  -6  10  11 390.638 100.441  20
  -6  10  11 474.284 111.559  23
  -6 -10  11 259.571 91.4651  15
  -6 -10  11 323.809 96.4199  11
  -6  10  10 592.801 116.461  20
  -6  10  10 607.453 131.080  23
  -6 -10  10 517.555 120.042  15
  -6 -10  10 587.701 122.662  11
  -6  10   9 315.123 121.956  23
  -6 -10   9 351.684 103.394  15
  -6  10   9 390.923 107.823  20
  -6 -10   9 264.980 107.015  11
  -6  10   8 565.130 130.635  20
  -6  10   8 388.952 128.576  23
  -6 -10   8 416.666 120.370  15
  -6 -10   8 302.272 112.346  11
   6  10  -8 363.551 95.4307  10
  -6  10   7 637.018 136.340  23
  -6  10   7 605.766 142.984  20
  -6 -10   7 637.311 148.164  11
  -6  10   6 349.007 121.834  23
  -6  10   6 423.629 135.543  20
  -6 -10   6 563.722 138.300  11
  -6  10   6 463.338 106.830  10
  -6  10   5 57.1827 87.2422  23
  -6  10   5 142.032 99.8586  20
   6 -10  -5 115.055 116.776  19
  -6 -10   5-36.7657 105.708  11
  -6  10   5 106.315 78.1777  10
  -6  10   4 2686.33 241.224  23
  -6  10   4 2703.66 243.977  20
   6  10  -4 3064.61 238.715  20
   6 -10  -4 2764.39 254.834  19
  -6 -10   4 2490.29 237.703  11
  -6  10   4 2715.06 234.783  10
  -6  10   3 965.202 159.143  23
  -6  10   3 1007.19 159.837  20
   6 -10  -3 1385.01 196.617  19
   6  10  -3 1130.44 162.859  20
  -6 -10   3 1011.83 175.924  11
  -6  10   3 1051.72 160.970  10
  -6  10   2 83.4953 81.2216  20
   6  10  -2 230.161 108.303  20
  -6 -10   2 172.022 113.146  11
  -6  10   2 235.024 104.025  10
  -6  10   1 896.032 150.135  20
   6  10  -1 940.881 154.801  20
  -6 -10   1 1123.22 181.430  11
  -6  10   1 937.704 164.533  10
  -6  10   0 1334.75 167.580  20
   6  10   0 1384.37 186.052  20
  -6 -10   0 1203.29 175.705  11
  -6  10   0 1276.26 184.927  10
   6  10   1 80.8805 101.567  20
  -6 -10  -1 158.673 116.348  11
  -6  10  -1 55.7311 106.735  10
   6  10   2 1135.89 166.152  20
  -6 -10  -2 1381.52 193.290  11
  -6  10  -2 1102.04 173.860  10
   6  10   3 352.139 125.304  20
  -6 -10  -3 84.9539 98.2184  11
  -6  10  -3 192.629 103.519  10
   6  10   4 739.402 143.104  20
  -6 -10  -4 408.986 114.871  11
  -6  10  -4 648.012 132.473  10
   6  10   5 211.987 104.462  20
  -6 -10  -5 118.813 90.6621  11
  -6  10  -5 196.767 95.4878  10
   6  10   6-101.229 75.2358  20
  -6 -10  -6 72.0507 87.2780  11
  -6  10  -6 18.8533 64.5630  10
   6  10   7 192.714 87.7901  20
   6 -10   7 152.162 68.6650  15
  -6 -10  -7 44.5499 81.8848  11
  -6  10  -7 68.6747 58.3071  10
   6 -10   8 8.69537 58.4744  15
   6  10   8 18.9381 46.9010  20
  -6 -10  -8 2.42937 79.2378  11
   6 -10   9 226.231 70.0336  15
  -6 -10  -9 278.209 73.8245  11
   6 -10  10 197.548 67.7562  15
  -6 -10 -10 5.91337 54.8506  11
  -6  12   6 215.253 70.7600  20
  -6 -12   6 292.636 71.6100  11
  -6  12   5 88.7180 57.1386  20
  -6 -12   5 24.5324 52.6609  11
   6  12  -5 80.9603 52.5472  10
  -6  12   4 216.232 76.0605  20
  -6 -12   4 97.3735 58.8860  11
   6  12  -4 115.924 60.9030  10
  -6  12   3 8.21120 52.0579  20
  -6 -12   3-32.0484 53.7711  11
  -6  12   3 43.5910 49.8277  10
   6  12  -3 57.8525 57.0433  10
  -6  12   2 435.101 83.3635  20
   6  12  -2 395.042 77.4212  20
  -6 -12   2 522.395 91.2190  11
  -6  12   2 368.605 78.8884  10
   6  12  -2 622.140 102.612  10
   6  12  -1 632.873 94.0801  20
   6  12  -1 629.724 98.7728  10
  -6 -12   1 648.192 100.787  11
  -6  12   1 446.432 83.4524  10
   6  12   0 230.068 69.7621  20
  -6 -12   0 278.069 75.0362  11
  -6  12   0 314.319 86.1753  10
   6  12   0 191.597 66.1987  10
   6  12   1 242.244 71.2483  20
  -6 -12  -1 258.500 71.2364  11
  -6  12  -1 286.971 76.0760  10
   6  12   1 178.054 59.3135  10
   6  12   2 214.051 65.3916  20
  -6 -12  -2 199.436 61.9027  11
  -6  12  -2 295.794 73.3544  10
   6  12   3 72.1328 60.3737  20
  -7   1  22 8.65036 63.4979  13
  -7  -1  22-27.5207 49.8926  13
  -7   1  21-153.861 102.819  13
  -7  -1  21-126.104 100.858  13
  -7  -1  20 427.771 143.623  22
  -7  -1  20 335.333 128.262  13
  -7   1  20 321.063 124.259  13
  -7   1  19 796.238 144.729  24
  -7   1  19 1120.76 194.554  22
  -7  -1  19 1105.85 186.001  22
  -7  -1  19 910.246 161.169  13
  -7   1  19 931.019 174.509  13
  -7  -1  18 150.561 128.234  22
  -7   1  18 198.368 130.181  22
  -7  -1  18 247.956 108.817  24
  -7  -1  18 462.349 138.171  13
  -7   1  18 296.900 118.780  13
  -7  -1  17 2217.55 239.140  13
  -7  -1  17 2314.92 235.750  24
  -7   1  17 2338.27 259.865  22
  -7  -1  17 2126.17 237.404  17
  -7  -1  17 2066.40 237.381  22
  -7   1  17 1795.74 218.409  13
  -7  -1  16 1001.35 182.913  17
  -7  -1  16 707.203 139.444  24
  -7  -1  16 911.910 158.968  22
  -7  -1  16 639.095 132.803  13
  -7   1  16 688.982 153.730  13
  -7  -1  15 3020.01 264.067  17
  -7   1  15 2793.37 246.664  13
  -7   1  15 3570.96 299.592  22
  -7  -1  15 3080.83 263.107  24
  -7  -1  15 3271.53 267.470  13
  -7  -1  15 2867.16 258.465  22
  -7   1  14 10231.5 465.038  22
  -7  -1  14 9771.47 453.384  22
  -7  -1  14 10365.9 450.202  17
  -7   1  14 9003.26 416.611  13
  -7  -1  14 9288.81 419.027  13
  -7   1  14 9547.25 426.961  12
   7   1 -13 3770.72 459.427   8
   7  -1 -13 3456.56 457.379   6
   7   1 -13 3004.70 423.859   6
  -7   1  13 3726.14 488.852   9
   7  -1 -12 1278.36 294.660   6
   7   1 -12 578.420 138.563   6
   7  -1 -12 1152.23 232.208   5
  -7   1  12 1223.77 300.708   9
   7  -1 -11 10016.7 676.151   6
   7   1 -11 9887.12 659.718   6
   7  -1 -11 10199.5 642.851   5
  -7   1  11 10673.8 737.001   9
   7  -1 -10 46244.4 1271.98   5
   7  -1 -10 43687.5 1303.84   6
  -7   1  10 45661.4 1262.35   3
  -7   1  10 48337.0 1455.58   9
  -7   1   9 40031.3 1131.24   3
   7  -1  -9 38611.9 1142.31   6
   7  -1  -9 38634.7 1128.07   5
  -7  -1   9 39544.8 1195.22   3
  -7  -1   9 40764.2 1022.55   4
   7  -1  -8 7838.50 488.875   6
  -7   1   8 8066.16 490.452   3
  -7  -1   8 7831.61 516.081   3
  -7   1   8 8716.67 544.617   9
  -7  -1   8 8155.00 456.032   4
   7  -1  -7 40401.5 1016.99   6
  -7   1   7 40166.5 996.429   3
  -7  -1   7 41168.4 1085.14   3
   7   1  -7 41121.6 759.220   2
  -7   1   7 41978.8 1099.54   9
  -7  -1   7 41115.6 971.538   4
  -7   1   7 40184.5 1016.81   4
   7  -1  -6 18154.0 629.494   6
  -7   1   6 17405.2 643.840   3
  -7  -1   6 18543.1 690.342   3
   7   1  -6 17993.8 476.039   2
  -7  -1   6 18176.8 634.740   4
  -7   1   6 17492.4 657.940   9
  -7   1   6 17366.6 650.054   4
   7  -1  -5 22085.1 389.876   7
  -7   1   5 21728.6 693.870   3
  -7  -1   5 22491.0 702.342   3
   7   1  -5 22757.6 523.239   2
  -7  -1   5 21627.0 678.382   4
  -7   1   5 21542.8 665.129   9
  -7   1   5 22628.3 707.681   4
   7   1  -4 29729.8 537.255   6
  -7  -1   4 29925.5 788.902   3
   7  -1  -4 29474.5 488.886   7
  -7  -1   4 29246.4 776.331   4
  -7   1   4 29896.2 784.388   4
  -7   1   4 28845.1 706.712   9
   7   1  -4 31863.0 611.668   2
  -7   1   4 30265.8 786.197   3
   7   1  -3 13317.4 406.734   2
  -7   1   3 12201.1 516.406   3
  -7  -1   3 13981.8 511.992   3
   7   1  -3 12746.7 251.326   6
   7  -1  -3 13384.6 365.937   7
  -7  -1   3 12430.9 519.184   4
  -7   1   3 12182.5 492.356   4
  -7   1   3 12365.2 405.594   9
   7   1  -2 208335. 1717.84   2
  -7  -1   2 210655. 1900.26   3
   7  -1  -2 210802. 1604.96   7
  -7  -1   2 211364. 2098.23   4
  -7   1   2 206623. 1981.12   1
  -7  -1   2 208365. 1360.11   1
  -7   1   2 209123. 1937.17   4
   7  -1  -1 80196.3 1099.85   7
   7   1  -1 81567.5 1156.16   2
  -7  -1   1 83681.5 1184.99   3
  -7  -1   1 82374.7 1041.83   1
  -7   1   1 80733.5 1311.64   1
  -7  -1   1 79097.7 1316.90   4
  -7   1   1 80504.3 1156.84   4
  -7  -1   0 6621.85 348.249   3
   7  -1   0 6800.94 353.222   7
  -7   1   0 6363.60 435.821   1
  -7  -1   0 6744.90 378.038   1
  -7  -1   0 6787.03 410.850   4
  -7   1   0 6293.68 332.917   4
  -7   1  -1 5864.23 462.810   1
   7  -1   1 7251.93 394.915   7
  -7  -1  -1 7760.01 227.775   6
   7   1   1 6516.41 369.113   7
  -7  -1  -1 6974.93 428.132   4
  -7   1  -1 6402.18 323.614   4
  -7  -1  -1 7451.82 438.532   1
   7   1   2 26990.5 806.786   7
  -7   1  -2 27637.4 994.343   1
   7  -1   2 26629.5 804.840   7
  -7  -1  -2 27704.0 837.948   4
  -7   1  -2 27594.2 661.151   4
   7   1   2 27531.9 397.353   9
  -7  -1  -2 26780.4 843.713   1
   7   1   3 16962.3 695.839   7
  -7   1  -3 17155.8 858.621   1
   7  -1   3 17265.0 696.877   7
  -7  -1  -3 17447.7 699.359   4
  -7   1  -3 17620.3 525.153   4
  -7  -1  -3 17549.2 739.194   1
  -7   1  -4 26889.6 1124.24   1
   7   1   4 27168.1 921.450   7
   7  -1   4 27513.4 931.793   7
  -7  -1  -4 27183.9 888.215   4
  -7  -1  -4 26677.1 966.571   1
   7   1   5 12254.6 675.525   7
   7  -1   5 11508.4 652.747   7
  -7  -1  -5 12843.2 628.711   4
  -7  -1  -5 11864.4 703.587   1
  -7   1  -5 11548.1 806.257   1
  -7  -1  -6 1126.89 226.698   4
  -7  -1  -6 1107.74 285.004   1
  -7   1  -6 1509.25 393.061   1
   7  -1   6 1396.82 271.690   7
   7  -1   7 11743.3 736.158   7
  -7  -1  -7 10560.4 781.220   1
  -7  -1  -7 12162.6 669.299   6
  -7   1  -7 10921.2 883.931   1
   7  -1   8 2051.16 338.903   7
  -7  -1  -8 1755.74 363.287   1
  -7  -1  -8 1820.98 269.986   6
  -7   1  -8 2006.91 463.506   1
  -7  -1  -9 26095.2 1373.86   1
  -7   1  -9 25669.7 1473.51   1
   7  -1  10 1379.09 317.697   7
  -7  -1 -10 1527.76 392.580   1
  -7   1 -10 1662.18 453.601   1
   7   1  11 8359.02 396.520  14
   7  -1  11 9486.42 426.719  19
   7  -1  12 9498.40 430.797  15
   7   1  12 8858.20 424.592  14
   7  -1  12 9268.14 428.970  19
   7  -1  13 10057.2 444.821  15
   7  -1  13 8935.76 443.500  14
   7   1  14 529.691 128.797  14
   7  -1  14 685.969 148.722  14
   7  -1  14 586.704 138.613  13
   7   1  14 626.202 148.407  13
   7  -1  15 643.323 138.967  14
   7   1  15 389.114 117.480  14
   7  -1  15 852.395 157.010  13
   7   1  15 683.282 150.110  13
   7   1  16 319.982 103.663  14
   7  -1  16 392.799 116.005  14
   7  -1  16 232.082 108.962  13
   7   1  16 265.155 110.673  13
   7  -1  17 374.414 106.679  14
   7  -1  17 387.738 104.338  13
   7   1  17 443.046 116.518  13
   7  -1  18 258.937 80.6351  13
   7   1  18 136.015 73.2930  13
  -7   3  21-144.246 77.8646  13
  -7  -3  21 129.035 81.0824  22
  -7  -3  20 139.124 104.358  22
  -7  -3  20 73.9384 59.7096  13
  -7   3  20-50.6777 89.5460  13
  -7   3  19 96.1160 73.5348  16
  -7  -3  19 386.445 128.074  22
  -7   3  19 352.633 117.069  13
  -7  -3  19 104.781 82.3538  13
  -7  -3  18 976.604 170.415  22
  -7   3  18 878.469 155.479  16
  -7  -3  18 1090.52 190.049  17
  -7  -3  18 1311.57 176.552  13
  -7   3  18 1172.48 165.672  13
  -7   3  17 1745.43 207.898  13
  -7  -3  17 1609.48 206.844  17
  -7  -3  17 1711.34 200.401  13
  -7  -3  17 1864.17 218.293  22
  -7  -3  17 1982.06 234.703  24
  -7   3  17 1411.29 181.317  16
  -7  -3  16 817.136 181.587  24
  -7  -3  16 216.587 110.393  22
  -7  -3  16 341.899 121.822  17
  -7   3  16 527.517 128.339  13
  -7   3  16 651.312 157.668  12
  -7  -3  16 424.650 116.780  13
  -7   3  15 2543.42 234.655  13
  -7  -3  15 2848.35 264.437  17
  -7  -3  15 2634.09 239.054  13
  -7  -3  15 2726.19 266.918  24
  -7   3  15 2672.16 258.248  12
  -7  -3  14 751.871 170.963  24
  -7  -3  14 857.158 163.862  17
  -7  -3  14 544.508 118.942  13
  -7   3  14 522.136 117.318  13
  -7   3  14 695.627 149.791  12
  -7  -3  13 2056.73 218.032  24
  -7  -3  13 1979.41 198.450  17
  -7   3  13 2177.54 214.758  21
  -7  -3  13 1930.70 196.003  13
  -7   3  13 1911.61 193.076  13
  -7   3  13 2453.18 241.609  22
  -7   3  13 2181.35 216.245  12
   7  -3 -13 2485.79 414.690   5
   7   3 -12 390.409 251.409   8
   7  -3 -12 763.134 252.433   5
  -7   3  12 543.376 240.484   9
   7  -3 -11 169.073 202.444   5
   7   3 -11 126.433 206.591   8
  -7   3  11 44.5397 166.266   9
   7   3 -10 2485.78 380.251   8
   7  -3 -10 2726.97 377.270   5
  -7   3  10 2661.58 392.198   9
   7  -3  -9 1930.17 304.338   5
   7   3  -9 2298.95 368.941   8
   7   3  -9 2100.29 282.674   2
  -7   3   9 2637.51 377.660   9
  -7   3   8 5387.72 380.030   3
   7  -3  -8 4506.31 434.599   5
   7   3  -8 5171.56 402.284   2
  -7   3   8 4995.35 470.977   9
  -7  -3   7 855.079 171.165   4
   7   3  -7 603.681 163.756   2
   7  -3  -7 455.290 170.047   5
  -7   3   7 750.997 161.943   3
  -7   3   7 926.099 224.640   9
   7  -3  -6 18443.3 775.288   5
  -7   3   6 18960.7 685.685   3
   7   3  -6 18021.8 689.240   2
  -7  -3   6 19187.8 714.949   4
  -7   3   5 3966.89 310.475   3
   7  -3  -5 3852.61 353.653   5
  -7  -3   5 3977.44 342.848   3
  -7  -3   5 3901.00 346.659   4
   7   3  -5 4048.86 334.076   2
  -7   3   4 15110.9 610.658   3
   7  -3  -4 14502.7 570.570   7
   7  -3  -4 14635.0 636.286   5
  -7  -3   4 15453.8 599.102   3
  -7  -3   4 14776.4 658.323   4
   7   3  -4 15075.4 623.604   2
  -7  -3   3 6417.89 372.850   3
   7  -3  -3 7093.40 410.647   7
  -7  -3   3 6773.07 472.435   4
   7   3  -3 6572.92 420.301   2
  -7  -3   2 1047.87 240.502   4
  -7   3   2 1045.20 141.349   2
   7  -3  -2 1143.73 185.821   7
   7   3  -2 955.774 187.167   2
  -7  -3   2 1122.20 160.407   3
  -7   3   2 891.015 194.681   1
   7   3  -1 13835.3 607.407   2
   7  -3  -1 12701.9 565.931   7
  -7  -3   1 12769.4 440.228   3
  -7  -3   1 13407.8 673.172   4
  -7   3   1 12951.5 636.805   1
   7  -3   0 1454.78 224.285   7
  -7  -3   0 1451.23 146.076   3
  -7   3   0 1749.99 284.745   1
   7   3   0 1594.49 241.418   2
  -7  -3   0 1698.05 307.859   4
   7  -3   1 76221.2 1482.16   7
  -7  -3  -1 76778.4 1690.61   5
   7   3   1 75209.9 1503.00   2
   7  -3   2 34862.5 1060.87   7
   7   3   2 34404.1 1078.78   2
  -7   3  -2 33647.8 1180.77   1
  -7  -3  -2 34590.9 1168.14   5
  -7  -3  -2 36148.1 883.036   1
   7  -3   3 7616.11 528.501   7
  -7   3  -3 6507.26 597.491   1
  -7  -3  -3 7409.83 595.694   5
  -7  -3  -3 7719.00 463.799   1
  -7   3  -4 47907.7 1590.18   1
  -7  -3  -4 50077.4 1518.75   5
  -7  -3  -4 52472.3 1307.31   1
   7  -3   4 53638.8 1437.07   7
   7  -3   5 3593.49 409.449   7
  -7   3  -5 3028.72 472.135   1
  -7  -3  -5 3899.60 399.835   1
  -7  -3  -5 3319.64 437.366   5
  -7   3  -6 29184.7 1399.86   1
   7  -3   6 32292.3 1218.17   7
  -7  -3  -6 29535.4 1266.33   5
  -7  -3  -6 33368.9 1230.88   1
  -7   3  -7 1188.44 348.289   1
  -7  -3  -7 2154.76 361.517   1
   7  -3   7 1948.56 336.735   7
  -7  -3  -7 1570.11 335.542   5
   7  -3   8 3028.00 418.437   7
  -7  -3  -8 5222.57 605.791   5
  -7  -3  -8 5035.99 579.249   1
  -7   3  -8 4563.10 652.857   1
  -7  -3  -9 2969.93 471.528   1
   7  -3   9 2991.37 449.182   7
  -7   3  -9 2790.75 534.517   1
   7  -3  10 5045.35 310.303  19
   7  -3  10 5745.60 338.442  15
   7   3  10 5357.41 334.655  12
   7  -3  11 2341.52 233.746  15
   7   3  11 2235.91 229.971  12
   7  -3  12 1821.95 198.727  19
   7  -3  12 1433.57 191.632  15
   7  -3  12 1822.95 203.405  13
   7   3  12 1354.74 179.423  13
   7   3  12 1864.89 216.536  12
   7  -3  13 992.262 162.375  15
   7  -3  13 1049.45 166.507  13
   7   3  13 1216.52 175.767  12
   7   3  13 1166.73 175.182  13
   7  -3  14 678.262 154.975  14
   7  -3  14 553.862 125.418  15
   7   3  14 666.602 136.992  13
   7   3  14 656.672 134.151  12
   7  -3  14 503.441 128.003  13
   7  -3  15 1776.93 191.317  13
   7  -3  15 1951.36 191.486  15
   7   3  15 1958.84 202.990  13
   7  -3  15 1764.33 205.527  14
   7   3  15 1883.44 193.535  12
   7  -3  16 363.500 108.805  14
   7   3  16 337.200 100.619  13
   7  -3  16 326.521 97.0033  13
   7  -3  17 81.8042 80.5448  14
   7  -3  17 15.4122 66.9588  13
   7   3  17-12.3729 69.6443  13
  -7  -5  20 9.31439 54.2490  22
  -7   5  20 52.2006 48.0590  16
  -7   5  19 166.016 90.0669  16
  -7  -5  19 152.562 95.8210  22
  -7  -5  18 349.412 121.578  17
  -7   5  18 160.129 95.7910  16
  -7  -5  18-11.4687 103.609  22
  -7  -5  17 282.940 103.903  22
  -7   5  17 289.075 103.201  16
  -7  -5  17 402.685 134.569  17
  -7  -5  16-55.6996 108.145  17
  -7   5  16 0.76163 115.091  16
  -7   5  16 39.6200 108.411  12
  -7  -5  15 1427.76 205.335  17
  -7   5  15 1463.44 198.381  12
  -7   5  14 2907.03 251.090  21
  -7  -5  14 2644.11 230.656  15
  -7  -5  14 2567.73 246.556  17
  -7   5  14 2661.08 256.774  12
  -7  -5  13 537.932 123.872  15
  -7  -5  13 612.746 136.140  17
  -7   5  13 488.501 121.192  21
  -7   5  13 397.466 126.138  12
  -7   5  12 211.106 100.712  21
  -7  -5  12 37.8871 79.2362  17
  -7  -5  12 153.479 98.7338  11
  -7   5  12 96.4930 81.9971  12
  -7  -5  11 4416.35 287.510  17
  -7   5  11 3205.35 251.392  21
  -7  -5  11 2995.13 241.161  11
  -7   5  11 4455.62 293.136  12
   7   5 -10 1524.28 387.719   8
   7   5 -10 1192.95 264.683   2
   7  -5 -10 1492.46 350.160   5
  -7   5  10 1049.96 282.663   9
   7   5  -9 1113.25 320.271   8
   7   5  -9 1109.37 262.125   2
   7  -5  -9 1539.15 348.323   5
  -7   5   9 692.844 224.738   9
   7  -5  -8 19657.3 1054.35   5
   7   5  -8 17604.4 909.082   2
  -7   5   8 18879.8 1019.76   9
   7   5  -8 19398.9 1092.99   8
   7  -5  -7 6429.33 598.023   5
   7   5  -7 5514.64 508.013   2
   7   5  -7 6805.82 645.663   8
   7   5  -6 3393.84 463.423   8
   7  -5  -6 2499.72 369.203   5
   7   5  -6 2594.27 350.351   2
   7   5  -5 2202.73 360.892   8
   7   5  -5 1902.99 310.581   2
   7  -5  -5 2215.78 344.902   5
  -7  -5   5 2342.89 323.020   4
   7  -5  -4 9611.36 643.104   5
   7  -5  -4 9314.14 603.723   7
  -7  -5   4 9065.88 629.467   4
   7   5  -4 9097.24 626.912   2
   7   5  -4 9695.80 670.285   8
   7  -5  -3 7556.41 549.181   5
  -7   5   3 8077.41 521.661   3
   7  -5  -3 7800.73 552.294   7
  -7  -5   3 7723.34 600.944   4
   7   5  -3 7542.56 567.169   2
   7   5  -3 7845.20 576.926   8
   7  -5  -2 7813.63 556.614   7
   7  -5  -2 8038.17 538.188   5
  -7  -5   2 8157.29 622.140   4
   7   5  -2 7536.72 570.590   2
   7   5  -2 8726.15 579.277   8
   7  -5  -1 8725.78 585.524   7
   7  -5  -1 9464.02 557.956   5
  -7  -5   1 9139.06 673.535   4
  -7   5   1 8344.79 511.846   2
   7   5  -1 7878.55 585.644   2
   7   5   0 11601.5 706.080   2
  -7  -5   0 12758.4 809.630   5
  -7   5   0 13145.3 667.901   2
   7  -5   0 11859.8 694.508   7
  -7   5   0 11916.6 717.368   1
   7   5   1 5938.02 525.744   2
   7  -5   1 6452.20 532.630   7
  -7  -5  -1 6051.06 587.379   5
  -7   5  -1 6273.64 495.148   2
  -7   5  -1 5727.99 520.499   1
   7   5   2 5941.35 534.600   2
  -7  -5  -2 5954.31 603.553   5
  -7   5  -2 6269.89 514.558   2
  -7   5  -2 5865.44 538.329   1
   7  -5   2 6004.31 532.702   7
   7  -5   3 7772.92 622.422   7
  -7  -5  -3 7863.33 708.642   5
  -7   5  -3 7638.61 645.361   1
  -7   5  -3 7820.28 594.725   2
   7   5   3 7519.18 625.341   2
   7  -5   4 5204.50 526.784   7
   7   5   4 5023.08 532.520   2
  -7   5  -4 5074.58 568.214   1
  -7  -5  -4 5082.05 589.477   5
  -7   5  -4 5264.77 510.024   2
  -7   5  -5 2648.28 433.744   1
  -7  -5  -5 2245.74 425.705   5
   7  -5   5 1509.47 316.715   7
   7  -5   6 2004.96 350.836   7
  -7  -5  -6 1833.51 404.981   5
  -7   5  -6 1805.77 383.089   1
   7  -5   7 1153.24 161.683  15
   7   5   7 1092.62 152.851  12
  -7  -5  -7 399.182 229.400   5
  -7   5  -7 999.880 318.856   1
   7  -5   8 257.145 97.7260  15
   7   5   8 239.090 90.6396  12
   7  -5   9 1639.65 199.117  15
   7   5   9 1617.63 204.427  12
   7  -5  10 590.008 136.933  15
   7   5  10 810.226 165.456  12
   7  -5  11 9466.71 450.905  15
   7   5  11 9616.10 467.303  12
   7  -5  12 505.961 136.380  15
   7   5  12 274.539 118.247  12
   7  -5  13 2299.59 229.496  15
   7  -5  13 2569.41 233.556  14
   7   5  13 2851.38 253.132  12
   7  -5  14 209.016 94.7124  14
   7  -5  14 113.623 100.700  15
   7   5  14 165.883 102.812  12
   7  -5  15 271.719 90.1059  14
   7  -5  15 231.531 95.1853  15
   7   5  15 320.989 102.711  12
   7  -5  16 19.5727 49.6399  14
   7   5  16-20.8582 52.2307  12
  -7  -7  18 397.273 80.0347  22
  -7   7  18 311.623 87.1792  16
  -7   7  17 622.426 122.202  16
  -7  -7  17 685.689 102.310  15
  -7  -7  17 666.744 113.279  22
  -7   7  16 962.144 128.290  23
  -7  -7  16 950.936 136.729  15
  -7   7  16 749.485 134.656  16
  -7  -7  16 1228.11 155.962  17
  -7  -7  15 232.008 108.884  17
  -7   7  15 174.546 87.5230  23
  -7   7  15 52.5721 104.980  16
  -7  -7  15 306.880 103.802  15
  -7  -7  14 2252.69 216.520  17
  -7  -7  14 1963.34 207.579  15
  -7   7  14 1950.69 197.005  23
  -7   7  14 2050.62 212.846  16
  -7  -7  13 406.927 117.887  17
  -7   7  13 214.711 104.030  16
  -7   7  13 268.407 101.181  21
  -7  -7  13 228.165 97.6320  15
  -7  -7  13 267.899 111.801  11
  -7   7  13 203.956 110.628  12
  -7  -7  12 1881.36 202.313  17
  -7   7  12 2011.65 212.333  21
  -7   7  12 1450.54 188.798  16
  -7   7  12 2047.03 211.388  20
  -7   7  12 1748.24 199.630  12
  -7  -7  12 1896.00 219.482  11
  -7   7  11 269.185 104.219  20
  -7   7  11 171.011 92.7343  16
  -7   7  11 279.136 106.071  21
  -7  -7  11 154.746 85.6652  17
  -7   7  11 191.218 105.622  12
  -7  -7  11 384.044 119.194  11
  -7   7  10 1144.72 166.352  21
  -7   7  10 896.152 149.229  16
  -7   7  10 1345.07 182.217  20
  -7   7  10 1161.42 167.331  12
  -7  -7  10 872.866 155.349  11
  -7   7   9 1618.82 190.083  16
  -7   7   9 1650.70 192.183  21
  -7   7   9 1636.87 200.530  20
  -7  -7   9 1688.27 195.888  11
  -7   7   8 1143.58 162.171  16
  -7   7   8 1272.38 171.945  20
  -7  -7   8 1196.21 171.693  11
  -7   7   7 433.699 110.818  23
  -7   7   7 396.112 114.108  20
  -7  -7   7 289.641 96.3078  11
  -7   7   6 5109.68 311.549  23
  -7   7   6 5134.23 314.985  20
   7  -7  -6 5039.64 594.033   5
  -7  -7   6 5109.10 316.741  11
  -7   7   5 1159.28 159.056  23
  -7   7   5 1327.71 166.522  20
  -7  -7   5 1428.52 177.290  11
   7  -7  -5 1169.81 287.405   5
   7  -7  -4 433.154 197.226   7
   7   7  -4 487.501 218.738   2
  -7  -7   4 678.169 131.052  11
   7  -7  -3 4999.67 544.273   7
   7   7  -3 5465.87 589.761   2
   7  -7  -2 10114.8 764.531   7
  -7  -7   2 10622.5 842.997   4
   7   7  -2 9295.22 759.262   2
  -7  -7   1 2689.49 453.825   4
   7   7  -1 3685.81 484.866   2
   7  -7  -1 3678.57 476.473   7
   7   7   0 2537.15 403.145   2
  -7  -7   0 1457.21 370.415   4
   7   7   1 2905.63 239.606  20
  -7  -7  -1 3182.57 261.679  11
   7   7   1 3220.34 470.297   2
  -7   7  -1 2740.54 226.120  10
  -7  -7  -1 3821.50 561.976   4
   7   7   2 4574.13 298.666  20
   7  -7   2 4994.95 320.686  19
  -7  -7  -2 4697.29 316.270  11
  -7  -7  -2 4849.92 637.907   5
  -7   7  -2 4827.02 298.192  10
   7   7   3 2201.47 215.155  20
  -7   7  -3 2075.71 203.880  10
   7   7   4 5653.15 333.532  20
   7  -7   4 5090.74 304.476  15
   7   7   4 5644.93 327.477  12
  -7   7  -4 5654.15 328.927  10
   7   7   5 9010.45 422.767  20
   7  -7   5 8895.21 404.614  15
   7   7   5 8897.97 416.577  12
  -7   7  -5 9367.12 418.317  10
   7   7   6 4967.39 312.914  20
   7  -7   6 4383.16 298.176  15
   7   7   6 4273.48 305.976  12
  -7   7  -6 4685.67 293.537  10
   7   7   7 1742.71 190.709  20
   7  -7   7 1796.02 197.447  15
   7   7   7 1644.09 202.778  12
   7  -7   8 2466.65 238.686  15
   7   7   8 2879.13 260.357  12
   7  -7   9 1108.46 172.336  15
   7   7   9 1223.03 182.870  12
   7  -7  10 1497.20 192.331  15
   7   7  10 1693.36 203.680  12
   7  -7  11 708.289 149.484  15
   7   7  11 697.962 146.660  12
   7  -7  12 248.221 109.346  15
   7   7  12 127.656 98.1887  12
   7  -7  13 110.207 87.5485  15
   7   7  13 173.840 95.5984  12
   7  -7  14 302.435 93.1867  15
   7   7  14 244.095 90.3083  12
   7  -7  15 97.5965 60.0043  15
   7   7  15 21.4023 54.2835  12
  -7  -7 -15 206.808 70.9043  11
  -7   9  15 203.916 59.1917  23
  -7  -9  15 300.575 74.4087  15
  -7   9  14 36.9996 60.4373  16
  -7  -9  14 177.786 86.6612  15
  -7   9  14 262.665 87.3915  23
  -7   9  13 53.5161 73.6078  23
  -7   9  13 95.1962 73.2708  16
  -7  -9  13 5.74199 77.2864  15
  -7  -9  12 30.3874 88.5902  15
  -7   9  12 67.8195 87.3713  23
  -7   9  12 164.799 84.9997  16
  -7   9  12 136.971 83.4445  20
  -7  -9  12 4.56398 90.1591  11
  -7   9  11 109.072 92.2605  20
  -7   9  11 79.2059 100.479  23
  -7  -9  11 28.1573 97.2061  15
  -7  -9  11 2.57251 81.1186  11
  -7   9  10 45.9405 100.822  23
  -7   9  10 31.5723 94.7280  20
  -7  -9  10 42.6945 85.7960  11
  -7   9   9 764.905 150.891  20
  -7   9   9 857.388 159.094  23
  -7  -9   9 938.860 163.423  11
  -7   9   8 1098.70 182.096  23
  -7   9   8 1161.98 177.059  20
  -7  -9   8 1189.24 178.067  11
  -7   9   7 1516.78 196.642  23
  -7   9   7 1465.38 197.711  20
  -7  -9   7 1648.76 203.774  11
  -7   9   6 2591.97 249.768  23
  -7   9   6 2440.64 239.141  20
  -7  -9   6 2657.73 248.946  11
  -7   9   6 2605.54 226.637  10
  -7   9   5 70.3652 93.5824  23
  -7   9   5 108.186 84.9821  20
  -7  -9   5 205.664 95.5465  11
  -7   9   5 157.485 91.0525  10
  -7   9   4 2100.66 230.367  23
  -7   9   4 2229.89 228.019  20
   7   9  -4 2309.29 224.290  20
  -7  -9   4 2088.20 228.458  11
  -7   9   4 2329.80 224.588  10
   7  -9  -3 816.068 171.992  19
  -7   9   3 657.614 141.029  20
  -7   9   3 735.012 151.350  23
   7   9  -3 575.972 126.569  20
  -7  -9   3 852.211 159.170  11
  -7   9   3 762.740 148.272  10
  -7   9   2 4823.49 319.828  20
   7   9  -2 4485.82 312.111  20
  -7   9   2 4977.83 324.583  23
   7  -9  -2 5145.77 356.262  19
  -7  -9   2 5123.99 339.314  11
  -7   9   2 5119.19 334.525  10
   7   9  -1 1576.32 202.079  20
  -7   9   1 1682.24 198.362  20
   7  -9  -1 1792.09 227.004  19
  -7  -9   1 1572.08 208.194  11
  -7   9   1 1553.59 204.410  10
   7   9   0 1270.53 182.236  20
  -7   9   0 1609.68 186.787  20
   7  -9   0 1614.45 206.176  19
  -7  -9   0 1372.97 190.224  11
  -7   9   0 1597.73 200.910  10
   7   9   1 195.472 98.9740  20
  -7  -9  -1 340.909 124.646  11
  -7   9  -1 571.236 145.754  10
   7   9   2 1369.10 184.079  20
  -7  -9  -2 1165.62 184.361  11
  -7   9  -2 1395.29 189.543  10
   7   9   3 1758.44 206.121  20
  -7  -9  -3 1744.76 216.215  11
  -7   9  -3 1768.38 205.931  10
   7   9   4 730.934 149.943  20
  -7  -9  -4 553.382 142.548  11
  -7   9  -4 655.577 136.762  10
   7   9   5 7.51948 87.0549  20
  -7  -9  -5-20.5204 118.931  11
  -7   9  -5 210.335 104.461  10
   7  -9   6 295.235 94.6569  15
   7   9   6 279.457 117.057  20
  -7  -9  -6 160.144 121.648  11
  -7   9  -6 226.562 95.9845  10
   7  -9   7 390.928 109.794  15
   7   9   7 461.418 116.037  20
  -7  -9  -7 361.672 135.835  11
   7   9   7 517.354 114.181  12
  -7   9  -7 435.013 99.4450  10
   7  -9   8 493.516 107.485  15
   7   9   8 334.339 87.4461  20
   7   9   8 568.653 115.031  12
  -7  -9  -8 476.454 136.139  11
   7  -9   9 781.312 126.227  15
   7   9   9 837.246 125.013  12
  -7  -9  -9 688.684 135.317  11
   7  -9  10 343.815 89.7261  15
   7   9  10 207.849 83.4098  12
  -7  -9 -10 198.755 88.3911  11
   7  -9  11 70.7198 65.4724  15
   7   9  11 9.14601 56.2972  12
  -7  -9 -11 31.3370 67.9916  11
   7  -9  12 171.720 63.6518  15
  -7  -9 -12 24.6208 54.2590  11
   7 -11 -10 74.8068 59.4284  19
  -7  11  10 83.7386 53.2703  20
  -7 -11  10-46.3986 54.8763  15
  -7  11  10 123.395 65.7086  23
  -7 -11   9 729.471 111.805  15
   7 -11  -9 372.855 87.8689  19
  -7  11   9 640.694 110.251  20
  -7  11   9 679.463 114.585  23
  -7 -11   9 609.671 101.193  11
  -7  11   8 7.36651 74.5223  20
  -7 -11   8 145.896 70.1755  15
  -7  11   8 235.067 97.2588  23
   7 -11  -8 31.4312 59.5044  19
  -7 -11   8 158.147 84.8745  11
   7  11  -8 158.186 62.4629  10
   7 -11  -7 543.218 111.583  19
  -7  11   7 804.706 130.705  23
  -7 -11   7 536.217 105.973  15
  -7  11   7 826.994 125.811  20
  -7 -11   7 834.631 129.557  11
   7  11  -7 626.772 102.740  10
  -7  11   6 24.1354 79.9401  20
  -7 -11   6 216.528 86.9958  15
   7 -11  -6 84.6626 71.1262  19
  -7 -11   6 236.088 90.9388  11
   7  11  -6 46.8884 75.2904  10
  -7  11   5 239.082 98.7282  20
   7 -11  -5 72.2834 68.7905  19
  -7 -11   5 239.516 103.242  11
  -7  11   5 149.193 71.6048  10
   7  11  -5 137.296 82.7604  10
  -7  11   4 81.6079 84.3794  20
  -7 -11   4 3.55877 78.4237  11
  -7  11   4 33.7200 67.9776  10
  -7  11   3 67.2342 73.8816  20
   7  11  -3 232.807 83.5006  20
  -7 -11   3 334.581 110.066  11
  -7  11   3 186.088 89.5383  10
   7  11  -2 335.743 97.4565  20
  -7  11   2 222.201 91.0446  20
  -7 -11   2 253.272 105.960  11
  -7  11   2 210.291 92.7657  10
   7  11  -1 178.801 87.8544  20
  -7  11   1 122.428 70.8235  20
  -7 -11   1 20.0632 83.4188  11
  -7  11   1 132.067 85.0429  10
   7  11   0 456.779 109.158  20
  -7 -11   0 383.697 106.789  11
  -7  11   0 464.078 118.705  10
   7  11   1 520.363 124.532  20
  -7 -11  -1 217.723 98.1480  11
  -7  11  -1 313.860 104.768  10
   7  11   2 427.222 106.485  20
  -7 -11  -2 577.104 122.963  11
  -7  11  -2 382.817 101.566  10
   7  11   3 67.9060 88.2081  20
  -7 -11  -3 94.2772 74.3188  11
  -7  11  -3 45.0535 78.9590  10
   7  11   4 291.495 92.0416  20
  -7 -11  -4 337.313 94.4258  11
  -7  11  -4 293.459 87.6544  10
   7  11   5-47.4691 68.9678  20
  -7 -11  -5 61.1239 67.4634  11
  -7  11  -5 73.6464 60.6948  10
   7  11   6 109.732 54.2863  20
  -7 -11  -6 132.961 67.3158  11
  -7 -11  -7 464.796 80.6847  11
  -8   0  22 547.948 99.0041  13
  -8   0  21 130.871 89.4140  13
  -8   0  20 1114.74 183.905  22
  -8   0  20 1030.77 174.634  13
  -8   0  19 1209.73 170.007  24
  -8   0  19 1241.68 201.497  22
  -8   0  19 1323.01 200.163  13
  -8   0  18 603.456 145.834  24
  -8   0  18 997.179 192.498  22
  -8   0  18 1066.04 184.377  13
  -8   0  17 2097.79 253.530  22
  -8   0  17 1885.60 220.728  17
  -8   0  17 1318.96 188.112  24
  -8   0  17 1659.89 214.454  13
  -8   0  16 11994.2 533.564  22
  -8   0  16 10800.7 486.356  13
  -8   0  16 11234.5 489.543  17
  -8   0  15 26666.4 731.690  13
  -8   0  15 27519.7 784.923  22
  -8   0  14 24112.4 668.765  25
  -8   0  14 24743.0 687.655  13
  -8   0  14 25124.7 720.879  22
  -8   0  14 24136.8 671.184  17
   8   0 -13 10727.2 766.759   6
   8   0 -12 24949.3 1082.63   6
   8   0 -11 23249.0 979.362   6
   8   0 -11 23565.2 935.877   5
  -8   0  11 23711.1 1072.86   9
   8   0 -10 61894.2 1490.10   6
   8   0 -10 59517.7 1439.11   5
  -8   0  10 57898.3 1501.75   3
  -8   0  10 61638.3 1611.62   9
   8   0  -9 2012.78 258.944   6
  -8   0   9 2219.11 296.996   3
  -8   0   9 2228.97 323.498   9
  -8   0   9 2335.47 293.284   4
  -8   0   8 67188.1 1459.63   3
   8   0  -8 66372.9 1319.19   6
  -8   0   8 69723.2 1488.31   9
  -8   0   8 68675.3 1381.15   4
   8   0  -7 12191.5 521.684   6
  -8   0   7 12470.9 588.763   3
  -8   0   7 12295.9 577.794   9
  -8   0   7 12031.1 571.974   4
  -8   0   6 553.444 165.313   4
   8   0  -6 506.595 127.431   6
  -8   0   6 582.897 186.935   3
  -8   0   6 431.522 131.555   9
  -8   0   5 3000.11 293.728   3
   8   0  -5 3044.31 222.402   6
  -8   0   5 3047.76 242.775   9
  -8   0   5 2837.46 282.818   4
  -8   0   4 30271.6 823.382   3
  -8   0   4 28765.6 808.226   4
   8   0  -3 90218.2 852.650   7
  -8   0   3 93261.7 1422.40   3
  -8   0   3 88517.9 1385.19   4
  -8   0   3 92224.6 926.964   9
  -8   0   2 73274.3 1105.35   1
  -8   0   2 70854.4 1236.41   3
  -8   0   2 72087.2 1228.67   4
   8   0  -1 278299. 2081.58   7
  -8   0   1 283535. 2474.20   3
  -8   0   1 283236. 2398.35   1
  -8   0   1 281356. 2439.94   4
  -8   0   0 173.508 108.899   4
  -8   0   0 381.592 166.542   1
   8   0   0 324.656 123.622   7
   8   0   1 24219.8 742.780   7
  -8   0  -1 24302.2 730.570   4
  -8   0  -2 3995.35 418.643   1
   8   0   2 3783.74 329.466   7
  -8   0  -2 3558.74 301.419   4
  -8   0  -3-11.8109 105.721   4
   8   0   3-20.6309 117.149   7
  -8   0  -3 179.158 219.538   1
   8   0   4 18507.2 798.177   7
  -8   0  -4 18049.0 686.126   4
  -8   0  -4 17671.5 929.750   1
   8   0   5 10829.5 652.858   7
  -8   0  -5 11203.2 797.935   1
   8   0   6 7.37635 149.290   7
  -8   0  -6-83.7672 268.835   1
   8   0   7 1006.46 263.890   7
  -8   0  -7 1246.58 383.544   1
   8   0   8 7767.58 656.870   7
  -8   0  -8 7752.78 785.125   1
  -8   0  -9 2458.46 517.496   1
   8   0  10 995.175 146.292  15
   8   0  10 884.567 142.085  19
   8   0  11 89.3511 86.7226  19
   8   0  12 18.0081 90.4545  14
   8   0  13 11666.9 501.593  14
   8   0  14 446.760 122.132  14
   8   0  14 432.997 141.506  13
   8   0  15 4455.47 301.799  14
   8   0  15 4754.18 318.694  13
   8   0  16 1853.79 196.952  13
   8   0  16 1574.52 177.385  14
   8   0  17 611.589 119.245  13
   8   0  18-44.4011 64.5511  13
  -8  -2  21 776.070 133.672  22
  -8  -2  21 527.717 110.991  13
  -8   2  21 608.879 113.579  13
  -8   2  20 850.950 133.319  24
  -8   2  20 833.201 140.726  13
  -8  -2  20 757.759 126.908  13
  -8  -2  19 1842.74 203.547  24
  -8  -2  19 1878.15 206.562  13
  -8  -2  19 1826.13 224.538  22
  -8   2  19 1594.52 202.916  13
  -8  -2  18 605.939 153.552  24
  -8  -2  18 262.803 131.918  22
  -8  -2  18 525.718 154.507  17
  -8  -2  18 535.625 142.819  13
  -8   2  18 373.887 123.776  13
  -8   2  17 181.620 94.3630  16
  -8   2  17 527.586 167.593  22
  -8  -2  17 125.732 102.559  22
  -8  -2  17 225.718 122.926  17
  -8  -2  17 79.9468 121.179  24
  -8  -2  17 251.907 129.314  13
  -8   2  17 145.336 113.955  13
  -8  -2  16 175.936 134.324  24
  -8   2  16 56.4184 95.1101  16
  -8   2  16 485.638 160.685  22
  -8  -2  16-120.344 126.780  22
  -8  -2  16 203.159 108.249  17
  -8  -2  16 226.795 115.121  13
  -8   2  16 141.563 90.4231  13
  -8  -2  15 7622.06 397.898  13
  -8   2  15 7507.85 420.720  22
  -8  -2  15 7413.80 411.254  22
  -8  -2  15 7997.27 412.361  17
  -8   2  15 6776.81 375.087  13
  -8   2  15 7280.17 376.634  16
  -8  -2  15 8099.93 430.934  24
  -8  -2  14 10695.6 456.749  13
  -8   2  14 9698.88 435.867  13
  -8  -2  14 10926.4 481.058  24
  -8   2  14 10424.9 479.162  22
  -8  -2  14 11150.0 484.958  22
  -8  -2  14 10908.1 467.714  17
  -8  -2  14 9608.86 433.743  25
  -8   2  14 10235.9 452.378  12
   8   2 -13 2372.77 377.673   6
   8  -2 -13 3189.91 443.848   5
   8   2 -13 2982.05 434.290   8
  -8   2  13 3604.77 484.644   9
   8   2 -12 4742.47 522.918   8
   8  -2 -12 4361.93 501.104   6
   8  -2 -12 4439.53 492.251   5
  -8   2  12 4747.80 530.886   9
   8  -2 -11 248.440 189.931   6
   8  -2 -11-176.812 182.281   5
  -8   2  11-35.7753 101.058   3
  -8   2  11-57.6893 137.425   9
   8  -2 -10 10465.2 665.066   5
  -8   2  10 10997.4 637.694   3
  -8   2  10 10764.6 716.837   9
  -8   2   9 2483.45 299.031   3
   8  -2  -9 2133.54 306.859   5
  -8  -2   9 2175.81 268.865   4
  -8   2   9 2096.29 306.325   9
  -8   2   8 6164.53 429.860   3
  -8  -2   8 6152.13 481.264   3
   8  -2  -8 5793.24 470.221   5
  -8  -2   8 6442.01 425.501   4
  -8   2   8 6923.08 524.566   9
  -8  -2   7 16547.6 731.008   3
  -8   2   7 16705.8 683.865   3
   8   2  -7 16500.7 581.357   2
  -8  -2   7 16291.5 657.083   4
  -8   2   7 17008.9 746.373   9
  -8  -2   6 7658.69 486.457   3
  -8   2   6 8082.22 466.320   3
  -8  -2   6 7524.66 456.522   4
   8   2  -6 7660.76 395.742   2
  -8   2   6 7917.39 483.186   9
   8  -2  -5 12161.9 426.491   7
  -8   2   5 11440.4 544.735   3
  -8  -2   5 12517.8 574.863   3
  -8  -2   5 11555.1 567.273   4
   8   2  -5 11533.9 477.033   2
  -8   2   5 11888.6 538.125   9
  -8   2   5 10621.8 547.204   4
   8  -2  -4 33816.2 729.749   7
  -8   2   4 34462.9 943.839   3
  -8  -2   4 34471.7 879.969   3
  -8  -2   4 35441.0 967.281   4
   8   2  -4 35347.6 827.144   2
  -8   2   4 33236.1 910.655   4
  -8   2   3 24668.9 806.993   3
  -8  -2   3 26932.6 754.138   3
  -8   2   3 25407.2 435.383   2
   8  -2  -3 26673.8 673.123   7
  -8  -2   3 26340.2 851.757   4
  -8   2   3 24112.3 747.929   4
   8   2  -3 25541.1 712.862   2
   8   2  -2 25103.5 722.194   2
  -8  -2   2 28930.6 748.256   3
   8  -2  -2 27518.8 722.907   7
  -8  -2   2 28131.3 898.562   4
  -8   2   2 26814.1 836.394   1
  -8   2   2 26081.7 749.260   4
   8  -2  -1 90251.9 1393.61   7
   8   2  -1 92063.4 1448.19   2
  -8  -2   1 93937.8 1298.65   3
  -8   2   1 94001.9 1631.70   1
  -8  -2   1 95577.9 961.398   1
  -8  -2   1 93156.1 1640.73   4
  -8   2   1 91140.2 1359.82   4
   8  -2   0 126001. 1731.42   7
  -8   2   0 120948. 1975.97   1
   8   2   0 123154. 1772.96   2
  -8  -2   0 124466. 1934.22   4
  -8  -2   0 128484. 1490.33   3
  -8   2   0 126891. 1538.01   4
   8  -2   1 19108.2 731.102   7
   8   2   1 19795.8 764.590   2
  -8  -2  -1 20247.5 596.131   3
  -8   2  -1 19146.7 871.684   1
  -8  -2  -1 18822.9 799.852   4
  -8   2  -1 20307.4 594.994   4
  -8  -2  -1 18512.7 673.753   1
  -8  -2  -2 107952. 1378.97   3
   8  -2   2 103190. 1767.03   7
  -8  -2  -2 97996.0 1830.10   4
  -8   2  -2 98903.8 2055.09   1
  -8  -2  -2 104695. 1696.12   1
  -8   2  -2 103606. 1286.07   4
  -8  -2  -3 2733.16 344.986   4
  -8   2  -3 2410.09 412.117   1
   8  -2   3 2622.41 320.906   7
  -8  -2  -3 2562.96 311.641   1
  -8   2  -4 5606.57 584.882   1
   8  -2   4 4574.12 435.729   7
  -8  -2  -4 4499.36 436.745   4
  -8  -2  -4 5362.62 458.711   1
   8  -2   5 26904.1 1056.39   7
  -8   2  -5 27201.1 1293.89   1
  -8  -2  -5 28118.9 1151.47   5
  -8  -2  -5 28702.5 1097.75   4
  -8  -2  -5 30387.8 1160.29   1
   8  -2   6 13322.2 791.754   7
  -8   2  -6 10908.3 889.571   1
  -8  -2  -6 13464.0 768.926   4
  -8  -2  -6 14053.8 861.206   1
   8  -2   7 2184.57 356.089   7
  -8  -2  -7 2065.95 378.479   1
  -8   2  -7 2093.80 438.104   1
   8  -2   8 2094.06 361.596   7
  -8   2  -8 2551.69 519.138   1
  -8  -2  -9 53.3210 162.102   1
   8  -2   9 667.798 250.935   7
  -8   2  -9 363.713 285.357   1
   8  -2  10 3692.48 278.371  15
   8  -2  10 3650.95 263.566  19
   8   2  10 3871.40 280.044  12
   8  -2  11 4564.90 314.261  15
   8  -2  11 4518.76 302.306  19
   8  -2  12 2136.36 217.983  19
   8  -2  12 2068.10 218.597  15
   8   2  12 1866.23 199.261  14
   8   2  12 1729.56 195.619  12
   8   2  13 118.602 71.2429  14
   8  -2  13 47.5283 87.4873  15
   8  -2  13 158.915 109.958  14
   8  -2  13 35.5365 73.9359  19
   8  -2  13 134.514 92.6560  13
   8   2  13 226.186 103.586  13
   8  -2  14 667.561 159.717  14
   8   2  14 764.280 137.011  14
   8  -2  14 470.675 123.943  13
   8   2  14 480.564 126.276  13
   8  -2  15 774.086 151.422  14
   8   2  15 653.748 141.282  13
   8  -2  15 807.349 141.664  13
   8  -2  16 406.962 112.567  14
   8   2  16 464.915 117.747  13
   8  -2  16 482.751 114.942  13
   8  -2  17 40.8051 64.6828  14
   8  -2  17-16.0984 63.1865  13
   8   2  17 17.5098 78.2578  13
  -8  -4  21 345.402 83.4060  22
  -8  -4  20 905.189 136.377  22
  -8   4  20 875.788 114.828  13
  -8   4  19 161.327 83.9499  13
  -8   4  19 445.963 117.037  16
  -8  -4  19 240.128 102.544  22
  -8   4  18-34.6122 100.192  16
  -8  -4  18 37.4630 121.819  17
  -8  -4  18-163.750 119.775  22
  -8   4  18-101.210 96.3049  13
  -8   4  17-25.5225 105.791  16
  -8  -4  17-134.109 137.671  22
  -8  -4  17 60.9803 108.170  17
  -8   4  17 60.6245 83.1730  13
  -8   4  16 231.501 98.9605  16
  -8  -4  16 518.125 168.925  24
  -8  -4  16 251.680 130.827  17
  -8   4  16 281.765 112.021  13
  -8  -4  15 1612.50 228.038  24
  -8   4  15 973.458 162.961  16
  -8  -4  15 1261.05 188.691  17
  -8   4  15 1289.95 180.297  13
  -8   4  15 1447.45 199.574  12
  -8  -4  14 2800.56 276.174  24
  -8   4  14 2448.35 237.243  21
  -8  -4  14 2207.14 227.879  17
  -8   4  14 2410.78 241.166  12
  -8   4  13 532.273 129.185  21
  -8  -4  13 597.118 133.790  17
  -8   4  13 543.249 129.978  12
  -8  -4  12 276.833 94.3078  17
  -8   4  12 438.260 123.566  21
  -8   4  12 353.501 111.937  12
  -8  -4  12 386.256 104.969  11
   8   4 -11 3528.03 505.081   8
   8  -4 -11 3416.26 481.486   5
  -8   4  11 2898.42 442.424   9
   8  -4 -10 4431.22 517.601   5
  -8   4  10 4797.78 538.141   9
   8   4  -9 772.410 296.403   8
   8   4  -9 592.341 181.934   2
   8  -4  -9 531.171 223.168   5
  -8   4   9 535.503 211.425   9
   8   4  -8 1972.79 291.027   2
   8  -4  -8 1841.84 314.457   5
   8   4  -8 1718.07 346.323   8
  -8   4   8 1681.27 313.646   9
   8   4  -7 2175.96 298.784   2
   8  -4  -7 1853.48 311.295   5
   8   4  -7 2115.70 349.599   8
   8   4  -6 43652.1 1391.18   8
   8  -4  -6 41456.4 1280.75   5
  -8   4   6 41724.0 1110.35   3
  -8  -4   6 45787.3 1259.67   4
   8   4  -6 41410.8 1211.98   2
   8   4  -5 9716.47 645.852   8
  -8   4   5 9999.75 558.524   3
   8  -4  -5 9875.13 605.712   5
  -8  -4   5 10126.0 613.965   4
   8   4  -5 9687.18 583.071   2
   8  -4  -5 9620.74 549.128   7
  -8  -4   4 2004.92 308.952   4
   8   4  -4 1910.84 295.064   8
   8  -4  -4 1633.68 238.459   7
   8   4  -4 1883.24 287.978   2
  -8   4   4 1751.59 259.362   3
   8  -4  -4 1556.82 262.533   5
   8   4  -3 5462.60 439.967   8
   8  -4  -3 5554.55 417.823   7
   8  -4  -3 5528.73 435.554   5
  -8  -4   3 5798.56 495.330   4
   8   4  -3 5616.39 455.894   2
   8   4  -2 16148.0 711.979   8
   8  -4  -2 15989.1 715.141   7
   8  -4  -2 16102.7 697.686   5
  -8  -4   2 17380.3 845.755   4
   8   4  -2 14192.1 700.547   2
   8   4  -1 3014.95 292.899   8
  -8  -4   1 2648.66 376.214   4
   8  -4  -1 2709.09 318.024   7
   8   4  -1 2710.94 335.745   2
   8  -4  -1 2633.53 282.463   5
  -8   4   1 2578.40 265.443   2
  -8   4   1 1878.19 285.375   1
   8   4   0 30122.5 1050.37   2
   8  -4   0 33559.5 908.239   5
  -8   4   0 32465.3 959.292   2
   8  -4   0 32228.2 1059.82   7
  -8  -4   0 32692.5 1209.52   4
  -8   4   0 31874.0 1133.14   1
  -8  -4  -1 25563.5 1105.11   5
  -8   4  -1 24244.1 1033.78   1
   8   4   1 24189.4 983.570   2
   8  -4   1 25748.5 993.808   7
   8  -4   2 57960.6 1523.08   7
   8   4   2 56869.2 1551.95   2
  -8   4  -2 57029.5 1653.95   1
  -8  -4  -2 58080.5 1706.98   5
   8  -4   3 8795.18 627.266   7
   8   4   3 9011.33 654.255   2
  -8   4  -3 8750.48 681.318   1
  -8  -4  -3 8235.42 693.438   5
   8  -4   4 8715.76 651.480   7
  -8   4  -4 8150.81 706.458   1
  -8  -4  -4 9211.95 741.995   5
  -8   4  -5 3413.34 493.613   1
   8  -4   5 4334.00 481.507   7
  -8  -4  -5 3637.82 509.072   5
   8  -4   6 4421.31 502.323   7
  -8   4  -6 6038.70 682.019   1
  -8  -4  -6 6186.36 642.397   5
   8  -4   7 2328.13 399.782   7
  -8   4  -7 2144.12 446.475   1
  -8  -4  -7 1927.00 422.447   5
   8  -4   8 1422.88 180.014  15
   8  -4   8 1846.06 195.749  19
   8   4   8 1508.27 184.895  12
   8  -4   9 3813.12 282.043  15
   8  -4   9 3980.96 281.411  19
   8   4   9 3218.50 262.344  12
   8  -4  10 5119.49 321.688  19
   8  -4  10 4591.54 317.269  15
   8   4  10 5223.22 342.505  12
   8  -4  11 2407.34 238.129  15
   8   4  11 2661.08 250.612  12
   8  -4  12 848.328 155.302  15
   8   4  12 816.530 139.695  13
   8   4  12 606.030 136.580  12
   8  -4  13 711.852 147.275  15
   8  -4  13 744.808 146.842  14
   8   4  13 726.498 129.384  13
   8   4  13 644.950 130.700  12
   8  -4  14 221.852 110.232  14
   8  -4  14 28.3518 91.1662  15
   8   4  14 101.511 77.0841  13
   8   4  14 313.486 109.360  12
   8  -4  15 82.6598 76.4917  14
   8  -4  15 18.5161 76.6583  15
   8   4  15 76.3187 69.6190  13
   8   4  15-27.7643 71.4407  12
   8  -4  16 64.7671 65.7817  14
   8   4  16-92.7086 68.0171  13
   8   4  16 28.4776 54.0338  12
   8  -4  17 3.40540 43.7824  14
  -8   6  19 460.573 100.179  16
  -8  -6  19 404.902 82.5587  22
  -8  -6  18 1112.40 152.349  17
  -8  -6  18 1075.10 141.678  22
  -8   6  18 1189.80 156.224  16
  -8   6  17 72.8015 96.0725  16
  -8  -6  17-16.0033 95.8160  22
  -8   6  16 939.682 157.664  16
  -8  -6  16 891.792 158.864  17
  -8  -6  16 1005.15 143.809  15
  -8  -6  15 93.4327 79.8479  15
  -8   6  15-107.734 121.300  16
  -8  -6  15 209.358 111.578  17
  -8  -6  14 365.612 127.353  17
  -8   6  14 71.5003 105.059  16
  -8   6  14 315.942 111.797  21
  -8  -6  14 139.576 90.9974  15
  -8   6  14 414.354 137.113  12
  -8   6  13 1310.07 175.914  21
  -8  -6  13 1034.08 164.111  17
  -8   6  13 944.934 161.608  16
  -8   6  13 1122.25 171.446  12
  -8  -6  13 1199.05 178.537  11
  -8   6  12 4184.77 300.275  21
  -8  -6  12 3591.43 274.855  17
  -8   6  12 3638.47 287.233  16
  -8   6  12 3913.75 291.112  12
  -8  -6  12 4414.65 311.560  11
  -8   6  11 702.223 143.953  20
  -8   6  11 567.104 118.346  21
  -8   6  11 376.262 106.456  16
  -8  -6  11 394.084 112.824  17
  -8   6  11 515.481 128.026  12
  -8  -6  11 611.857 136.165  11
  -8   6  10 166.722 97.4009  21
  -8   6  10 84.1231 84.0071  16
  -8   6  10 163.940 85.3525  20
  -8  -6  10 41.8511 93.0489  17
  -8   6  10 70.1078 78.5855  12
  -8  -6  10 8.63676 75.7363  11
  -8  -6   9 1449.91 173.601  17
  -8   6   9 1180.38 163.305  16
  -8   6   9 1228.62 164.929  21
  -8   6   9 1256.50 165.912  20
  -8  -6   9 1432.71 174.547  11
  -8   6   9 1404.53 170.781  12
  -8   6   8 400.287 107.440  20
   8   6  -8 280.557 187.505   2
  -8  -6   8 406.161 107.385  11
   8  -6  -8 357.156 221.826   5
   8   6  -7 589.750 236.214   8
   8   6  -7 485.685 198.430   2
   8  -6  -7 996.573 313.139   5
   8   6  -6 496.765 255.379   8
   8  -6  -6 485.535 202.689   7
   8   6  -6 414.230 190.560   2
   8  -6  -6 495.165 226.976   5
   8   6  -5 880.868 274.408   8
   8  -6  -5 989.687 250.040   7
   8   6  -5 735.494 229.719   2
   8  -6  -5 1392.26 324.646   5
   8  -6  -4 7459.75 607.631   7
  -8  -6   4 8441.23 670.473   4
   8  -6  -4 8556.15 667.416   5
   8   6  -4 7620.78 643.797   2
  -8  -6   3 832.614 262.690   4
   8  -6  -3 639.498 208.304   7
   8   6  -3 691.164 233.333   2
  -8  -6   2 2370.44 400.278   4
   8  -6  -2 2104.66 328.058   7
   8   6  -2 2140.65 347.759   2
   8   6  -1 8091.49 662.174   2
   8  -6  -1 8440.73 647.323   7
  -8  -6   1 8661.30 739.518   4
  -8  -6   0 2782.45 436.614   4
   8  -6   0 2208.35 353.200   7
   8   6   0 2164.95 368.229   2
  -8   6  -1 723.443 221.632   2
   8  -6   1 237.941 171.455   7
   8   6   1 546.060 213.090   2
  -8   6  -1 413.177 182.530   1
  -8  -6  -1 586.952 256.372   4
   8   6   2 5343.45 568.902   2
   8  -6   2 4623.47 514.030   7
  -8  -6  -2 5533.83 632.716   5
  -8   6  -2 3498.62 433.563   2
  -8   6  -2 5467.98 569.869   1
  -8   6  -3 207.425 147.517   1
  -8   6  -3 248.822 156.681   2
   8  -6   3 647.285 264.152   7
   8   6   3 379.464 186.781   2
  -8  -6  -3 267.782 235.163   5
   8   6   4 194.089 96.2668  20
  -8   6  -4 158.609 177.812   2
  -8  -6  -4 374.784 255.268   5
  -8   6  -4 326.422 213.258   1
   8  -6   5 763.569 138.271  19
   8  -6   5 517.443 114.394  15
   8   6   5 678.041 130.946  20
   8   6   5 613.539 124.851  12
  -8   6  -5 713.278 127.131  10
   8  -6   6 645.577 120.712  15
   8   6   6 559.551 122.698  20
   8   6   6 398.884 110.732  12
   8  -6   7 3381.42 268.310  15
   8   6   7 3245.36 267.421  12
   8  -6   8 2074.11 217.140  15
   8   6   8 2123.30 231.099  12
   8  -6   9 8566.09 424.204  15
   8   6   9 8602.12 439.542  12
   8  -6  10 2796.58 255.638  15
   8   6  10 2739.69 255.678  12
   8  -6  11 1432.71 189.895  15
   8   6  11 1334.94 179.720  12
   8  -6  12 454.800 134.309  15
   8  -6  12 598.361 124.871  14
   8   6  12 267.806 121.221  12
   8  -6  13 980.475 136.484  14
   8  -6  13 914.491 149.639  15
   8   6  13 933.585 150.189  12
   8  -6  14 171.545 59.3918  14
   8  -6  14 271.524 96.0297  15
   8   6  14 69.9589 81.8807  12
   8  -6  15 74.2760 54.8155  14
   8  -6  15 75.8595 55.2798  15
   8   6  15 97.5485 64.0066  12
  -8   8  17 121.154 67.4557  16
  -8  -8  16 363.362 74.3602  15
  -8   8  16 392.770 99.8814  16
  -8   8  16 386.416 81.6932  23
  -8  -8  16 289.757 73.6337  22
  -8   8  15 72.5580 68.4382  23
  -8  -8  15-55.5168 74.0157  15
  -8   8  15 45.0869 77.9583  16
  -8   8  14 149.542 95.0464  16
  -8   8  14 209.362 96.0790  23
  -8  -8  14 181.164 95.5455  15
  -8   8  13 354.980 118.577  16
  -8   8  13 316.986 110.222  23
  -8   8  13 125.250 79.4499  20
  -8  -8  13 165.477 102.724  15
  -8   8  12 573.070 134.330  20
  -8   8  12 411.828 126.530  23
  -8  -8  12 391.384 123.923  15
  -8   8  12 420.388 119.238  16
  -8   8  12 243.978 89.9475  21
  -8  -8  12 461.630 134.743  11
  -8   8  11 455.482 126.824  23
  -8   8  11 619.290 129.735  16
  -8   8  11 609.881 121.583  21
  -8   8  11 666.736 132.859  20
  -8  -8  11 549.404 128.069  11
  -8   8  10 3099.64 267.958  20
  -8   8  10 3224.45 257.063  21
  -8   8  10 2671.29 247.574  23
  -8   8  10 3235.95 259.861  16
  -8  -8  10 2647.84 249.644  11
  -8   8   9 421.897 117.213  23
  -8   8   9 338.008 102.514  21
  -8   8   9 318.308 122.588  20
  -8  -8   9 444.100 122.772  11
  -8   8   8 7223.73 385.903  21
  -8   8   8 6618.21 378.999  20
  -8   8   8 6474.70 375.568  23
  -8  -8   8 7273.50 395.795  11
  -8   8   7 157.083 114.371  20
  -8   8   7 110.667 102.333  23
  -8  -8   7 93.4868 95.3277  11
  -8   8   6 227.206 108.523  23
  -8   8   6 235.394 112.570  20
  -8  -8   6 332.711 113.833  11
  -8   8   6 424.732 109.184  10
  -8   8   5 1041.69 161.407  23
  -8   8   5 993.974 157.135  20
   8   8  -5 970.763 157.500  20
  -8  -8   5 773.779 146.503  11
  -8   8   5 1041.27 157.365  10
   8   8  -4 3741.76 276.726  20
  -8   8   4 3905.14 291.169  20
  -8   8   4 3560.01 279.099  23
  -8  -8   4 3633.48 286.182  11
  -8   8   4 4087.98 289.226  10
   8   8  -3 3362.32 265.384  20
  -8   8   3 3090.76 259.275  23
  -8   8   3 3419.80 269.111  20
  -8  -8   3 3666.13 283.398  11
  -8   8   3 3235.77 259.911  10
  -8   8   2 1421.02 182.038  23
   8  -8  -2 1307.59 187.537  19
  -8   8   2 1227.93 173.469  20
   8   8  -2 1299.19 176.048  20
  -8  -8   2 1263.01 180.727  11
  -8   8   2 1213.82 172.294  10
  -8   8   1 7662.04 390.219  20
  -8   8   1 8227.18 405.099  23
   8  -8  -1 8594.48 451.393  19
   8   8  -1 8317.32 412.613  20
  -8  -8   1 8078.81 420.480  11
  -8   8   1 8604.98 419.827  10
   8   8   0 12699.4 513.906  20
   8  -8   0 14001.9 563.083  19
  -8  -8   0 13289.0 539.206  11
  -8   8   0 13668.4 520.214  10
   8   8   1 5586.19 346.592  20
   8  -8   1 5519.23 356.878  19
  -8  -8  -1 5247.82 350.167  11
  -8   8  -1 4927.44 322.215  10
   8  -8   2 9985.23 468.043  19
   8   8   2 9840.48 454.360  20
  -8  -8  -2 9579.47 467.056  11
  -8   8  -2 9112.94 432.836  10
   8   8   3 756.655 144.520  20
  -8  -8  -3 872.011 169.865  11
  -8   8  -3 733.168 142.610  10
   8   8   4 458.167 125.513  20
  -8  -8  -4 578.305 158.441  11
  -8   8  -4 438.251 118.997  10
   8   8   5 4027.45 294.736  20
   8  -8   5 4265.58 284.820  15
  -8  -8  -5 4617.82 336.581  11
  -8   8  -5 4309.74 293.466  10
   8   8   5 4332.09 302.046  12
   8  -8   6 761.334 134.938  15
   8   8   6 777.242 146.106  20
  -8  -8  -6 1028.04 193.485  11
   8   8   6 711.513 136.772  12
  -8   8  -6 794.268 135.027  10
   8   8   7 38.9709 82.9694  20
   8  -8   7 68.7655 92.0683  15
  -8  -8  -7 101.977 128.405  11
   8   8   7-111.735 101.480  12
   8  -8   8 572.475 127.672  15
   8   8   8 413.158 119.459  12
  -8  -8  -8 646.086 169.079  11
   8  -8   9 269.272 103.969  15
   8   8   9 131.170 85.9765  12
  -8  -8  -9 206.701 123.888  11
   8  -8  10 54.9225 92.7198  15
   8   8  10-74.2338 87.6599  12
  -8  -8 -10 130.328 103.360  11
   8  -8  11 279.120 93.3369  15
   8   8  11 129.144 82.1560  12
  -8  -8 -11 255.228 108.254  11
   8  -8  12 345.828 87.3474  15
   8   8  12 81.6995 65.5967  12
  -8  -8 -12 361.383 101.362  11
   8  -8  13 141.388 66.5868  15
   8   8  13 131.929 67.0868  12
  -8  -8 -13 115.352 67.5894  11
  -8  10  13 299.880 70.4660  23
  -8 -10  13 295.619 76.6742  15
  -8  10  12 177.599 80.7159  23
  -8  10  12 192.318 59.6848  20
  -8 -10  12 252.574 84.8094  15
  -8 -10  11 108.883 84.9163  15
  -8  10  11 141.543 84.5754  23
  -8  10  11 110.604 74.8838  20
  -8 -10  11 55.9496 69.2514  11
  -8  10  10 36.8714 84.2313  23
  -8  10  10 230.093 94.0690  20
  -8 -10  10 210.471 105.637  15
  -8 -10  10 64.9328 82.9044  11
  -8  10   9 128.186 98.2519  23
  -8  10   9 208.673 102.525  20
  -8 -10   9 95.0414 89.8056  11
  -8  10   8 495.166 119.417  20
  -8  10   8 484.176 131.722  23
  -8 -10   8 645.738 134.487  11
  -8  10   7 704.894 152.400  23
  -8  10   7 631.851 138.446  20
   8 -10  -7 812.123 167.623  19
  -8 -10   7 642.605 138.469  11
  -8  10   6 221.850 114.354  23
  -8  10   6 251.391 110.497  20
  -8  10   6 149.583 78.5060  21
   8 -10  -6 363.501 139.698  19
  -8 -10   6 130.002 100.845  11
  -8  10   6 346.576 92.2302  10
   8 -10  -5 876.320 164.830  19
  -8  10   5 625.290 136.626  23
  -8  10   5 858.612 153.961  20
  -8 -10   5 721.404 149.058  11
  -8  10   5 723.112 130.837  10
   8 -10  -4 1287.02 189.065  19
   8  10  -4 1388.37 172.431  20
  -8  10   4 1421.05 186.559  20
  -8  10   4 1383.48 179.869  23
  -8 -10   4 1296.98 179.481  11
  -8  10   4 1357.04 176.645  10
   8 -10  -3 791.614 161.421  19
   8  10  -3 606.646 127.356  20
  -8  10   3 598.303 132.286  20
  -8 -10   3 597.505 143.960  11
  -8  10   3 639.988 139.105  10
   8  10  -2-13.8466 94.4560  20
  -8  10   2-31.8794 81.8557  20
   8 -10  -2-71.5122 99.4536  19
  -8 -10   2 117.648 118.487  11
  -8  10   2 80.3007 96.2978  10
  -8  10   1 196.532 90.3858  20
   8 -10  -1 70.6277 95.2661  19
   8  10  -1 196.534 103.703  20
  -8 -10   1 203.047 117.805  11
  -8  10   1 176.242 104.338  10
   8  10   0 840.412 149.911  20
  -8 -10   0 1163.58 180.690  11
  -8  10   0 1076.72 174.895  10
   8  10   1 448.997 128.372  20
  -8 -10  -1 477.084 134.466  11
  -8  10  -1 356.052 120.503  10
   8  10   2 1045.01 165.839  20
  -8 -10  -2 1046.10 173.681  11
  -8  10  -2 1086.87 173.554  10
   8  10   3 310.901 126.792  20
  -8 -10  -3 165.510 101.620  11
  -8  10  -3 230.942 94.0879  10
   8  10   4 102.734 95.8231  20
  -8 -10  -4-95.7072 107.934  11
  -8  10  -4 111.822 85.6747  10
   8  10   5 298.438 103.525  20
  -8 -10  -5 106.938 92.7183  11
  -8  10  -5 448.453 104.804  10
   8  10   6 91.3046 70.4288  20
  -8 -10  -6 15.9603 82.4554  11
  -8  10  -6 79.3168 66.3691  10
   8  10   7 285.370 71.6272  20
  -8 -10  -7 474.311 109.420  11
   8 -10   8 13.2262 47.0249  15
  -8 -10  -8 34.0897 67.6441  11
  -8 -10  -9-23.3238 45.8741  11
  -8 -12   5-2.05423 50.7103  11
  -8 -12   4 248.388 67.0996  11
   8  12  -4 247.090 75.1177  10
  -8 -12   3 127.100 61.1391  11
   8  12  -3 101.195 60.9813  10
  -8 -12   2 196.831 68.6443  11
  -8  12   2 51.9891 46.7771  10
   8  12  -2 35.0893 60.4908  10
  -8 -12   1 213.987 70.2563  11
  -8  12   1 115.459 57.2600  10
   8  12  -1 67.3585 56.4899  10
  -8 -12   0 142.659 61.0632  11
  -8  12   0 176.823 66.4169  10
   8  12   0 152.588 62.2277  10
  -8  12  -1 361.693 76.7899  10
  -9   1  22 343.812 87.9880  13
  -9  -1  22 332.189 81.8561  13
  -9   1  21 81.5445 89.0511  13
  -9  -1  21 93.8294 87.2729  13
  -9  -1  20 502.969 129.704  24
  -9  -1  20 366.505 138.425  22
  -9   1  20 252.072 101.930  24
  -9  -1  20-44.3553 115.842  13
  -9   1  20-131.067 124.467  13
  -9   1  19 1180.01 167.121  24
  -9  -1  19 1392.32 209.519  22
  -9  -1  19 1250.99 175.777  24
  -9  -1  19 1671.81 208.168  13
  -9   1  19 1458.57 201.418  13
  -9  -1  18 4124.06 311.262  24
  -9  -1  18 4791.95 328.254  13
  -9  -1  18 4611.60 319.478  17
  -9   1  18 4510.57 321.493  13
  -9  -1  18 4956.81 346.797  22
  -9   1  18 4414.55 334.609  22
  -9   1  17 5439.91 355.008  13
  -9  -1  17 5568.96 359.678  24
  -9  -1  17 6111.54 387.788  22
  -9   1  17 6125.77 388.861  22
  -9  -1  17 6774.10 389.118  17
  -9  -1  17 6172.03 368.494  13
  -9  -1  16 1262.00 198.396  24
  -9   1  16 1452.79 207.992  22
  -9  -1  16 1443.65 195.699  17
  -9  -1  16 1708.02 221.295  22
  -9  -1  16 1577.25 200.580  13
  -9   1  16 1375.16 195.618  13
  -9  -1  15 3925.89 306.327  22
  -9   1  15 3551.73 276.825  13
  -9  -1  15 4110.60 300.916  17
  -9  -1  15 3796.69 289.541  13
  -9  -1  15 3839.46 288.060  25
  -9   1  15 3802.34 310.351  22
  -9  -1  15 3381.25 288.918  24
  -9   1  14 3057.57 250.543  25
  -9   1  14 3533.86 282.145  22
  -9  -1  14 3313.17 268.078  22
  -9  -1  14 3117.74 247.859  13
  -9   1  14 2736.83 241.762  13
  -9  -1  14 2937.98 249.194  25
  -9  -1  14 2746.43 240.258  17
   9  -1 -13 2293.08 379.723   6
   9   1 -13 1307.68 279.517   6
  -9   1  13 1813.07 374.142   9
   9  -1 -12 12332.8 786.637   6
   9   1 -12 11782.0 743.147   6
   9  -1 -12 11945.5 760.437   5
  -9   1  12 12947.7 848.416   9
   9  -1 -11 20509.6 942.846   6
   9   1 -11 20034.9 916.122   6
   9  -1 -11 19216.9 914.937   5
  -9   1  11 19356.5 911.462   3
  -9   1  11 20960.6 1012.84   9
   9  -1 -10 7113.77 528.151   6
   9   1 -10 7455.54 523.625   6
  -9   1  10 7185.79 534.874   3
  -9  -1  10 7475.14 582.566   3
   9  -1 -10 6749.02 530.170   5
  -9   1  10 7739.50 588.163   9
  -9  -1  10 7559.68 502.316   4
   9  -1  -9 9457.68 571.672   6
   9   1  -9 9254.61 530.955   6
  -9   1   9 9800.64 593.752   3
  -9  -1   9 9731.86 621.190   3
  -9   1   9 9916.46 625.369   9
  -9  -1   9 9712.17 562.559   4
  -9   1   8 63943.4 1423.69   3
   9  -1  -8 65446.7 1388.86   6
   9   1  -8 68303.8 1300.58   6
  -9  -1   8 63087.2 1504.09   3
  -9   1   8 69970.7 1537.23   9
  -9  -1   8 66881.1 1415.61   4
  -9   1   8 64351.9 1445.49   4
  -9   1   7 3562.83 340.017   3
   9   1  -7 3063.57 257.374   6
  -9  -1   7 3129.35 331.554   3
  -9  -1   7 3370.98 326.950   4
  -9   1   7 3213.21 319.433   9
  -9   1   7 3250.68 338.241   4
  -9   1   6 69132.4 1412.64   3
   9   1  -6 71743.8 1054.34   6
  -9  -1   6 72330.6 1440.50   3
  -9  -1   6 72650.7 1408.88   4
  -9   1   6 73936.5 1335.74   9
  -9   1   6 72493.3 1433.36   4
  -9   1   5 18734.7 718.048   3
   9   1  -5 18851.2 460.413   6
  -9  -1   5 18328.7 705.523   3
   9   1  -5 18983.7 501.241   2
  -9  -1   5 17822.5 699.918   4
  -9   1   5 18794.4 617.842   9
  -9   1   5 18457.4 707.293   4
   9   1  -4 47966.0 833.816   2
  -9   1   4 45711.0 1110.69   3
  -9  -1   4 46927.1 1075.30   3
   9  -1  -4 47284.7 711.438   7
  -9  -1   4 44820.4 1093.70   4
  -9   1   4 44118.0 1069.33   4
  -9   1   4 45777.6 876.875   9
   9   1  -3 5060.53 291.582   2
  -9   1   3 4921.86 386.349   3
  -9  -1   3 4552.29 341.158   3
   9  -1  -3 4762.65 266.930   7
  -9  -1   3 5001.27 390.328   4
  -9   1   3 4764.12 358.491   4
  -9   1   3 4880.96 252.488   9
  -9   1   3 4225.44 324.635   1
   9  -1  -2 4354.53 277.312   7
  -9   1   2 3632.02 344.829   3
   9   1  -2 3875.84 281.091   2
  -9  -1   2 5007.78 351.444   3
  -9   1   2 4048.39 337.308   1
  -9  -1   2 4895.55 268.601   1
  -9  -1   2 4447.56 371.329   4
  -9   1   2 3959.63 318.745   4
  -9   1   2 4078.10 192.209   9
  -9  -1   1 78643.5 1334.94   3
  -9  -1   1 78062.6 1213.18   1
  -9   1   1 80624.9 1493.22   1
   9  -1  -1 76177.3 1222.57   7
  -9  -1   1 76825.1 1434.46   4
  -9   1   1 81023.6 1342.00   4
  -9   1   0 17119.9 752.099   1
   9  -1   0 18457.8 652.299   7
  -9  -1   0 19364.0 668.325   3
  -9  -1   0 18471.2 691.452   1
  -9  -1   0 18339.2 730.744   4
  -9   1   0 17700.2 625.240   4
   9   1   1 46128.5 1076.61   7
   9  -1   1 45893.2 1091.66   7
  -9  -1  -1 46690.6 1205.45   1
  -9   1  -1 44168.3 1299.80   1
  -9  -1  -1 47037.9 1179.14   4
  -9   1  -1 45924.6 997.949   4
  -9  -1  -2 64725.6 1536.31   1
   9   1   2 65990.4 1386.32   7
   9  -1   2 67179.5 1404.88   7
  -9  -1  -2 66761.8 1424.19   4
  -9   1  -2 68129.6 1211.78   4
   9   1   3 13284.0 676.917   7
   9  -1   3 13630.7 691.400   7
  -9   1  -3 13195.9 822.487   1
  -9  -1  -3 13520.6 670.096   4
  -9   1  -3 15202.4 569.382   4
  -9  -1  -3 13523.3 763.432   1
   9   1   4 13366.6 713.305   7
   9  -1   4 12987.8 712.067   7
  -9   1  -4 12397.5 848.001   1
  -9  -1  -4 13490.7 679.530   4
  -9  -1  -4 14264.0 824.880   1
  -9  -1  -5 1201.69 233.469   4
   9  -1   5 813.893 230.966   7
  -9  -1  -5 1052.85 325.744   1
  -9   1  -5 1668.71 437.440   1
   9  -1   6 2769.97 382.357   7
  -9  -1  -6 2835.79 465.506   1
  -9   1  -6 2411.05 491.514   1
   9  -1   7 3725.86 463.056   7
  -9  -1  -7 3694.73 555.523   1
  -9   1  -7 3234.17 555.365   1
   9  -1   8 2724.44 415.336   7
  -9  -1  -8 3785.91 569.962   1
  -9   1  -8 3207.24 582.062   1
   9  -1   9 5309.03 317.003  15
   9   1   9 4667.63 294.716  19
   9  -1   9 4692.72 298.595  19
  -9   1  -9 4923.39 728.114   1
  -9  -1  -9 5482.70 716.226   1
  -9  -1 -10 5293.78 315.018  18
   9   1  10 5465.53 330.024  19
   9  -1  10 5582.62 328.926  19
   9  -1  10 5785.21 338.326  15
   9   1  11 4100.02 289.772  14
   9  -1  11 4219.90 298.852  19
   9  -1  11 4297.23 300.600  15
   9   1  12 460.063 119.644  14
   9  -1  12 515.750 126.300  19
   9   1  13 1036.78 161.380  14
   9  -1  13 929.728 165.210  14
   9   1  14 923.408 146.340  14
   9  -1  14 733.368 147.082  14
   9   1  14 853.125 159.712  13
   9  -1  14 1187.84 179.334  13
   9  -1  15 77.7450 86.5096  14
   9   1  15 88.6579 77.2399  14
   9  -1  15-58.9867 100.815  13
   9   1  15 2.74043 104.023  13
   9  -1  16 771.162 132.521  14
   9   1  16 779.439 135.491  13
   9  -1  16 827.276 132.417  13
   9  -1  17 140.004 79.1187  13
   9   1  17 278.017 86.2017  13
  -9   3  21 125.692 65.1495  24
  -9  -3  21 383.620 87.0590  13
  -9  -3  21 341.860 101.609  22
  -9   3  21 464.683 97.3028  13
  -9   3  20 68.5756 79.8370  13
  -9  -3  20 206.018 80.1340  13
  -9  -3  20 238.937 110.632  22
  -9  -3  19 283.942 122.930  22
  -9  -3  19 285.690 106.496  13
  -9  -3  19 337.204 138.514  17
  -9   3  19 286.995 94.0039  16
  -9   3  19 129.872 90.4326  13
  -9  -3  18 527.115 156.301  24
  -9   3  18 188.904 95.2594  16
  -9  -3  18 339.162 133.960  17
  -9  -3  18 282.187 122.214  22
  -9  -3  18 123.762 90.3878  13
  -9   3  18 227.950 105.479  13
  -9   3  17 2547.07 240.919  13
  -9  -3  17 2389.62 244.037  22
  -9  -3  17 2514.37 252.319  17
  -9  -3  17 2436.52 229.122  13
  -9  -3  17 2457.11 262.751  24
  -9   3  17 2398.16 226.064  16
  -9   3  16 631.358 141.407  16
  -9  -3  16 672.984 148.818  22
  -9  -3  16 858.093 176.177  17
  -9  -3  16 828.752 179.240  24
  -9  -3  16 1039.86 166.766  13
  -9   3  16 937.366 159.016  13
  -9  -3  15 3039.66 287.478  24
  -9  -3  15 2955.68 269.102  22
  -9  -3  15 3177.52 270.953  17
  -9  -3  15 3044.12 260.527  13
  -9   3  15 2720.48 238.327  16
  -9   3  15 3088.48 262.307  13
  -9  -3  14 89.4458 112.888  24
  -9  -3  14 37.2969 89.7276  17
  -9   3  14 190.599 105.627  21
  -9   3  14-50.8104 114.001  16
  -9  -3  14 290.487 111.284  25
  -9  -3  14 214.524 106.859  13
  -9   3  14 240.971 103.039  13
  -9  -3  13 139.040 122.647  24
  -9   3  13 67.2885 96.7907  16
  -9  -3  13 101.899 80.9215  17
  -9   3  13 31.1491 69.8206  21
  -9   3  13 176.047 90.3148  25
  -9  -3  13 222.578 102.907  25
  -9  -3  13 148.298 96.0062  13
  -9   3  13 105.504 90.6906  13
  -9   3  13 191.341 110.983  12
   9  -3 -12 641.362 259.961   5
   9   3 -12 205.979 201.993   8
  -9   3  12 419.370 218.165   9
   9   3 -11 4.63075 193.322   8
   9  -3 -11 106.222 176.256   5
  -9   3  11 123.985 178.432   9
   9   3 -10 225.923 207.856   8
   9  -3 -10 394.671 176.215   5
  -9   3  10 705.664 241.878   9
  -9   3   9 12362.5 656.092   3
   9  -3  -9 12277.1 745.827   5
  -9   3   9 12219.9 756.859   9
  -9   3   8 5780.89 450.054   3
   9  -3  -8 5488.29 500.665   5
   9   3  -8 6285.40 441.831   2
  -9  -3   8 5943.88 451.051   4
  -9   3   8 6204.34 519.131   9
  -9   3   7 6824.74 466.639   3
   9  -3  -7 6241.56 512.588   5
  -9  -3   7 6955.00 528.243   3
  -9  -3   7 6456.06 475.225   4
   9   3  -7 6490.72 440.738   2
  -9   3   7 6786.24 507.111   9
  -9   3   6 2687.76 304.928   3
  -9  -3   6 2434.02 304.540   3
   9  -3  -6 1974.57 297.921   5
  -9  -3   6 2491.60 309.771   4
   9   3  -6 2405.67 279.670   2
  -9   3   6 2934.95 335.295   9
   9  -3  -5 14900.1 587.472   7
  -9   3   5 13146.3 649.246   3
  -9  -3   5 14452.8 663.601   3
  -9  -3   5 14826.1 707.546   4
   9   3  -5 13453.4 613.880   2
  -9   3   4 20970.4 820.577   3
   9  -3  -4 20753.7 706.482   7
  -9  -3   4 22251.9 776.540   3
  -9  -3   4 23176.9 887.062   4
   9   3  -4 21002.3 768.365   2
  -9  -3   3 266.212 173.949   4
   9  -3  -3 251.441 122.552   7
   9   3  -3 97.3393 117.992   2
  -9   3   3 514.859 211.733   3
  -9  -3   3 308.407 133.929   3
   9   3  -2 2983.76 309.219   2
  -9   3   2 2602.95 327.858   1
   9  -3  -2 3120.91 306.925   7
  -9  -3   2 3235.52 276.033   3
  -9   3   2 3254.64 242.395   2
  -9  -3   2 3295.19 398.325   4
   9   3  -1 30531.5 970.616   2
   9  -3  -1 31125.0 947.987   7
  -9  -3   1 29579.6 753.540   3
  -9   3   1 30699.7 1059.52   1
  -9  -3   1 30693.7 1071.09   4
   9   3   0 11505.9 624.310   2
   9  -3   0 13223.6 647.697   7
  -9   3   0 11006.7 674.405   1
  -9  -3   0 11366.1 687.235   4
   9  -3   1 47987.6 1285.55   7
   9   3   1 46330.1 1300.68   2
  -9   3  -1 47850.0 1415.89   1
  -9  -3  -1 45091.3 1372.25   4
   9  -3   2 12464.6 685.752   7
  -9   3  -2 10831.8 739.757   1
  -9  -3  -2 11527.3 727.999   4
   9  -3   3 13950.0 760.340   7
  -9   3  -3 13690.5 876.127   1
  -9  -3  -3 14242.5 830.986   4
  -9   3  -4 19287.1 1087.89   1
   9  -3   4 20114.7 952.499   7
  -9  -3  -4 20584.3 1000.51   4
  -9  -3  -5 1097.55 288.118   4
   9  -3   5 1660.14 307.428   7
  -9   3  -5 1331.17 350.615   1
  -9   3  -6 10884.9 899.719   1
   9  -3   6 12172.8 801.673   7
  -9  -3  -6 12220.8 833.689   4
  -9   3  -7 281.700 294.365   1
   9  -3   7 556.503 219.975   7
   9  -3   8 6761.12 360.358  15
   9  -3   8 6812.60 357.910  19
  -9   3  -8 5799.14 747.489   1
   9   3   8 6499.57 347.970  12
   9  -3   9 598.306 134.639  15
   9  -3   9 652.651 137.051  19
   9   3   9 430.767 115.846  12
   9  -3  10 1084.23 156.503  19
   9  -3  10 1001.23 168.537  15
   9   3  10 1155.91 174.602  12
   9  -3  11 2492.20 243.310  15
   9  -3  11 2429.86 228.557  19
   9   3  11 2509.46 242.748  12
   9  -3  12 483.576 118.991  19
   9  -3  12 479.130 134.490  15
   9   3  12 680.248 146.812  12
   9  -3  12 650.715 138.547  13
   9  -3  13-41.9679 91.9673  15
   9  -3  13 33.7182 73.0939  19
   9  -3  13-86.0202 93.7589  13
   9   3  13-47.6835 84.7203  12
   9   3  13 31.0837 88.3517  13
   9  -3  14 366.694 129.909  14
   9  -3  14 216.753 98.6884  15
   9  -3  14 96.6688 79.4116  13
   9   3  14 208.632 96.4265  13
   9   3  14 206.827 89.6803  12
   9  -3  15 2516.82 203.103  13
   9   3  15 2823.46 216.972  13
   9  -3  15 2425.89 216.673  14
   9  -3  16 101.225 74.8705  14
   9  -3  16 140.166 64.5548  13
   9   3  16 70.3712 63.2200  13
   9  -3  17 204.034 71.2933  14
  -9  -5  20 184.900 67.5005  22
  -9   5  20 153.645 62.7423  16
  -9  -5  19 445.411 109.834  22
  -9   5  19 408.809 107.759  16
  -9   5  18-13.1953 92.3733  16
  -9  -5  18-87.0671 98.1972  22
  -9  -5  17-39.1362 95.8386  22
  -9   5  17-150.403 124.855  16
  -9  -5  17-23.1820 93.4237  17
  -9   5  16 632.634 138.108  16
  -9  -5  16 694.876 151.850  17
  -9  -5  16 572.801 128.710  22
  -9   5  15 1782.71 209.502  16
  -9  -5  15 1934.18 225.377  17
  -9   5  14 531.855 136.089  21
  -9  -5  14 351.017 114.435  17
  -9   5  14 240.479 107.056  16
  -9  -5  13 3717.17 285.331  17
  -9   5  13 4147.73 301.397  21
  -9   5  13 3622.47 284.351  16
  -9   5  13 3351.81 274.749  12
  -9   5  12 57.8281 100.758  16
  -9  -5  12 63.2452 82.9887  17
  -9   5  12 93.5423 88.4137  21
  -9   5  12 144.584 96.4035  12
  -9  -5  12-8.71980 64.5026  11
  -9   5  11 1164.69 161.289  20
  -9   5  11 1328.81 181.223  21
  -9   5  11 1289.32 177.863  16
  -9  -5  11 1238.34 170.998  17
  -9   5  11 1209.66 165.002  12
  -9  -5  11 1384.04 170.493  11
  -9   5  10 1109.09 156.885  21
  -9   5  10 804.227 141.660  16
  -9  -5  10 903.480 141.546  17
   9  -5 -10 990.630 291.319   5
   9   5  -9 3134.49 491.570   8
   9   5  -9 2326.44 344.703   2
   9  -5  -9 2967.56 459.771   5
  -9   5   9 2884.67 428.284   9
   9   5  -8 3454.36 483.834   8
   9  -5  -8 4348.37 520.089   5
   9   5  -8 4717.44 483.720   2
  -9   5   8 4218.78 503.621   9
   9   5  -7 2852.37 435.104   8
   9   5  -7 2572.40 362.684   2
   9  -5  -7 2549.35 412.836   5
   9  -5  -6 3331.26 378.554   7
   9  -5  -6 2644.66 391.584   5
   9   5  -6 3043.83 440.979   8
   9   5  -6 2807.38 374.579   2
   9   5  -5 877.729 251.717   8
  -9  -5   5 1018.09 254.237   4
   9  -5  -5 871.350 212.727   7
   9   5  -5 719.793 221.925   2
   9  -5  -5 578.112 226.631   5
  -9   5   4 9409.72 609.810   3
   9  -5  -4 10399.1 642.049   7
   9  -5  -4 10094.0 677.635   5
  -9  -5   4 10203.1 710.794   4
   9   5  -4 9193.44 641.869   2
   9   5  -4 10865.9 713.454   8
  -9   5   3 4356.37 431.484   3
   9  -5  -3 4018.93 405.427   7
   9  -5  -3 4256.26 436.897   5
  -9  -5   3 3838.16 447.771   4
   9   5  -3 4150.25 438.324   2
   9   5  -3 4667.10 451.014   8
   9   5  -2 5871.91 521.879   2
   9  -5  -2 6213.97 514.992   7
   9  -5  -2 6878.78 515.559   5
  -9  -5   2 6199.00 590.580   4
  -9   5   1 3904.57 453.585   1
   9   5  -1 5368.75 511.019   2
   9  -5  -1 4596.27 454.468   7
  -9  -5   1 4845.57 536.861   4
   9   5   0 7542.02 607.217   2
   9  -5   0 8362.65 621.881   7
  -9  -5   0 8684.93 699.708   4
  -9   5   0 8241.32 639.687   1
  -9  -5  -1 3672.16 484.930   4
   9   5   1 2815.85 394.516   2
   9  -5   1 3607.84 427.314   7
  -9   5  -1 3233.65 425.728   1
  -9   5  -1 3951.52 406.642   2
  -9   5  -2 3.90081 118.680   2
   9  -5   2 74.6587 141.766   7
   9   5   2-55.2695 171.698   2
  -9   5  -2 3.81010 169.049   1
  -9  -5  -2 13.8789 188.952   4
   9  -5   3 2647.01 390.166   7
   9   5   3 4095.44 489.672   2
  -9   5  -3 3846.95 499.191   1
  -9   5  -3 3806.75 440.632   2
  -9  -5  -3 3782.59 504.022   4
   9  -5   4 3314.23 451.289   7
  -9   5  -4 3601.11 507.255   1
  -9  -5  -4 3019.09 490.734   5
  -9  -5  -4 3498.48 524.541   4
   9  -5   5 226.769 187.241   7
  -9   5  -5 302.575 239.495   1
  -9  -5  -5 79.9981 223.162   5
  -9  -5  -5 242.807 264.937   4
   9  -5   6 167.448 74.1689  19
   9  -5   6 186.258 88.0957  15
   9   5   6 100.878 83.7212  12
   9  -5   7 75.8041 61.2887  19
   9  -5   7 22.8016 86.9367  15
   9   5   7-51.6135 85.0361  12
   9  -5   8 1335.43 171.581  19
   9  -5   8 1238.05 174.988  15
   9   5   8 1183.02 179.332  12
   9  -5   9 1954.45 222.291  15
   9  -5   9 2201.45 212.998  19
   9   5   9 2415.96 249.562  12
   9  -5  10 90.4862 112.197  15
   9   5  10 168.723 106.268  12
   9  -5  11 7665.40 405.959  15
   9   5  11 8268.81 428.135  12
   9  -5  12 102.799 105.116  15
   9   5  12-80.8351 105.701  12
   9  -5  13 366.099 115.909  14
   9  -5  13 194.506 98.9670  15
   9   5  13 225.558 103.085  12
   9  -5  14 391.807 101.395  14
   9  -5  14 239.823 91.8953  15
   9   5  14 441.404 109.852  12
   9  -5  15 380.812 86.9674  14
   9   5  15 297.055 76.2887  12
  -9   7  18 260.838 78.0247  16
  -9  -7  17-35.0902 51.8100  22
  -9   7  17 175.512 97.6185  16
  -9  -7  17 89.5279 77.8279  17
  -9  -7  16 215.693 94.5892  17
  -9  -7  16 122.106 76.0018  15
  -9  -7  16 8.86202 71.2544  22
  -9   7  16 41.9493 88.3141  16
  -9   7  15 1066.76 141.255  23
  -9   7  15 1004.85 160.412  16
  -9  -7  15 1116.40 153.736  15
  -9  -7  15 1072.07 152.848  17
  -9   7  14 41.1959 98.3766  16
  -9  -7  14 215.427 101.998  17
  -9   7  14 119.732 91.4134  21
  -9   7  14 131.085 88.0118  23
  -9  -7  14 208.026 103.519  15
  -9  -7  13 1342.27 178.034  17
  -9   7  13 1274.04 169.556  23
  -9   7  13 1163.49 173.898  16
  -9   7  13 1486.39 184.136  21
  -9   7  13 1423.93 176.725  20
  -9  -7  13 1272.13 176.233  11
  -9   7  12 28.2863 84.6376  21
  -9  -7  12 68.5263 87.8670  17
  -9   7  12 48.4090 88.2297  23
  -9   7  12 60.2131 100.963  20
  -9   7  12 79.9872 109.463  16
  -9  -7  12-12.3269 92.6709  11
  -9  -7  11 2984.08 247.354  17
  -9   7  11 3310.45 268.037  20
  -9   7  11 2945.19 253.526  21
  -9   7  11 2704.17 238.160  23
  -9   7  11 3023.97 256.098  16
  -9  -7  11 2986.69 258.233  11
  -9   7  10 1125.70 163.306  16
  -9   7  10 1295.91 178.434  23
  -9   7  10 1149.35 169.536  20
  -9  -7  10 1220.76 170.606  17
  -9   7  10 1219.77 176.237  21
  -9  -7  10 1298.43 177.201  11
  -9   7   9 3364.72 270.387  23
  -9   7   9 3368.38 274.178  20
  -9  -7   9 3520.65 266.571  17
  -9   7   9 3457.46 270.636  16
  -9   7   9 3752.50 289.475  21
  -9  -7   9 3401.70 272.970  11
  -9   7   8 3851.53 281.784  23
  -9  -7   8 3433.87 257.753  17
  -9   7   8 3467.57 273.854  20
  -9   7   8 3635.36 271.601  16
  -9  -7   8 3560.74 274.892  11
  -9   7   7 1831.38 207.826  20
  -9   7   7 1808.30 207.264  23
  -9  -7   7 1997.15 208.142  11
  -9   7   6 4745.55 308.480  23
  -9   7   6 4417.46 298.139  20
  -9  -7   6 4574.67 303.749  11
  -9   7   5 4790.26 307.719  23
  -9   7   5 4767.65 309.428  20
  -9  -7   5 5087.78 319.160  11
  -9   7   5 4988.76 304.738  10
  -9   7   4 4062.73 278.330  23
  -9   7   4 4098.68 285.123  20
  -9  -7   4 4369.84 299.730  11
  -9   7   4 4016.07 276.928  10
  -9   7   3 7894.36 384.177  23
  -9   7   3 8047.79 391.706  20
  -9  -7   3 7572.12 384.946  11
  -9   7   3 8216.51 387.433  10
  -9   7   2 2247.63 206.181  23
  -9   7   2 2073.49 199.879  20
   9  -7  -2 2514.20 248.058  19
  -9  -7   2 2297.84 437.249   4
  -9  -7   2 2139.19 210.146  11
  -9   7   2 2057.97 204.425  10
  -9   7   1 2411.45 216.196  23
  -9   7   1 2367.36 215.059  20
   9  -7  -1 2351.61 242.631  19
  -9  -7   1 2212.39 222.002  11
  -9   7   1 2600.34 226.452  10
   9  -7   0 940.688 174.706  19
  -9  -7   0 965.653 157.989  11
  -9   7   0 967.139 151.960  10
   9  -7   1 6555.05 382.549  19
  -9  -7  -1 6728.97 383.729  11
  -9   7  -1 5968.91 339.924  10
   9   7   2 2154.56 220.887  20
   9  -7   2 1728.37 201.780  19
  -9  -7  -2 2079.25 229.542  11
   9   7   2 2072.79 200.266  12
  -9   7  -2 1927.67 202.978  10
   9   7   3 9583.81 435.967  20
   9  -7   3 10093.0 460.605  19
   9   7   3 9371.38 428.619  12
  -9  -7  -3 10354.5 473.472  11
  -9   7  -3 9316.65 424.066  10
   9   7   4 11371.5 473.391  20
   9  -7   4 10812.8 442.474  15
   9  -7   4 11195.6 486.657  19
   9   7   4 10783.1 463.613  12
  -9   7  -4 11144.6 465.709  10
   9  -7   5 552.711 134.695  19
   9   7   5 446.439 120.875  20
   9  -7   5 505.459 116.473  15
   9   7   5 408.475 113.377  12
  -9   7  -5 485.404 112.192  10
   9  -7   6 294.960 92.8223  15
   9   7   6 539.071 117.589  20
   9   7   6 586.704 132.905  12
  -9   7  -6 573.720 118.892  10
   9  -7   7 1713.39 195.714  15
   9   7   7 1697.96 205.446  12
   9  -7   8 86.4851 90.6088  15
   9   7   8 272.917 119.385  12
   9  -7   9 285.309 112.094  15
   9   7   9 566.798 147.002  12
   9  -7  10 250.109 113.649  15
   9   7  10 90.8133 94.0589  12
   9  -7  11 143.225 90.3019  15
   9   7  11 193.807 109.049  12
   9  -7  12 674.250 124.875  15
   9   7  12 649.194 127.073  12
   9  -7  13 56.6775 69.6233  15
   9   7  13-70.3908 79.1333  12
   9  -7  14 16.4201 54.4656  15
   9   7  14 8.56895 56.8401  12
  -9  -7 -14 89.8963 63.7754  11
  -9   9  15 192.816 66.4249  23
  -9  -9  15 137.502 56.3053  15
  -9   9  14 242.048 77.8585  16
  -9  -9  14 119.812 75.7149  15
  -9   9  14 259.319 82.0498  23
  -9   9  13 106.333 80.0624  16
  -9   9  13 37.7362 49.1829  20
  -9  -9  13-30.3013 76.9453  15
  -9   9  13-18.0225 74.1469  23
  -9  -9  12 338.441 100.640  15
  -9   9  12 171.432 86.2751  16
  -9   9  12 229.439 102.733  23
  -9   9  12 335.434 104.784  20
  -9  -9  12 175.656 83.4193  11
  -9   9  11 560.097 137.720  23
  -9   9  11 715.898 136.728  20
  -9  -9  11 482.308 113.460  11
  -9   9  10 931.507 161.039  23
  -9   9  10 700.113 137.402  20
  -9   9  10 983.039 146.611  21
  -9  -9  10 801.894 143.871  11
  -9   9   9 233.248 124.188  23
  -9   9   9 337.277 110.495  21
  -9   9   9 264.471 113.149  20
  -9  -9   9 253.724 103.202  11
  -9   9   8 913.663 169.440  23
  -9   9   8 1445.51 181.917  21
  -9   9   8 926.962 161.431  20
  -9  -9   8 1097.99 171.414  11
  -9   9   7 421.529 138.171  23
  -9   9   7 371.809 111.197  21
  -9   9   7 522.652 147.488  20
  -9  -9   7 325.040 109.833  11
  -9   9   6 1064.75 179.215  23
  -9   9   6 1143.03 173.432  20
  -9  -9   6 1057.47 174.031  11
  -9   9   6 1111.89 153.306  10
   9  -9  -5 820.964 182.907  19
  -9   9   5 662.379 146.465  23
  -9   9   5 940.224 157.324  20
   9   9  -5 848.333 145.270  20
  -9  -9   5 704.188 149.108  11
  -9   9   5 759.276 141.390  10
   9  -9  -4 77.4100 113.274  19
  -9   9   4 294.766 123.025  23
  -9   9   4 283.547 113.390  20
   9   9  -4 99.9536 94.8916  20
  -9  -9   4 317.791 123.598  11
  -9   9   4 39.0769 80.2910  10
   9   9  -3 140.422 99.7756  20
   9  -9  -3 445.933 141.609  19
  -9   9   3 421.182 113.111  20
  -9   9   3 349.188 123.237  23
  -9  -9   3 483.213 140.273  11
  -9   9   3 532.245 133.934  10
   9  -9  -2 115.094 115.324  19
   9   9  -2 60.8813 95.8146  20
  -9   9   2 223.289 91.7957  20
  -9  -9   2 110.998 106.102  11
  -9   9   2 94.5459 96.8265  10
  -9   9   1 2025.52 210.963  20
   9   9  -1 1551.41 196.330  20
   9  -9  -1 1973.53 237.578  19
  -9  -9   1 2016.93 232.064  11
  -9   9   1 1947.68 218.293  10
   9   9   0 543.055 136.358  20
   9  -9   0 554.744 148.203  19
  -9  -9   0 251.449 105.186  11
  -9   9   0 284.859 115.303  10
   9  -9   1 58.5646 94.3307  19
   9   9   1 90.5077 98.3310  20
  -9  -9  -1 77.8372 108.148  11
  -9   9  -1 188.507 115.817  10
   9   9   2 328.497 116.867  20
  -9  -9  -2 419.857 141.083  11
  -9   9  -2 332.144 118.755  10
   9   9   3 1549.83 190.557  20
  -9  -9  -3 1449.16 200.182  11
  -9   9  -3 1516.07 190.548  10
   9   9   4-40.0644 95.9631  20
  -9  -9  -4 52.0923 108.125  11
  -9   9  -4 200.126 103.746  10
   9   9   5 241.137 107.890  20
  -9  -9  -5 154.638 122.226  11
  -9   9  -5 91.7325 77.9626  10
   9  -9   6-28.4434 61.2368  15
   9   9   6 134.309 100.328  20
   9   9   6-55.2293 65.7719  12
  -9  -9  -6-41.5588 109.257  11
  -9   9  -6-48.0008 65.6336  10
   9  -9   7-53.0415 66.3567  15
   9   9   7 239.775 86.0278  20
  -9  -9  -7 36.3211 93.8364  11
   9   9   7 163.512 87.9979  12
   9  -9   8 199.674 83.3622  15
   9   9   8 181.055 84.1839  12
  -9  -9  -8 117.552 95.9881  11
   9  -9   9 122.595 64.6330  15
   9   9   9 126.373 70.7520  12
  -9  -9  -9 117.198 85.6179  11
   9  -9  10 93.6139 65.9730  15
   9   9  10 11.2468 54.8304  12
  -9  -9 -10 102.201 78.3802  11
  -9  -9 -11 5.90283 59.1715  11
  -9 -11  10-65.9333 55.7990  15
  -9  11  10-42.8289 54.4473  20
   9 -11  -9 298.675 80.4659  19
  -9 -11   9 413.084 89.9723  15
  -9 -11   9 329.732 71.7832  11
   9 -11  -8 42.5162 58.7172  19
  -9 -11   8 25.3711 58.7011  15
  -9  11   8-40.2520 74.3176  20
  -9 -11   8-27.8859 59.8351  11
   9  11  -8-5.88299 48.3135  10
   9 -11  -7 63.9236 71.9029  19
  -9 -11   7-30.2072 68.6012  15
  -9  11   7-53.5133 66.9175  20
  -9 -11   7 115.009 79.4711  11
   9  11  -7 15.9124 56.4703  10
  -9  11   6 41.6079 80.0849  20
   9 -11  -6 54.1244 67.9039  19
  -9 -11   6 121.244 74.7660  11
   9 -11  -5 226.128 79.4652  19
  -9  11   5 346.725 95.0642  20
  -9 -11   5 248.062 88.8791  11
  -9  11   5 191.138 64.3571  10
  -9  11   4 105.374 59.3378  21
  -9  11   4 218.450 95.8264  20
   9 -11  -4 111.229 67.9412  19
   9  11  -4 172.747 68.7680  20
  -9 -11   4 166.059 91.6102  11
  -9  11   4 133.164 71.5464  10
  -9  11   3 89.8010 78.7174  20
   9  11  -3 153.809 85.0901  20
   9 -11  -3 56.8253 78.0254  19
  -9 -11   3-95.4320 92.4322  11
  -9  11   3 44.6730 75.7658  10
  -9  11   2 354.010 88.4531  20
   9  11  -2 301.654 97.4642  20
  -9 -11   2 187.235 90.5718  11
  -9  11   2 310.845 98.6944  10
   9  11  -1 316.001 96.9686  20
  -9 -11   1 319.218 106.738  11
  -9  11   1 359.930 106.401  10
   9  11   0 451.534 111.719  20
  -9 -11   0 439.117 100.150  11
  -9  11   0 373.041 102.402  10
   9  11   1 177.996 82.1523  20
  -9 -11  -1 285.180 95.3049  11
  -9  11  -1 200.363 80.3768  10
   9  11   2 188.221 86.1596  20
  -9 -11  -2 162.797 87.4633  11
  -9  11  -2 250.140 87.2216  10
   9  11   3 564.074 104.484  20
  -9 -11  -3 431.743 98.8110  11
  -9  11  -3 498.031 99.2177  10
   9  11   4-54.6196 67.4864  20
  -9 -11  -4 33.9814 62.0731  11
  -9  11  -4 47.2888 65.1992  10
   9  11   5 51.0698 40.6531  20
  -9 -11  -5 224.500 76.4694  11
 -10   0  22 544.789 100.766  13
 -10   0  21 68.3758 96.1185  13
 -10   0  21 220.838 82.1010  24
 -10   0  20 298.410 114.099  24
 -10   0  20 110.698 106.274  13
 -10   0  19 107.501 115.114  24
 -10   0  19 327.996 153.195  22
 -10   0  19-95.5632 115.995  13
 -10   0  18 691.593 156.311  24
 -10   0  18 977.962 170.286  17
 -10   0  18 1177.88 195.318  22
 -10   0  18 1388.55 212.472  13
 -10   0  17 133.050 131.189  22
 -10   0  17 71.1736 93.2610  17
 -10   0  17 209.190 132.581  13
 -10   0  16 473.622 159.919  22
 -10   0  16 215.803 105.221  17
 -10   0  16 299.628 122.788  13
 -10   0  15 19124.3 627.531  13
 -10   0  15 20111.3 641.485  25
 -10   0  15 20870.8 681.400  22
 -10   0  14 7825.90 397.353  13
 -10   0  14 7659.76 388.054  25
 -10   0  14 8134.01 415.456  22
 -10   0  14 7273.79 370.713  17
  10   0 -13 8660.82 673.216   6
  10   0 -12 34895.6 1276.47   6
  10   0 -11 454.946 158.110   6
 -10   0  11 660.349 213.118   3
 -10   0  10 77.4856 148.055   4
  10   0 -10-148.654 131.518   6
 -10   0  10 24.1360 112.875   3
 -10   0  10-8.88393 133.344   9
 -10   0   9 1197.79 235.384   4
  10   0  -9 1174.15 201.023   6
 -10   0   9 1364.25 259.855   3
 -10   0   9 1117.90 234.958   9
  10   0  -8 28523.8 860.933   6
 -10   0   8 27464.6 988.846   3
 -10   0   8 29670.1 963.894   9
 -10   0   8 28900.0 981.388   4
  10   0  -7 14922.7 579.387   6
 -10   0   7 13628.3 679.452   3
 -10   0   7 15129.3 641.280   9
 -10   0   7 14410.5 678.942   4
 -10   0   6-83.6180 148.098   4
 -10   0   6 5.30795 156.131   3
 -10   0   6 93.1867 106.333   9
 -10   0   5 36965.7 1042.42   3
 -10   0   5 34901.4 784.996   9
 -10   0   5 35519.4 1023.27   4
 -10   0   4 21095.4 778.405   3
 -10   0   4 18874.0 741.069   4
  10   0  -3 17707.8 473.829   7
 -10   0   3 17511.3 707.063   3
 -10   0   3 17447.1 700.211   4
 -10   0   3 17942.2 607.645   1
  10   0  -2 9410.67 403.122   7
 -10   0   2 9993.85 537.049   3
 -10   0   2 9951.19 476.605   1
 -10   0   2 9806.38 522.485   4
  10   0  -1 103571. 1453.53   7
 -10   0   1 101783. 1691.48   3
 -10   0   1 103728. 1647.05   1
 -10   0   1 103682. 1658.05   4
 -10   0   0 65.8100 128.327   4
  10   0   0 114.639 114.725   7
 -10   0   0-98.7002 177.309   1
  10   0   1 17459.8 701.903   7
 -10   0  -1 17793.0 817.472   1
 -10   0  -1 17188.7 696.532   4
 -10   0  -2 123.911 131.372   4
  10   0   2 97.7457 139.221   7
 -10   0  -2-74.9178 221.228   1
 -10   0  -3 97.0233 113.300   4
  10   0   3 122.924 114.180   7
 -10   0  -3 68.1356 243.985   1
  10   0   4 643.236 206.060   7
 -10   0  -4 760.882 292.964   1
  10   0   5 3423.37 412.504   7
 -10   0  -5 3667.63 537.510   1
 -10   0  -6-112.063 244.210   1
  10   0   6 70.9462 152.213   7
 -10   0  -7 11035.0 961.721   1
  10   0   7 7400.44 645.536   7
  10   0   8 7223.53 660.586   7
 -10   0  -8 6570.27 803.900   1
  10   0   9 43.1529 66.3814  19
  10   0  10 116.623 85.6365  19
 -10   0 -11 18044.7 594.707  18
  10   0  11 18638.7 620.354  19
  10   0  12 261.354 101.231  14
 -10   0 -12 239.301 92.5135  18
  10   0  13 155.119 88.6782  14
  10   0  14 436.086 111.870  14
  10   0  14 462.193 136.028  13
  10   0  15 248.011 94.1454  14
  10   0  15 121.166 103.208  13
  10   0  16 87.4736 75.9909  14
  10   0  16-90.7894 89.2812  13
  10   0  17 215.312 71.7287  13
 -10   2  22 534.900 93.7734  13
 -10   2  21 348.044 83.0665  24
 -10   2  21 503.439 106.067  13
 -10  -2  21 822.916 135.784  22
 -10  -2  21 676.322 118.355  13
 -10   2  20 389.521 116.395  24
 -10   2  20 410.239 110.345  13
 -10  -2  20 657.110 137.341  24
 -10  -2  20 733.767 153.795  22
 -10  -2  20 432.059 121.156  13
 -10  -2  19 212.987 139.153  24
 -10  -2  19 56.8623 107.435  22
 -10  -2  19 193.556 131.842  17
 -10  -2  19-179.609 122.599  13
 -10   2  19-153.667 126.264  13
 -10  -2  18 801.804 162.589  22
 -10  -2  18 729.538 156.020  17
 -10  -2  18 778.511 173.440  24
 -10  -2  18 571.419 125.548  13
 -10   2  18 717.640 141.989  13
 -10  -2  17 271.444 128.118  22
 -10  -2  17 326.560 141.846  24
 -10   2  17 231.102 108.172  16
 -10  -2  17 336.163 124.680  17
 -10  -2  17 390.906 135.688  13
 -10   2  17 706.699 162.979  13
 -10  -2  16 845.994 169.908  17
 -10  -2  16 690.977 147.594  22
 -10  -2  16 746.997 159.841  24
 -10   2  16 778.399 145.326  16
 -10  -2  16 849.261 166.390  13
 -10   2  16 717.423 152.549  13
 -10  -2  15 6223.19 367.183  25
 -10  -2  15 6562.15 404.543  24
 -10  -2  15 6873.20 396.458  22
 -10   2  15 6963.41 409.876  22
 -10  -2  15 6765.17 381.387  17
 -10   2  15 7044.34 374.890  16
 -10   2  15 6503.35 367.112  13
 -10  -2  15 7087.47 386.033  13
 -10   2  14 9262.95 432.755  25
 -10  -2  14 8946.85 422.003  17
 -10  -2  14 9353.89 442.938  22
 -10  -2  14 9291.92 426.597  25
 -10  -2  14 9178.09 458.812  24
 -10   2  14 10224.7 474.051  22
 -10  -2  14 9736.37 436.087  13
 -10   2  14 8627.60 416.792  13
 -10  -2  13 1957.28 200.206  22
 -10   2  13 2034.45 210.487  21
 -10  -2  13 1940.85 193.976  17
 -10  -2  13 1863.75 206.497  24
 -10   2  13 1976.78 200.653  25
 -10  -2  13 2113.80 211.793  13
 -10   2  13 1627.30 182.052  16
 -10   2  13 2470.80 235.738  22
 -10   2  13 2061.14 204.327  13
  10  -2 -13 1610.38 326.533   5
  10  -2 -12 891.548 249.046   5
 -10   2  12 999.995 288.750   9
 -10   2  11 2530.82 353.858   3
  10  -2 -11 2461.17 367.194   5
 -10   2  11 2281.30 366.699   9
 -10   2  10 740.335 195.439   3
  10  -2 -10 511.995 196.718   5
 -10  -2  10 902.471 260.475   3
 -10   2  10 869.125 222.584   9
 -10   2   9 19804.6 860.361   3
  10  -2  -9 19129.9 930.679   5
 -10  -2   9 21313.3 970.341   3
 -10   2   9 22562.7 970.430   9
 -10  -2   9 22751.9 899.978   4
 -10  -2   8 1735.94 270.579   4
 -10   2   8 1890.94 284.969   3
 -10  -2   8 1955.25 316.251   3
 -10   2   8 1713.25 274.323   9
 -10   2   7 21367.1 850.297   3
 -10  -2   7 22199.7 907.274   3
 -10  -2   7 22188.5 859.777   4
 -10   2   7 22836.3 861.843   9
 -10   2   6 38268.6 1121.67   3
 -10  -2   6 39111.8 1146.62   3
 -10  -2   6 38696.9 1128.00   4
 -10   2   6 40783.6 1090.02   9
  10   2  -6 41177.7 942.513   2
 -10   2   6 36626.7 1105.19   4
  10   2  -5 7346.68 399.490   2
 -10   2   5 7082.47 492.951   3
 -10  -2   5 6573.15 452.789   3
 -10  -2   5 6978.26 491.102   4
 -10   2   5 6801.49 417.152   9
 -10   2   5 7150.85 488.538   4
  10   2  -4 30074.2 813.102   2
  10  -2  -4 29776.8 746.862   7
 -10   2   4 28665.4 971.896   3
 -10  -2   4 28725.3 898.200   3
 -10  -2   4 28224.3 969.496   4
 -10   2   4 30096.3 791.022   9
 -10   2   4 28423.1 915.487   4
 -10  -2   3 614.820 213.183   4
 -10   2   3 904.778 199.361   4
  10  -2  -3 933.449 154.936   7
 -10   2   3 936.463 229.159   3
  10   2  -3 774.317 167.469   2
 -10  -2   3 847.547 177.914   3
 -10   2   3 825.268 200.171   1
  10  -2  -2 20612.1 698.870   7
  10   2  -2 21591.6 750.955   2
 -10  -2   2 21758.5 732.768   3
 -10  -2   2 19459.8 820.380   4
 -10   2   2 22365.7 847.302   1
 -10   2   2 20510.2 744.397   4
  10  -2  -1 4320.83 348.941   7
  10   2  -1 3636.63 334.744   2
 -10  -2   1 3793.46 315.020   3
 -10   2   1 3435.60 377.351   1
 -10  -2   1 3856.64 392.416   4
 -10   2   1 3826.05 323.572   4
 -10  -2   0 14031.0 584.054   3
 -10   2   0 12388.6 714.250   1
  10  -2   0 13287.7 635.101   7
 -10  -2   0 13072.5 707.672   4
 -10   2   0 12627.9 561.002   4
 -10  -2  -1 23127.3 756.296   3
 -10   2  -1 24632.4 1024.59   1
  10  -2   1 23213.4 873.421   7
 -10  -2  -1 22204.7 922.611   4
 -10   2  -1 22516.6 734.369   4
 -10  -2  -2 1977.72 318.455   4
  10  -2   2 1930.60 284.587   7
 -10   2  -2 1712.18 335.510   1
 -10  -2  -2 2311.92 332.292   1
  10  -2   3 6683.77 522.485   7
 -10   2  -3 6922.91 665.010   1
 -10  -2  -3 6637.33 543.318   4
 -10  -2  -3 7275.82 577.144   1
  10  -2   4 8018.85 604.461   7
 -10   2  -4 8010.90 735.397   1
 -10  -2  -4 7972.28 597.393   4
 -10  -2  -4 8553.29 669.456   1
  10  -2   5 9073.59 671.382   7
 -10   2  -5 8420.35 787.639   1
 -10  -2  -5 9000.44 662.270   4
 -10  -2  -5 8758.70 713.978   1
  10  -2   6 11806.6 802.795   7
 -10   2  -6 12720.3 997.392   1
 -10  -2  -6 13532.5 948.008   1
 -10   2  -7 2788.35 522.251   1
  10  -2   7 3394.59 464.505   7
 -10  -2  -7 2225.57 433.839   1
  10  -2   8 1018.80 154.964  19
  10  -2   8 979.216 148.764  15
  10   2   8 813.442 134.452  19
 -10   2  -8 1048.26 389.730   1
  10   2   8 1026.64 152.931  12
 -10  -2  -8 1239.81 389.272   1
 -10  -2  -9 2077.19 203.060  18
  10  -2   9 2433.91 229.242  15
  10  -2   9 2487.32 230.237  19
  10   2   9 2163.05 210.528  12
 -10  -2 -10 1038.02 150.309  18
  10  -2  10 1302.83 185.174  15
  10  -2  10 1173.40 173.611  19
  10   2  10 766.805 137.791  12
  10  -2  11 5377.44 335.272  19
  10  -2  11 5024.93 330.190  15
  10   2  11 5325.87 333.388  12
  10  -2  12 1481.29 188.467  15
  10  -2  12 1359.40 179.772  19
  10  -2  13 1605.72 206.620  14
  10  -2  13 1559.70 185.670  19
  10  -2  13 1803.63 210.109  13
  10   2  13 1634.25 198.349  13
  10  -2  14 297.629 120.182  14
  10  -2  14 84.3444 83.5713  13
  10   2  14 156.719 96.2416  13
  10  -2  15 1124.64 154.977  14
  10   2  15 1285.79 164.475  13
  10  -2  15 1321.61 161.504  13
  10  -2  16 99.3046 72.4648  14
  10  -2  16 97.5521 72.4508  13
  10   2  16 92.8262 75.3301  13
  10   2  17 225.258 65.9833  13
 -10  -4  21 64.5178 52.1080  22
 -10  -4  20 263.528 98.0063  22
 -10   4  20 380.758 96.6335  13
 -10   4  20 45.4084 54.4905  16
 -10   4  19 341.926 98.8592  13
 -10  -4  19 554.578 131.840  22
 -10   4  19 465.858 117.974  16
 -10  -4  19 527.432 145.681  17
 -10  -4  18 365.728 143.229  17
 -10  -4  18 179.637 100.322  22
 -10   4  18 298.820 114.281  16
 -10   4  18 337.013 108.966  13
 -10   4  17 160.826 89.8817  13
 -10  -4  17 49.2633 96.4450  22
 -10   4  17 34.1892 93.3566  16
 -10  -4  17 93.6562 108.324  17
 -10   4  16 40.4554 103.773  16
 -10  -4  16 375.713 150.149  17
 -10  -4  16 63.2033 99.5060  22
 -10   4  16 26.7460 85.9414  13
 -10  -4  15 700.946 193.161  24
 -10  -4  15 278.857 98.9598  22
 -10   4  15 398.457 137.011  21
 -10  -4  15 387.581 131.242  17
 -10   4  15 438.999 137.183  16
 -10   4  15 160.293 94.8321  13
 -10   4  14 972.456 167.651  16
 -10   4  14 1159.31 178.690  21
 -10  -4  14 679.234 143.581  17
 -10   4  13 342.092 132.772  21
 -10   4  13 98.9744 81.2642  16
 -10  -4  13 157.293 89.5650  17
 -10  -4  12 1020.16 193.220  24
 -10   4  12 534.135 125.188  16
 -10   4  12 663.066 135.110  21
 -10  -4  12 678.760 129.356  17
 -10   4  11 394.889 108.815  16
 -10   4  11 534.943 120.725  21
 -10  -4  11 985.873 177.585  24
  10  -4 -11 706.155 259.860   5
 -10   4  11 425.452 215.690   9
  10   4 -10 1623.92 374.908   8
  10  -4 -10 1449.67 335.362   5
 -10   4  10 1461.60 310.052   9
  10   4  -9 7427.09 687.942   8
  10  -4  -9 6670.07 611.730   5
 -10   4   9 6516.24 597.893   9
  10   4  -8-189.127 225.789   8
  10  -4  -8-154.254 217.137   5
 -10   4   8-7.81852 143.356   9
  10   4  -7 1891.53 333.878   8
 -10   4   7 2632.20 328.520   3
  10  -4  -7 2230.23 336.122   5
 -10  -4   7 2731.72 352.156   4
  10   4  -7 2562.40 336.726   2
 -10   4   7 2170.15 329.514   9
  10   4  -6-106.599 215.495   8
 -10  -4   6-44.2413 153.143   4
  10   4  -6 29.5597 103.039   2
 -10   4   6-64.2397 139.644   3
  10  -4  -6-24.4044 158.589   5
  10   4  -5 2820.11 358.450   8
  10  -4  -5 3401.12 335.684   7
 -10   4   5 3200.07 359.158   3
 -10  -4   5 3263.33 350.781   3
  10  -4  -5 2863.67 356.181   5
 -10  -4   5 3164.28 380.124   4
  10   4  -5 3109.38 355.443   2
 -10  -4   4 189.558 158.064   4
  10   4  -4 75.5302 199.482   8
  10  -4  -4 97.9725 112.028   7
  10   4  -4 133.601 124.016   2
 -10   4   4 107.467 129.445   3
  10  -4  -4 176.790 178.468   5
 -10  -4   4 272.415 146.684   3
  10   4  -3 8697.92 578.057   8
  10   4  -3 7549.59 540.911   2
 -10   4   3 8660.11 598.019   3
  10  -4  -3 8752.11 549.667   7
  10  -4  -3 8504.32 561.762   5
 -10  -4   3 8594.77 634.892   4
  10   4  -2 4552.44 397.135   8
  10   4  -2 4024.12 405.701   2
  10  -4  -2 4542.83 411.242   7
  10  -4  -2 4473.28 408.720   5
 -10  -4   2 4550.96 476.474   4
 -10   4   2 4181.27 436.122   1
 -10  -4   1 2456.27 366.317   4
  10  -4  -1 2073.46 295.497   7
  10  -4  -1 2306.21 279.054   5
  10   4  -1 2646.96 347.817   2
 -10   4   1 2088.27 334.546   1
  10   4   0 9439.40 641.112   2
  10  -4   0 9577.39 628.536   7
 -10  -4   0 9590.33 709.429   4
 -10   4   0 8760.44 663.507   1
 -10  -4  -1 1067.20 290.701   4
  10  -4   1 1441.21 282.831   7
  10   4   1 1589.88 322.699   2
 -10   4  -1 1602.20 333.238   1
  10  -4   2 4202.50 447.306   7
 -10   4  -2 3919.16 496.576   1
 -10  -4  -2 3651.47 477.085   4
  10  -4   3 4278.40 477.235   7
 -10   4  -3 4751.93 552.027   1
 -10  -4  -3 3651.55 488.073   4
 -10  -4  -4 1686.52 353.137   4
  10  -4   4 1111.70 272.838   7
 -10   4  -4 1548.90 372.326   1
 -10  -4  -5 474.998 257.593   4
  10  -4   5 210.398 163.014   7
 -10   4  -5 74.2701 223.806   1
 -10  -4  -6 364.780 222.946   4
  10   4   6 520.786 123.475  12
 -10   4  -6 412.085 247.594   1
  10  -4   7 2080.68 208.566  15
 -10  -4  -7 2214.93 208.171  18
  10  -4   7 2423.92 228.337  19
  10   4   7 1922.24 205.535  12
  10  -4   8 179.766 98.3291  19
 -10  -4  -8 270.603 95.0768  18
  10  -4   8 300.512 108.016  15
  10   4   8 172.162 95.3791  12
  10  -4   9 6105.60 366.505  15
  10  -4   9 6389.35 363.950  19
  10   4   9 6645.49 383.525  12
  10  -4  10 3478.69 283.354  15
  10  -4  10 3668.44 275.362  19
  10   4  10 3769.28 295.795  12
  10  -4  11 3733.93 275.137  19
  10  -4  11 3936.75 297.634  15
  10   4  11 3689.78 289.483  12
  10  -4  12 6.42632 96.1031  15
  10  -4  12-8.74154 71.2894  19
  10   4  12 49.6151 79.7285  13
  10   4  12 4.96319 91.1968  12
  10  -4  13 127.659 95.9309  14
  10  -4  13 92.9588 92.7126  15
  10   4  13-16.4398 71.6069  13
  10   4  13 15.8512 79.3467  12
  10  -4  14 181.400 96.5908  14
  10   4  14 98.7119 78.0398  12
  10   4  14 205.108 85.5292  13
  10  -4  15 135.599 86.0400  14
 -10   4 -15 168.666 65.8602  18
  10   4  15 93.4130 57.7727  13
  10   4  15 29.5961 52.0688  12
  10  -4  16 193.823 62.6109  14
 -10   6  19 519.206 105.238  16
 -10  -6  19 472.513 88.7433  22
 -10  -6  18 324.001 82.4511  22
 -10   6  18 667.204 125.208  16
 -10  -6  18 653.799 130.776  17
 -10  -6  17 418.511 103.994  22
 -10   6  17 542.695 135.785  16
 -10  -6  17 405.813 110.105  17
 -10  -6  16 422.714 108.854  22
 -10   6  16 416.624 139.759  16
 -10  -6  16 395.757 125.885  17
 -10   6  15 45.2137 89.2360  21
 -10  -6  15 70.0581 107.969  17
 -10  -6  15-67.3621 85.3790  15
 -10   6  15 84.1198 110.798  16
 -10   6  14 1389.16 191.694  16
 -10  -6  14 1533.69 179.271  15
 -10   6  14 1516.81 196.043  21
 -10  -6  14 1658.02 202.793  17
 -10   6  13 43.0691 89.0547  21
 -10   6  13 15.2381 80.9057  23
 -10   6  13 30.0616 101.524  16
 -10  -6  13 1.56872 77.6744  17
 -10  -6  13 108.599 93.9363  11
 -10  -6  12 6795.88 377.752  17
 -10   6  12 7791.18 401.327  20
 -10   6  12 8032.63 391.801  23
 -10   6  12 7410.20 401.404  21
 -10   6  12 7459.68 400.125  16
 -10  -6  12 7347.11 393.482  11
 -10   6  11 3196.54 251.783  23
 -10  -6  11 3120.82 260.320  17
 -10   6  11 3430.92 280.092  21
 -10   6  11 3394.71 278.920  20
 -10   6  11 3252.32 266.307  16
 -10  -6  11 3440.76 269.911  11
 -10   6  10 818.759 147.642  23
 -10   6  10 547.460 128.466  16
 -10   6  10 616.033 136.865  21
 -10   6  10 619.957 141.101  20
 -10  -6  10 614.030 127.926  17
 -10  -6  10 361.109 109.795  11
 -10   6   9 2640.55 242.432  21
 -10   6   9 2607.90 226.794  23
 -10   6   9 2645.66 241.245  20
 -10  -6   9 2676.98 232.877  17
 -10   6   9 2815.66 246.149  16
 -10  -6   9 2129.71 207.922  11
 -10  -6   8 1389.20 168.871  17
 -10   6   8 1721.58 189.837  23
 -10   6   8 1632.36 180.855  16
 -10   6   8 1569.71 183.434  20
 -10  -6   8 1541.91 178.537  11
 -10   6   7 541.392 121.967  20
 -10   6   7 575.825 114.818  23
  10   6  -7 788.368 303.556   8
  10   6  -7 1063.26 269.511   2
  10  -6  -7 588.458 270.002   5
  10   6  -6 1177.89 348.071   8
  10   6  -6 1303.98 288.215   2
  10  -6  -6 728.909 240.599   5
  10  -6  -5 3759.69 440.055   7
  10  -6  -5 3165.43 447.781   5
  10   6  -5 3617.71 464.208   2
  10   6  -5 3884.38 517.180   8
 -10  -6   4 2355.08 390.435   4
  10  -6  -4 3732.12 445.584   7
  10   6  -4 3768.11 470.977   2
  10   6  -3 3000.87 431.622   2
  10  -6  -3 3682.54 451.729   7
 -10  -6   3 4064.11 519.238   4
 -10  -6   2 2760.45 444.436   4
  10  -6  -2 2410.40 370.549   7
  10   6  -2 2702.72 417.129   2
 -10  -6   1 3254.42 498.670   4
  10  -6  -1 2478.79 379.251   7
  10   6  -1 2934.63 429.829   2
 -10  -6   0 3585.20 516.179   4
  10  -6   0 3853.54 480.241   7
  10   6   0 3212.67 446.248   2
 -10  -6  -1 2589.46 453.198   4
  10  -6   1 2176.44 378.041   7
 -10   6  -1 2138.26 375.125   1
  10   6   1 2146.56 375.567   2
  10  -6   2 4324.93 304.529  19
  10   6   2 5039.97 571.524   2
 -10   6  -2 4495.75 283.729  10
 -10  -6  -2 4945.23 615.778   4
 -10   6  -2 4949.52 578.536   1
  10  -6   3 9498.60 444.001  19
 -10   6  -3 9233.86 405.488  10
  10   6   3 9264.47 419.368  12
  10   6   4 893.253 149.326  20
  10  -6   4 900.133 159.289  19
  10  -6   4 964.544 144.637  15
  10   6   4 843.589 154.580  12
 -10   6  -4 933.314 149.968  10
  10  -6   5 4631.50 302.926  15
  10  -6   5 4909.04 323.318  19
  10   6   5 4193.40 297.247  12
 -10   6  -5 4425.31 289.121  10
  10  -6   6 11226.2 481.113  19
  10  -6   6 10874.1 463.587  15
  10   6   6 10271.2 470.182  12
  10  -6   7 2438.06 235.623  15
  10  -6   7 2634.23 240.718  19
  10   6   7 1980.24 220.074  12
  10  -6   8 3751.34 286.202  15
  10  -6   8 3991.73 284.908  19
  10   6   8 3512.03 292.764  12
  10  -6   9 3800.54 287.571  15
  10   6   9 4226.04 310.958  12
  10  -6  10 105.668 93.6194  15
  10   6  10 218.131 125.609  12
  10  -6  11 218.816 103.591  15
  10   6  11 264.295 102.409  12
  10  -6  12 210.153 92.9963  14
  10  -6  12 221.776 104.956  15
  10   6  12 54.6642 88.2741  12
  10  -6  13 21.7024 71.7819  15
  10  -6  13 242.428 81.0890  14
  10   6  13 122.882 85.8148  12
  10  -6  14 16.9785 47.9379  14
  10   6  14 19.7560 52.0258  12
 -10   8  17-175.846 80.6852  16
 -10  -8  16-6.17398 41.3597  15
 -10   8  16-22.2560 76.8562  16
 -10  -8  16 72.5406 59.8848  17
 -10   8  15-6.92467 49.7118  23
 -10  -8  15 11.0531 59.1693  17
 -10   8  15 154.633 91.1424  16
 -10  -8  15 126.776 73.8437  15
 -10   8  14 24.8799 74.5738  23
 -10   8  14 65.4331 83.8491  16
 -10   8  14 10.2569 64.2362  21
 -10  -8  14 1.59517 81.1150  15
 -10  -8  14-56.5355 78.8106  17
 -10  -8  13 161.488 95.9483  15
 -10   8  13 304.332 107.982  23
 -10   8  13 299.913 99.9494  20
 -10  -8  13 368.138 105.864  17
 -10   8  13 171.436 88.1537  21
 -10   8  13 321.326 108.634  16
 -10   8  12 1104.90 168.098  16
 -10   8  12 1093.49 164.470  21
 -10   8  12 949.879 162.131  23
 -10  -8  12 1135.57 150.594  17
 -10   8  12 912.782 151.503  20
 -10  -8  12 1000.51 156.179  11
 -10   8  11 650.708 142.079  16
 -10   8  11 539.820 127.201  20
 -10   8  11 601.994 138.788  23
 -10   8  11 695.570 139.371  21
 -10  -8  11 483.896 127.751  11
 -10   8  10 743.600 150.607  23
 -10   8  10 933.543 158.728  21
 -10   8  10 922.718 155.888  16
 -10   8  10 948.074 160.326  20
 -10  -8  10 788.619 147.585  11
 -10   8   9 352.168 109.263  21
 -10   8   9 341.841 129.999  20
 -10   8   9 343.885 131.714  23
 -10  -8   9 605.753 135.529  11
 -10   8   8 406.165 130.282  23
 -10   8   8 431.398 126.084  21
 -10   8   8 411.197 129.147  20
 -10  -8   8 295.710 116.318  11
 -10   8   7-26.1005 102.226  23
 -10   8   7 15.8568 97.5684  20
 -10  -8   7-29.5478 89.2877  11
 -10   8   6 1522.82 201.279  23
 -10   8   6 1311.95 187.300  20
  10   8  -6 1332.45 171.686  20
 -10  -8   6 1207.82 173.906  11
 -10   8   6 1453.52 176.556  10
 -10   8   5 6695.14 382.211  23
 -10   8   5 6945.61 383.649  20
  10   8  -5 6853.02 372.946  20
 -10  -8   5 6605.59 378.507  11
 -10   8   5 7221.90 374.305  10
 -10   8   4 1751.23 207.124  23
  10   8  -4 1736.70 208.695  20
 -10   8   4 1404.86 181.990  20
  10  -8  -4 1791.39 238.703  19
 -10  -8   4 1591.13 204.064  11
 -10   8   4 2023.39 214.264  10
  10  -8  -3 1601.62 223.222  19
 -10   8   3 1219.67 179.072  23
  10   8  -3 1584.44 198.036  20
 -10   8   3 1554.09 195.316  20
 -10  -8   3 1605.50 201.171  11
 -10   8   3 1346.07 175.100  10
  10   8  -2 1921.07 214.079  20
 -10   8   2 1776.31 202.500  20
  10  -8  -2 2135.45 239.542  19
 -10  -8   2 1637.37 202.044  11
 -10   8   2 1927.32 211.625  10
  10   8  -1 1796.90 215.175  20
 -10   8   1 1712.93 192.008  20
  10  -8  -1 2123.70 247.809  19
 -10  -8   1 1956.66 221.137  11
 -10   8   1 1913.54 219.609  10
  10   8   0 7751.85 409.918  20
  10  -8   0 9029.76 457.497  19
 -10  -8   0 7712.24 417.744  11
 -10   8   0 8255.63 418.757  10
  10  -8   1 385.605 129.949  19
  10   8   1 798.367 163.105  20
 -10  -8  -1 479.161 139.984  11
 -10   8  -1 508.105 129.245  10
  10  -8   2 707.047 155.639  19
  10   8   2 365.562 128.249  20
 -10  -8  -2 463.428 139.613  11
 -10   8  -2 499.217 127.781  10
  10  -8   3 428.067 140.649  19
  10   8   3 326.958 126.282  20
  10   8   3 103.891 77.9135  12
 -10  -8  -3 306.612 130.318  11
 -10   8  -3 234.957 106.208  10
  10   8   4 145.173 96.7216  20
  10  -8   4 113.706 83.0432  19
  10   8   4 111.166 77.7513  12
 -10  -8  -4 313.347 146.337  11
 -10   8  -4 114.592 101.445  10
  10  -8   5 1031.07 147.092  15
  10   8   5 1042.33 160.313  20
  10   8   5 1274.85 176.881  12
 -10  -8  -5 1009.71 178.983  11
 -10   8  -5 1052.67 161.405  10
  10  -8   6-177.624 94.8152  15
  10   8   6 3.30285 79.2388  20
  10   8   6 8.62079 80.2649  12
 -10  -8  -6 115.915 127.320  11
 -10   8  -6 51.7463 71.0570  10
  10  -8   7 64.8715 86.2094  15
  10   8   7 221.584 88.9521  20
  10   8   7 37.3677 90.5640  12
 -10  -8  -7 123.471 115.402  11
  10  -8   8 287.979 99.0082  15
  10   8   8 233.720 97.4065  12
 -10  -8  -8 297.927 126.968  11
  10  -8   9 75.3766 81.7249  15
  10   8   9 74.2169 83.9507  12
 -10  -8  -9 68.6536 101.699  11
  10  -8  10 666.536 114.933  15
  10   8  10 656.932 115.398  12
 -10  -8 -10 667.382 126.594  11
  10  -8  11 137.344 75.4445  15
  10   8  11 23.1019 68.5150  12
 -10  -8 -11 111.364 85.0727  11
  10  -8  12 147.407 57.6008  15
  10   8  12 92.7451 57.3846  12
 -10  -8 -12 141.240 66.6915  11
  10 -10 -13-5.19032 65.0925  19
 -10 -10  13-42.8069 60.3053  15
  10 -10 -12 152.994 89.4389  19
 -10  10  12 106.680 76.1904  23
 -10  10  12 25.3463 46.4050  20
 -10 -10  12 88.0858 70.5307  15
 -10  10  11 302.584 99.1072  23
 -10 -10  11 191.319 80.6901  15
 -10  10  11 201.565 77.3000  20
  10 -10 -11 214.575 101.522  19
 -10 -10  11 155.244 70.5164  11
 -10  10  10 285.664 108.756  23
  10 -10 -10 193.079 105.993  19
 -10  10  10 164.964 93.8210  20
 -10 -10  10 113.320 81.1217  15
 -10 -10  10 211.961 85.0040  11
  10 -10  -9 641.266 144.009  19
 -10  10   9 491.074 97.6430  21
 -10  10   9 522.978 127.276  23
 -10  10   9 590.378 126.938  20
 -10 -10   9 403.164 101.040  11
  10 -10  -8 16.0709 101.000  19
 -10  10   8 64.2389 90.3158  23
 -10  10   8 62.9725 63.7328  21
 -10  10   8 164.106 101.532  20
 -10 -10   8 55.5221 84.7532  11
  10 -10  -7 102.225 106.738  19
 -10  10   7 144.184 107.979  23
 -10  10   7 81.7233 80.9528  21
 -10  10   7 21.6200 88.1379  20
 -10 -10   7 26.0550 81.0829  11
  10 -10  -6-32.6770 93.5967  19
 -10  10   6 56.3887 77.9823  21
 -10  10   6-3.88905 90.6164  20
 -10 -10   6 145.091 92.3241  11
 -10  10   6-49.1829 70.2754  10
  10 -10  -5 89.8036 106.301  19
 -10  10   5 50.7076 82.8975  20
  10  10  -5 93.8471 68.7113  20
 -10 -10   5 94.4927 90.4506  11
 -10  10   5 120.914 76.6629  10
  10 -10  -4 81.4425 109.977  19
 -10  10   4 266.524 101.609  20
  10  10  -4 82.4667 74.8299  20
 -10 -10   4 140.469 95.2261  11
 -10  10   4 242.102 112.566  10
  10 -10  -3 1566.14 196.555  19
  10  10  -3 1403.03 173.345  20
 -10  10   3 1405.12 175.483  20
 -10 -10   3 1516.63 192.159  11
 -10  10   3 1574.32 181.538  10
 -10  10   2 343.152 105.666  20
  10 -10  -2 92.6699 94.0583  19
  10  10  -2 106.667 87.3983  20
 -10 -10   2 135.120 101.655  11
 -10  10   2 395.075 123.088  10
  10 -10  -1 384.722 113.288  19
  10  10  -1 253.045 111.242  20
 -10 -10   1 263.318 110.506  11
 -10  10   1 103.084 94.8816  10
  10  10   0-18.0236 96.3776  20
  10 -10   0 166.356 103.879  19
 -10 -10   0 78.4070 104.332  11
 -10  10   0 80.6584 98.8599  10
  10  10   1-170.179 113.843  20
 -10 -10  -1 91.6135 96.7717  11
 -10  10  -1 100.869 92.0863  10
  10  10   2 53.0937 98.0997  20
 -10 -10  -2 235.013 122.883  11
 -10  10  -2 157.537 92.7708  10
  10  10   3 114.178 92.2917  20
 -10 -10  -3-64.1798 90.1705  11
 -10  10  -3 95.0445 88.1852  10
  10  10   4 49.0795 76.3682  20
 -10 -10  -4 47.1309 80.9607  11
 -10  10  -4-25.8886 72.3142  10
  10  10   5 795.428 123.407  20
 -10 -10  -5 721.038 123.881  11
 -10  10  -5 685.335 108.346  10
  10  10   6 535.576 87.9606  20
 -10 -10  -6 642.982 116.128  11
 -10  10  -6 748.347 98.5162  10
 -10 -10  -7 238.588 75.4226  11
 -10 -10  -8 77.5157 58.3729  11
 -11  -1  22 397.216 85.3446  13
 -11   1  22 332.363 92.5869  13
 -11  -1  21 384.559 115.102  13
 -11   1  21 254.867 89.5513  24
 -11  -1  21 271.795 85.9222  24
 -11   1  21 352.889 110.668  13
 -11  -1  20 680.077 146.550  13
 -11  -1  20 394.434 131.378  24
 -11  -1  20 624.519 147.881  22
 -11   1  20 294.190 116.178  24
 -11   1  20 350.992 122.187  13
 -11   1  19 1887.24 221.313  24
 -11  -1  19 2415.40 246.294  24
 -11  -1  19 2549.59 256.430  22
 -11  -1  19 2762.34 242.117  17
 -11  -1  19 2380.88 229.471  13
 -11   1  19 2240.80 218.886  13
 -11  -1  18-12.6749 119.343  24
 -11   1  18 422.240 159.555  22
 -11  -1  18 260.542 128.863  17
 -11  -1  18 467.187 150.524  22
 -11  -1  18-29.4229 123.850  13
 -11   1  18-184.444 142.174  13
 -11  -1  17 691.267 157.476  22
 -11   1  17 831.767 185.368  22
 -11  -1  17 503.635 135.975  17
 -11  -1  17 474.629 141.272  24
 -11  -1  17 438.503 144.557  13
 -11   1  17 544.240 151.100  13
 -11  -1  16 4865.33 340.651  13
 -11  -1  16 4309.25 330.721  24
 -11   1  16 4536.76 334.466  22
 -11  -1  16 4557.15 319.002  17
 -11  -1  16 4238.70 315.150  25
 -11  -1  16 4662.98 335.622  22
 -11   1  16 4630.35 327.429  13
 -11   1  15 8611.36 424.255  25
 -11  -1  15 8041.31 431.962  24
 -11   1  15 9244.42 455.166  22
 -11  -1  15 8571.94 440.644  22
 -11  -1  15 8215.54 413.445  25
 -11  -1  15 9049.28 433.450  17
 -11  -1  15 9091.00 436.964  13
 -11   1  15 7973.05 416.214  13
 -11  -1  14 7613.18 403.592  22
 -11  -1  14 7450.89 385.719  25
 -11   1  14 7882.50 418.459  22
 -11  -1  14 6705.47 389.957  24
 -11  -1  14 6986.71 368.279  17
 -11  -1  14 7435.54 389.868  13
 -11   1  14 7316.32 388.949  13
 -11   1  14 7420.78 387.700  25
 -11   1  13 8233.96 391.098  25
 -11  -1  13 8097.06 391.049  13
 -11   1  13 7553.79 377.200  13
  11  -1 -13 6952.33 637.445   5
 -11   1  13 7782.73 688.619   9
 -11   1  12 2298.37 367.229   3
  11  -1 -12 1899.94 331.952   5
 -11   1  12 2295.37 382.608   9
  11  -1 -11 13074.0 816.647   5
 -11   1  11 13003.0 797.122   3
 -11  -1  11 13371.3 833.371   3
 -11   1  11 14784.8 857.786   9
 -11  -1  11 13640.3 756.237   4
 -11   1  10 3970.16 433.591   3
 -11  -1  10 4894.43 487.698   3
 -11   1  10 4880.88 473.777   9
 -11  -1  10 4872.87 446.276   4
 -11   1   9 2573.31 344.006   4
 -11   1   9 2157.16 315.359   3
 -11  -1   9 2427.72 355.012   3
 -11   1   9 2765.20 339.465   9
 -11  -1   9 2618.20 339.531   4
 -11  -1   8 562.425 176.160   4
 -11   1   8 650.466 195.782   4
 -11   1   8 578.610 183.641   3
 -11  -1   8 513.559 179.067   3
 -11   1   8 750.080 185.669   9
 -11   1   7 18475.5 819.017   3
 -11  -1   7 18819.4 816.927   3
 -11  -1   7 18877.0 814.673   4
 -11   1   7 20025.7 766.285   9
 -11   1   7 17139.8 787.499   4
 -11   1   6 80995.6 1682.17   3
 -11  -1   6 84917.6 1697.08   3
 -11  -1   6 85190.7 1690.29   4
 -11   1   6 89390.8 1474.04   9
 -11   1   6 85578.3 1703.84   4
 -11   1   5 40759.5 1174.46   3
 -11  -1   5 43584.5 1184.11   3
 -11  -1   5 43385.7 1195.24   4
 -11   1   5 40508.1 1149.53   4
 -11   1   4 76648.0 1601.10   3
 -11  -1   4 79738.2 1570.60   3
 -11  -1   4 81358.5 1613.79   4
 -11   1   4 76453.7 1543.99   4
  11  -1  -3 76463.6 1162.11   7
 -11   1   3 77859.1 1611.17   3
 -11  -1   3 74869.0 1486.75   3
 -11  -1   3 71056.3 1514.28   4
 -11   1   3 68692.5 1444.44   4
 -11   1   3 75484.9 1465.13   1
  11  -1  -2 16440.1 599.439   7
 -11   1   2 17015.2 760.181   3
 -11   1   2 17874.1 734.376   1
 -11  -1   2 17472.8 583.921   1
 -11  -1   2 14959.8 711.391   4
 -11   1   2 16652.9 705.311   4
 -11  -1   2 17362.6 717.119   3
  11  -1  -1 32496.5 905.128   7
 -11  -1   1 33978.0 1001.18   3
 -11  -1   1 34172.1 906.807   1
 -11   1   1 32737.8 1041.55   1
 -11  -1   1 30708.4 1014.62   4
 -11   1   1 30556.7 932.493   4
  11  -1   0 30295.3 924.763   7
 -11  -1   0 31141.2 958.687   3
 -11  -1   0 29575.5 960.376   1
 -11   1   0 29676.3 1069.32   1
 -11  -1   0 27763.1 971.443   4
 -11   1   0 30316.6 921.449   4
  11  -1   1 32056.0 1010.33   7
 -11  -1  -1 34236.7 1016.93   3
 -11  -1  -1 31322.3 1079.94   1
 -11   1  -1 33305.5 1206.54   1
 -11  -1  -1 31172.9 1056.01   4
 -11   1  -1 32897.5 956.125   4
 -11  -1  -2 947.063 226.859   4
 -11   1  -2 830.763 180.287   4
  11  -1   2 1106.18 236.393   7
 -11   1  -2 619.403 246.220   1
 -11  -1  -2 1026.48 207.766   3
 -11  -1  -2 862.161 258.212   1
  11  -1   3 13183.0 740.518   7
 -11  -1  -3 13788.8 846.215   1
 -11   1  -3 12852.1 860.100   1
 -11  -1  -3 13678.2 731.443   4
 -11  -1  -4 368.216 167.936   4
  11  -1   4 142.238 163.519   7
 -11   1  -4 132.796 225.815   1
 -11  -1  -4 152.948 192.813   1
 -11  -1  -5 12290.0 920.827   1
  11  -1   5 11459.2 764.267   7
 -11   1  -5 10444.5 870.958   1
  11  -1   6-55.4201 154.684   7
 -11  -1  -6-172.273 248.542   1
 -11   1  -6 202.208 251.075   1
  11  -1   7 3190.36 460.020   7
 -11   1  -7 3495.35 575.374   1
  11  -1   8 3123.53 252.743  15
  11   1   8 2996.28 243.660  19
  11  -1   8 2976.60 246.466  19
 -11  -1  -8 2976.53 237.362  18
 -11  -1  -8 3310.69 614.423   1
  11  -1   9 7456.10 391.032  15
 -11  -1  -9 6975.66 370.729  18
  11   1   9 6554.38 365.791  19
  11  -1   9 7483.65 386.279  19
 -11  -1 -10 640.625 129.214  18
  11   1  10 655.360 133.317  19
  11  -1  10 720.041 139.191  19
  11   1  11 4258.86 290.900  14
  11  -1  11 4309.06 307.660  19
 -11  -1 -11 4430.83 295.234  18
 -11   1 -12 4271.20 293.119  18
  11  -1  12 4217.99 300.399  19
  11   1  12 4278.43 288.739  14
  11   1  13 158.082 83.4524  14
 -11   1 -13 207.648 89.7313  18
  11  -1  13 123.516 101.719  14
  11  -1  14 54.1510 78.3719  14
  11   1  14 87.7822 72.6273  14
  11   1  14 80.4321 96.6437  13
  11  -1  14 137.807 104.473  13
  11  -1  15 1293.63 153.614  14
  11   1  15 1511.60 145.290  14
  11   1  15 1063.46 146.773  13
  11  -1  15 1404.93 161.024  13
  11  -1  16 942.354 117.415  14
  11  -1  16 1010.81 124.164  13
  11   1  16 1008.29 130.103  13
 -11   3  21-45.4375 61.9487  24
 -11  -3  21 154.367 80.1645  22
 -11   3  21 187.034 80.9883  13
 -11   3  20-1.50232 108.110  24
 -11  -3  20 261.755 87.4321  13
 -11   3  20 299.304 99.2995  13
 -11  -3  19 498.162 148.851  24
 -11  -3  19 223.918 120.638  22
 -11   3  19 220.617 96.7816  16
 -11  -3  19 401.234 143.573  17
 -11   3  19 240.203 107.070  13
 -11  -3  19 535.123 126.212  13
 -11   3  18-68.2531 106.620  13
 -11  -3  18 95.6780 89.3766  13
 -11   3  18 202.136 110.942  16
 -11  -3  18 112.282 106.522  17
 -11  -3  18 215.352 108.345  22
 -11   3  17 737.390 150.442  16
 -11  -3  17 800.713 154.780  13
 -11  -3  17 1288.43 214.326  24
 -11  -3  17 801.334 153.306  22
 -11  -3  17 1030.19 180.029  17
 -11   3  17 471.702 121.557  13
 -11  -3  16 2255.10 261.104  24
 -11   3  16 1807.40 205.597  13
 -11  -3  16 2075.41 226.970  22
 -11  -3  16 2200.10 236.327  17
 -11  -3  16 2008.57 219.977  13
 -11   3  16 2079.86 223.917  16
 -11  -3  15 3291.57 266.538  25
 -11  -3  15 2971.07 286.643  24
 -11  -3  15 2780.14 254.695  17
 -11  -3  15 3150.98 267.749  22
 -11  -3  15 2864.20 246.342  13
 -11   3  15 2641.40 236.971  13
 -11   3  15 3034.46 260.282  16
 -11  -3  14-78.0727 124.019  24
 -11   3  14 201.753 111.680  25
 -11  -3  14-128.833 106.963  22
 -11   3  14-78.0024 112.550  16
 -11  -3  14 34.5145 96.5458  17
 -11   3  14 157.163 112.136  21
 -11  -3  14 42.1870 80.0947  25
 -11  -3  14 51.9114 87.8545  13
 -11   3  14-73.5964 109.460  13
 -11  -3  13 485.395 120.877  25
 -11  -3  13 472.547 131.521  24
 -11   3  13 587.089 134.817  25
 -11   3  13 369.328 108.232  16
 -11   3  13 638.139 141.026  21
 -11  -3  13 560.817 125.965  22
 -11  -3  13 322.374 107.831  17
 -11  -3  13 260.047 95.8229  13
 -11   3  13 331.981 106.999  13
 -11   3  12-34.6173 80.3041  16
 -11  -3  12 77.7387 71.9066  17
 -11  -3  12 173.157 117.577  24
  11  -3 -12-163.555 214.503   5
  11  -3 -11 1713.78 335.924   5
 -11   3  11 1526.13 321.904   9
 -11   3  10 205.579 136.678   3
  11  -3 -10 311.330 171.403   5
 -11   3  10 510.151 218.931   9
 -11   3   9 8483.19 593.140   3
  11  -3  -9 8307.79 655.651   5
 -11  -3   9 8371.25 587.729   4
 -11   3   9 8590.56 640.340   9
 -11   3   8 6746.45 534.059   3
  11  -3  -8 7316.85 599.487   5
 -11  -3   8 7322.27 581.187   3
 -11  -3   8 7198.98 554.221   4
 -11   3   8 6751.63 542.268   9
 -11   3   7 14908.6 759.425   3
 -11  -3   7 16538.3 824.539   3
 -11  -3   7 15576.4 797.425   4
 -11   3   7 16480.6 801.325   9
 -11   3   6 9487.82 605.395   3
 -11  -3   6 9340.11 604.809   3
 -11  -3   6 8695.94 604.638   4
 -11   3   6 9312.93 569.819   9
  11   3  -6 9202.50 527.452   2
  11   3  -5 12832.9 632.652   2
 -11   3   5 12452.1 690.534   3
 -11  -3   5 13508.5 689.268   3
 -11  -3   5 13499.5 739.626   4
 -11   3   5 14061.7 659.609   9
  11   3  -4 22049.8 823.745   2
  11  -3  -4 22987.6 790.314   7
 -11   3   4 20440.2 899.140   3
 -11  -3   4 23111.5 864.963   3
 -11  -3   4 22226.3 959.854   4
  11   3  -3 10508.1 589.733   2
 -11   3   3 11239.1 680.027   3
  11  -3  -3 12791.4 621.850   7
 -11  -3   3 12077.6 589.165   3
 -11  -3   3 10774.4 679.614   4
 -11   3   3 11509.1 622.561   4
  11   3  -2 11062.0 618.915   2
  11  -3  -2 10754.0 589.607   7
 -11  -3   2 10783.1 539.439   3
 -11  -3   2 9958.30 662.624   4
 -11   3   2 10705.7 676.407   1
 -11   3   2 9787.71 561.194   4
  11  -3  -1 6433.57 472.360   7
  11   3  -1 6831.17 505.447   2
 -11   3   1 6127.88 530.174   1
 -11  -3   1 5907.37 531.149   4
 -11   3   1 5672.89 412.509   4
  11  -3   0 13711.9 725.556   7
  11   3   0 13918.8 756.823   2
 -11   3   0 14194.5 815.442   1
 -11  -3   0 13180.0 779.448   4
  11  -3   1 8497.41 592.450   7
 -11   3  -1 7953.79 644.827   1
 -11  -3  -1 7777.16 624.720   4
 -11  -3  -2 2535.23 397.474   4
 -11   3  -2 3347.30 478.643   1
  11  -3   2 3252.03 390.094   7
 -11  -3  -3 203.996 185.441   4
  11  -3   3 147.496 148.114   7
 -11   3  -3-28.2229 200.971   1
 -11  -3  -4 2578.14 397.180   4
  11  -3   4 2068.35 332.921   7
 -11   3  -4 1903.73 413.891   1
 -11  -3  -5 1226.90 309.557   4
 -11   3  -5 1473.59 419.001   1
  11  -3   5 905.159 251.492   7
  11  -3   6 658.791 200.890   7
 -11   3  -6 1046.31 366.031   1
 -11  -3  -7 1632.11 180.004  18
  11  -3   7 1699.05 191.894  19
  11  -3   7 1397.77 178.841  15
  11   3   7 1504.19 183.360  12
  11  -3   8 846.532 150.418  19
 -11  -3  -8 1040.25 154.853  18
  11  -3   8 1248.44 180.991  15
  11   3   8 1419.81 186.757  12
 -11  -3  -9 1196.49 164.163  18
  11  -3   9 931.915 159.424  15
  11  -3   9 1150.69 170.073  19
  11   3   9 971.878 154.814  12
  11  -3  10 943.348 157.112  15
  11  -3  10 1209.51 166.331  19
  11   3  10 1044.71 172.370  12
  11  -3  11 172.795 111.205  15
  11  -3  11 178.392 100.618  19
  11   3  11 145.486 100.800  12
  11  -3  12 11.9126 95.1547  15
  11  -3  12 36.1516 80.7071  19
  11  -3  12 56.6273 78.2372  13
  11   3  12 128.647 91.4010  12
  11  -3  13 348.697 124.708  14
  11  -3  13 309.843 103.422  19
  11  -3  13 302.502 108.612  13
  11   3  13 329.806 112.792  13
  11   3  13 281.186 88.8548  12
 -11   3 -14 1725.41 163.911  18
  11  -3  14 1975.89 175.015  13
  11   3  14 2070.09 190.068  13
  11  -3  14 1739.13 183.882  14
  11  -3  15 161.990 72.3584  14
  11  -3  15 130.404 66.5272  13
  11   3  15 195.571 78.6969  13
  11  -3  16 530.332 86.3383  14
 -11   5  20-45.9814 56.1722  16
 -11  -5  20 269.731 75.0910  22
 -11   5  19 348.252 110.457  16
 -11  -5  19 118.374 101.835  17
 -11  -5  19 76.7769 66.9957  22
 -11   5  18 703.766 147.378  16
 -11  -5  18 728.439 152.228  17
 -11  -5  18 1048.99 146.245  22
 -11  -5  17-20.6121 90.3990  22
 -11   5  17-13.0533 93.9200  16
 -11  -5  17 27.9219 105.523  17
 -11  -5  16 1327.21 197.843  17
 -11  -5  16 1205.49 166.197  22
 -11   5  16 1077.01 182.347  16
 -11  -5  15 944.870 147.560  22
 -11   5  15 1066.17 177.449  21
 -11  -5  15 833.787 156.518  17
 -11   5  15 918.472 171.635  16
 -11   5  14 199.284 120.668  21
 -11   5  14 56.6277 113.123  16
 -11  -5  14 32.5816 84.2187  17
 -11   5  13 1312.99 187.993  16
 -11   5  13 1521.83 202.738  21
 -11  -5  13 1632.98 196.393  17
 -11   5  12 859.600 140.208  20
 -11   5  12 1002.59 160.062  21
 -11   5  12 979.466 169.623  16
 -11  -5  12 681.721 133.305  17
 -11   5  11 26.8249 93.5162  16
 -11   5  11 183.830 97.8076  21
 -11   5  11 113.885 84.5623  20
 -11  -5  11 88.5853 86.5101  17
 -11   5  11 124.762 79.2193  23
 -11   5  10 1227.84 166.702  20
 -11   5  10 1525.02 169.244  23
 -11   5  10 1234.12 171.736  21
 -11  -5  10 1253.07 166.816  17
 -11   5  10 1426.20 182.537  16
 -11   5   9 560.436 118.805  21
 -11   5   9 490.479 112.199  20
 -11  -5   9 518.964 109.317  17
  11  -5  -9 495.138 231.875   5
 -11   5   9 563.957 228.218   9
  11  -5  -8 4476.16 530.412   5
 -11   5   8 4828.23 532.353   9
  11   5  -7 984.755 284.901   8
  11   5  -7 1253.78 267.012   2
  11  -5  -7 1369.43 294.000   5
 -11   5   7 1430.36 301.256   9
  11  -5  -6 7887.74 659.689   5
 -11  -5   6 7487.45 615.980   4
  11   5  -6 7425.63 609.139   2
  11   5  -5 487.041 202.792   8
 -11  -5   5 430.136 183.965   4
  11   5  -5 670.172 211.609   2
  11  -5  -5 438.312 172.728   5
  11   5  -4 3787.73 453.338   8
  11   5  -4 3726.17 427.867   2
  11  -5  -4 4154.28 436.343   7
 -11   5   4 4076.30 445.372   3
  11  -5  -4 3839.24 436.087   5
 -11  -5   4 4369.17 509.419   4
 -11  -5   3 1242.43 300.396   4
  11  -5  -3 1310.72 270.766   7
  11   5  -3 1232.76 274.672   2
 -11   5   3 1376.56 284.410   3
  11  -5  -3 1315.85 266.890   5
 -11  -5   2 171.276 188.317   4
  11  -5  -2 40.2820 145.530   7
  11   5  -2 27.0695 141.504   2
 -11  -5   1 302.430 216.614   4
  11  -5  -1 582.774 217.747   7
  11   5  -1 409.737 199.550   2
 -11   5   1 322.831 175.094   1
 -11  -5   0 2387.97 401.654   4
  11  -5   0 2333.49 352.956   7
  11   5   0 2098.23 345.306   2
 -11   5   0 2276.22 384.992   1
 -11  -5  -1 1705.16 371.282   4
 -11   5  -1 1440.78 324.848   1
  11   5   1 1128.28 258.206   2
  11  -5   1 1448.76 307.119   7
 -11  -5  -2 875.334 279.975   4
  11  -5   2 1326.17 300.920   7
 -11   5  -2 730.878 263.406   1
 -11  -5  -3 90.5259 208.466   4
  11  -5   3 0.76551 159.465   7
 -11   5  -3 322.174 263.515   1
  11  -5   4 3868.38 263.964  15
  11  -5   4 4306.35 297.888  19
  11   5   4 4245.22 294.842  12
 -11   5  -4 3602.75 258.316  10
  11  -5   5 190.268 95.9377  19
  11  -5   5 278.432 107.422  15
  11   5   5 161.762 101.708  12
 -11   5  -5 228.377 89.2715  10
  11  -5   6 1253.20 170.848  15
  11  -5   6 817.872 149.689  19
  11   5   6 1019.15 169.803  12
  11  -5   7 5202.26 329.500  15
  11  -5   7 5241.36 334.141  19
  11   5   7 5092.63 334.397  12
  11  -5   8 1066.57 174.368  15
  11  -5   8 1074.40 156.126  19
  11   5   8 731.967 151.309  12
  11  -5   9-8.10877 96.2624  15
  11  -5   9-28.5251 83.6352  19
  11   5   9 84.5398 109.465  12
  11  -5  10 803.354 154.931  15
  11  -5  10 862.251 143.849  19
  11   5  10 880.600 164.103  12
  11  -5  11 55.6703 73.3666  19
  11  -5  11 45.7669 95.0331  15
  11   5  11 49.7403 87.1058  12
  11  -5  12 349.467 122.132  15
  11   5  12 345.493 117.709  12
  11  -5  13 305.953 108.293  15
  11  -5  13 257.884 91.4206  14
  11   5  13 252.741 88.3074  12
  11  -5  14 232.204 74.7972  14
  11   5  14 199.653 67.0304  12
 -11   7  18 46.0337 57.4375  16
 -11  -7  18 394.579 86.0477  17
 -11   7  17 539.362 115.443  16
 -11  -7  17 434.348 100.777  17
 -11   7  16 451.761 122.202  16
 -11  -7  16 405.750 94.8353  15
 -11  -7  16 469.030 109.748  17
 -11   7  15 1151.45 168.433  16
 -11  -7  15 1343.01 168.003  17
 -11  -7  14 1704.83 192.839  17
 -11   7  14 1788.36 201.133  21
 -11  -7  14 1772.21 189.780  15
 -11   7  14 1913.20 189.293  23
 -11   7  14 1646.74 198.159  16
 -11   7  13 1042.78 163.214  20
 -11   7  13 808.880 156.507  16
 -11   7  13 896.810 159.186  21
 -11  -7  13 839.074 146.522  17
 -11   7  13 865.186 143.342  23
 -11  -7  13 968.245 150.802  11
 -11   7  12 1123.11 171.017  23
 -11   7  12 1167.34 176.075  16
 -11   7  12 1311.14 185.143  21
 -11   7  12 1205.43 178.716  20
 -11  -7  12 1117.98 167.892  17
 -11  -7  12 1239.27 164.474  11
 -11   7  11 164.591 101.244  21
 -11   7  11 175.028 100.902  23
 -11   7  11 397.533 124.149  16
 -11   7  11 327.947 114.505  20
 -11  -7  11 219.114 79.4279  17
 -11  -7  11 204.093 93.2760  11
 -11   7  10 1258.58 169.510  23
 -11   7  10 1193.43 170.666  16
 -11   7  10 1169.58 176.893  21
 -11   7  10 1209.97 182.919  20
 -11  -7  10 1218.58 168.614  17
 -11  -7  10 1115.79 170.801  11
 -11   7   9 6964.25 392.732  20
 -11   7   9 7061.20 383.036  23
 -11   7   9 6925.22 394.743  21
 -11  -7   9 6878.07 370.251  17
 -11   7   9 7035.97 383.928  16
 -11  -7   9 7118.00 385.194  11
 -11   7   8 4166.85 301.757  23
 -11  -7   8 3989.45 282.376  17
 -11   7   8 4087.14 302.746  20
 -11   7   8 4685.06 310.597  16
 -11  -7   8 3676.86 276.506  11
 -11   7   7 7195.25 384.360  23
 -11  -7   7 6965.74 363.869  17
 -11   7   7 6830.44 381.150  20
 -11  -7   7 6331.74 361.384  11
 -11   7   6 955.018 154.097  23
 -11   7   6 992.937 163.411  20
 -11  -7   6 1175.93 163.172  17
 -11  -7   6 1139.86 169.701  11
 -11   7   6 731.401 128.725  10
 -11   7   5 6572.82 368.029  23
 -11  -7   5 6198.58 337.140  17
 -11   7   5 6065.41 357.993  20
 -11  -7   5 6415.12 359.787  11
 -11   7   5 6548.20 350.770  10
  11  -7  -4 3237.71 281.207  19
 -11   7   4 2840.46 247.767  23
 -11   7   4 2898.41 251.652  20
 -11  -7   4 2997.91 253.875  11
 -11   7   4 3070.93 246.962  10
 -11   7   3 4653.79 310.822  23
 -11   7   3 4635.89 309.330  20
  11  -7  -3 4613.39 335.013  19
 -11  -7   3 4584.20 303.193  11
 -11   7   3 4545.88 300.441  10
  11  -7  -2 1646.06 218.394  19
 -11   7   2 1485.27 183.793  20
 -11  -7   2 1341.72 179.018  11
 -11   7   2 1579.86 191.080  10
 -11   7   1 10733.4 451.977  20
  11  -7  -1 10664.8 489.989  19
 -11  -7   1 11186.2 483.282  11
 -11   7   1 11595.8 475.949  10
  11  -7   0 11955.7 517.352  19
 -11  -7   0 12151.2 504.609  11
 -11   7   0 11774.8 482.461  10
  11  -7   1 551.643 147.115  19
  11   7   1 558.498 129.619  12
 -11  -7  -1 419.107 138.407  11
 -11   7  -1 521.476 135.534  10
  11  -7   2 7781.52 422.948  19
  11   7   2 7127.54 381.542  20
  11   7   2 6863.36 372.437  12
 -11  -7  -2 7356.80 404.446  11
 -11   7  -2 6928.96 375.280  10
  11   7   3 3713.98 285.598  20
  11  -7   3 4004.58 309.116  19
  11   7   3 3252.55 266.649  12
 -11  -7  -3 3687.64 295.702  11
 -11   7  -3 3731.49 279.093  10
  11  -7   4 771.358 150.934  19
  11  -7   4 891.522 142.718  15
  11   7   4 824.622 151.649  20
  11   7   4 586.208 135.452  12
 -11   7  -4 519.296 117.823  10
  11  -7   5 997.322 157.388  19
  11  -7   5 946.092 149.276  15
  11   7   5 913.269 149.279  20
  11   7   5 851.544 142.697  12
 -11   7  -5 889.186 140.463  10
  11  -7   6-68.5810 98.6716  19
  11   7   6 16.8256 84.6062  20
  11  -7   6 34.5910 78.9491  15
  11   7   6-93.2836 97.8811  12
 -11   7  -6 0.34923 69.0876  10
  11  -7   7 786.302 139.440  15
  11  -7   7 825.748 140.900  19
  11   7   7 765.304 145.651  12
  11  -7   8 491.267 117.937  15
  11   7   8 506.299 129.866  12
  11  -7   9 492.141 119.187  15
  11   7   9 514.816 135.394  12
  11  -7  10 603.055 125.108  15
  11   7  10 427.329 112.098  12
  11  -7  11 1.40501 43.5525  14
  11  -7  11 1.85458 71.3432  15
  11   7  11 103.499 83.4865  12
  11  -7  12 450.594 93.4563  15
  11   7  12 428.798 95.9629  12
 -11  -7 -12 343.052 97.4031  11
  11   7  13-86.2073 54.8175  12
 -11  -7 -13-26.4823 49.4631  11
  11  -9 -15 39.1518 59.2531  19
 -11   9  14 173.994 65.3133  23
 -11   9  14-1.93522 70.0441  16
 -11  -9  14 9.37573 64.5595  15
 -11   9  13-4.98455 67.3722  23
 -11   9  13-118.715 81.2834  16
 -11   9  13 79.1782 63.1440  21
 -11   9  13-5.05618 54.7607  20
 -11  -9  13-4.46781 72.9144  15
 -11   9  12 160.494 102.789  23
 -11   9  12 177.770 82.8310  20
 -11   9  12 232.770 88.1441  21
 -11  -9  12 121.903 86.6366  15
 -11  -9  12 111.204 75.3411  11
 -11   9  11 489.724 126.007  23
 -11   9  11 640.321 120.283  21
 -11   9  11 719.845 134.466  20
 -11  -9  11 461.542 108.895  11
 -11   9  10 769.459 147.441  23
 -11   9  10 712.051 145.803  20
 -11   9  10 532.121 126.731  21
 -11  -9  10 685.370 128.836  11
 -11   9   9 694.273 158.495  23
 -11   9   9 485.985 129.239  20
 -11   9   9 458.468 114.364  21
 -11  -9   9 474.721 119.521  11
 -11   9   8 219.917 101.505  21
 -11   9   8 181.687 128.342  23
 -11   9   8 150.569 117.208  20
 -11  -9   8 235.772 111.576  11
 -11   9   7 3321.64 272.262  20
  11  -9  -7 3256.97 283.197  19
 -11   9   7 3142.90 277.784  23
 -11  -9   7 3063.03 249.828  11
  11  -9  -6 674.981 163.776  19
 -11   9   6 458.132 148.068  23
  11   9  -6 648.405 126.304  20
 -11   9   6 515.936 134.231  20
 -11  -9   6 606.230 133.795  11
 -11   9   6 602.803 124.740  10
  11  -9  -5 38.0117 114.274  19
 -11   9   5 255.164 117.573  20
  11   9  -5 295.128 116.225  20
 -11  -9   5-9.62996 90.1331  11
 -11   9   5 173.395 101.478  10
 -11   9   4 235.875 105.409  20
  11  -9  -4 72.9107 105.769  19
  11   9  -4 229.244 113.860  20
 -11  -9   4 202.382 113.956  11
 -11   9   4 78.7301 87.7267  10
  11  -9  -3 1898.34 233.386  19
 -11   9   3 1860.16 206.367  20
  11   9  -3 1632.57 194.337  20
 -11  -9   3 1756.45 210.498  11
 -11   9   3 1652.20 192.190  10
 -11   9   2 890.106 150.422  20
  11   9  -2 799.675 157.994  20
  11  -9  -2 639.815 150.947  19
 -11  -9   2 810.960 155.784  11
 -11   9   2 560.736 132.723  10
  11  -9  -1 511.544 146.840  19
  11   9  -1 269.358 115.713  20
 -11  -9   1 355.711 128.045  11
 -11   9   1 210.548 110.003  10
  11  -9   0 693.019 152.305  19
  11   9   0 616.232 138.162  20
 -11  -9   0 388.198 116.211  11
 -11   9   0 427.661 129.161  10
  11   9   1 1576.19 193.254  20
  11  -9   1 1805.42 212.534  19
 -11  -9  -1 1439.75 183.175  11
 -11   9  -1 1418.48 188.328  10
  11  -9   2 90.2038 100.118  19
  11   9   2 95.1693 102.347  20
 -11  -9  -2 62.7018 104.703  11
 -11   9  -2 155.205 107.158  10
  11   9   3 3256.39 255.506  20
  11  -9   3 3404.24 253.140  19
 -11  -9  -3 3219.04 264.734  11
 -11   9  -3 3226.04 257.009  10
  11   9   4 809.072 144.939  20
 -11  -9  -4 643.692 142.716  11
 -11   9  -4 832.312 138.776  10
  11   9   5 236.560 95.6986  20
  11   9   5 342.830 93.8425  12
 -11  -9  -5 92.8214 99.9847  11
 -11   9  -5 105.846 73.9951  10
  11   9   6 282.324 87.9394  20
  11   9   6 249.317 90.0195  12
 -11  -9  -6 287.037 112.619  11
 -11   9  -6 207.363 76.9103  10
  11  -9   7 310.464 76.5134  15
  11   9   7 360.043 88.6941  12
 -11  -9  -7 372.049 116.291  11
  11  -9   8 6.87280 52.1528  15
  11   9   8-4.59303 58.1700  12
 -11  -9  -8-6.14237 72.6579  11
  11  -9   9 432.643 77.2214  15
  11   9   9 426.850 81.5982  12
 -11  -9  -9 416.140 88.7478  11
  11 -11  -9 106.756 64.5719  19
 -11 -11   9 58.3273 56.6015  15
 -11  11   9 159.395 73.5819  20
  11 -11  -8 27.8256 54.6564  19
 -11  11   8 142.739 67.2093  20
 -11 -11   8 101.478 66.0479  15
 -11 -11   8 12.7021 43.6461  11
  11 -11  -7 101.010 67.3570  19
 -11  11   7 77.1705 76.0674  20
 -11 -11   7 85.8896 64.3226  11
  11  11  -7 110.088 59.5750  10
 -11  11   6 284.540 85.2428  20
 -11  11   6 168.607 67.8247  21
  11 -11  -6 72.4921 62.6445  19
 -11 -11   6 199.596 78.8412  11
 -11  11   5 785.325 116.260  20
 -11  11   5 275.468 63.5845  21
  11 -11  -5 454.156 90.3001  19
 -11 -11   5 653.408 110.011  11
 -11  11   5 340.795 70.0732  10
  11 -11  -4 482.920 93.1083  19
 -11  11   4 671.448 112.810  20
 -11  11   4 332.367 72.3293  21
  11  11  -4 697.493 100.041  20
 -11 -11   4 598.223 111.661  11
 -11  11   4 607.180 102.422  10
 -11  11   3-8.41711 55.1972  20
  11  11  -3 160.031 73.0243  20
  11 -11  -3 113.007 65.7268  19
 -11 -11   3-35.5678 74.7334  11
 -11  11   3-51.9147 63.0526  10
  11 -11  -2 489.281 98.4822  19
  11  11  -2 501.285 101.596  20
 -11 -11   2 410.365 97.4922  11
 -11  11   2 345.922 86.3845  10
  11  11  -1 19.8944 65.3583  20
 -11 -11   1-93.5279 77.1345  11
 -11  11   1-3.81321 67.7853  10
  11  11   0 151.371 74.6491  20
 -11 -11   0 19.1472 67.8345  11
 -11  11   0 207.715 84.0319  10
  11  11   1 54.7619 65.8469  20
 -11 -11  -1-76.3059 75.2586  11
 -11  11  -1 27.3147 71.3168  10
  11  11   2 49.6991 62.6755  20
 -11 -11  -2-23.7556 59.3855  11
 -11  11  -2 94.5644 70.2701  10
  11  11   3-2.37940 42.5187  20
 -11  11  -3 11.0342 49.7893  10
 -11 -11  -4 66.9596 51.0008  11
 -12   0  22 290.258 89.2346  13
 -12   0  21 469.081 109.697  24
 -12   0  21 487.065 127.296  13
 -12   0  20 198.648 116.781  24
 -12   0  20 166.936 109.987  13
 -12   0  19 351.484 138.343  13
 -12   0  19 446.860 149.978  22
 -12   0  19 169.113 113.647  24
 -12   0  18 1856.29 233.012  22
 -12   0  18 1646.89 220.440  24
 -12   0  18 1637.23 204.811  13
 -12   0  17 29.3797 141.428  24
 -12   0  17 480.329 159.356  22
 -12   0  17 294.234 118.198  17
 -12   0  17-77.6851 132.611  13
 -12   0  16 6182.58 377.999  22
 -12   0  16 5639.58 341.110  17
 -12   0  16 5348.12 353.310  25
 -12   0  15 161.428 102.273  25
 -12   0  15 174.818 114.360  22
 -12   0  15 26.4003 108.257  13
 -12   0  14 26115.4 732.223  22
 -12   0  14 23999.3 696.313  25
 -12   0  14 24986.9 704.159  13
 -12   0  13-5.97640 94.8595  25
 -12   0  13-72.2976 99.5421  13
  12   0 -12 127.207 146.941   5
 -12   0  12 11.0148 126.280   3
 -12   0  11 3633.74 445.260   3
 -12   0  10 3869.76 446.466   3
 -12   0  10 4442.15 453.291   4
 -12   0   9 722.689 211.074   4
 -12   0   9 508.003 178.141   3
 -12   0   8 7238.85 550.853   3
 -12   0   8 7964.61 564.311   4
 -12   0   7 3430.37 378.042   3
 -12   0   7 3082.35 359.007   4
 -12   0   6 24723.2 961.257   3
 -12   0   6 24206.5 942.303   4
 -12   0   5 22413.3 901.072   3
 -12   0   5 22273.1 898.268   4
 -12   0   4 3532.02 367.904   3
 -12   0   4 2898.85 333.526   4
 -12   0   3 3780.75 379.391   3
 -12   0   3 3595.41 366.795   4
 -12   0   3 3851.90 321.529   1
  12   0  -2 2775.26 252.657   7
 -12   0   2 2845.58 328.280   3
 -12   0   2 3002.25 307.699   1
 -12   0   2 2970.44 340.242   4
  12   0  -1 57152.3 1222.97   7
 -12   0   1 57442.0 1410.72   3
 -12   0   1 57971.6 1355.72   1
 -12   0   1 53886.5 1337.04   4
  12   0   0 2253.92 275.157   7
 -12   0   0 2322.01 306.323   4
 -12   0   0 2111.28 297.538   3
 -12   0   0 2032.70 306.745   1
  12   0   1 3431.50 358.994   7
 -12   0  -1 3080.56 399.928   1
 -12   0  -1 3536.23 362.172   4
  12   0   2 6617.27 518.063   7
 -12   0  -2 6454.25 587.153   1
 -12   0  -2 7376.09 510.062   4
 -12   0  -3 1408.51 342.433   1
  12   0   3 1619.90 278.490   7
 -12   0  -4 59.1575 213.574   1
  12   0   4 332.512 168.339   7
  12   0   5 362.000 154.310   7
 -12   0  -5 360.056 257.348   1
  12   0   6 12449.3 844.130   7
 -12   0  -6 16672.4 1171.89   1
  12   0   7 3976.88 273.040  19
 -12   0  -7 3220.19 564.689   1
  12   0   8 171.258 98.6685  19
  12   0   9 23738.9 689.677  19
 -12   0  -9 23492.5 675.398  18
 -12   0 -10-6.13000 60.6453  18
  12   0  10 25.6130 92.7800  19
 -12   0 -11 1406.77 180.306  18
  12   0  11 1404.24 186.595  19
 -12   0 -12 2586.07 226.509  18
  12   0  12 2692.97 237.211  14
  12   0  13-66.9378 91.4786  14
  12   0  14 60.3959 69.9159  14
  12   0  14 96.6239 87.2127  13
  12   0  15 18.9389 56.7288  14
  12   0  15-23.9973 71.7264  13
  12   0  16 174.657 74.6171  13
 -12   2  21 264.501 96.7863  24
 -12   2  21 498.711 117.606  13
 -12  -2  21 667.877 118.597  13
 -12   2  20 285.737 107.565  24
 -12  -2  20 658.385 142.060  24
 -12  -2  20 623.282 133.434  22
 -12  -2  20 607.239 134.941  13
 -12   2  20 412.866 126.256  13
 -12  -2  19 712.948 172.523  24
 -12  -2  19 1184.51 177.195  22
 -12  -2  19 770.266 152.475  13
 -12  -2  19 910.154 159.160  17
 -12   2  19 545.722 140.844  13
 -12  -2  18 857.137 156.080  13
 -12  -2  18 911.182 195.525  24
 -12  -2  18 949.928 173.512  22
 -12  -2  18 534.400 135.633  17
 -12   2  18 673.840 150.973  13
 -12  -2  17 659.437 147.120  22
 -12   2  17 616.226 135.304  16
 -12  -2  17 1065.07 180.244  17
 -12  -2  17 682.926 152.150  13
 -12  -2  17 590.344 154.982  24
 -12   2  17 401.825 124.427  13
 -12  -2  16 211.837 108.459  13
 -12  -2  16 329.753 146.787  24
 -12  -2  16 306.608 111.932  22
 -12   2  16 255.854 111.986  16
 -12  -2  16 548.664 151.827  25
 -12  -2  16 215.646 116.864  17
 -12   2  16 49.7667 112.481  13
 -12  -2  15 2177.19 231.662  25
 -12   2  15 2262.41 232.652  25
 -12  -2  15 1748.39 227.614  24
 -12  -2  15 2034.01 221.371  22
 -12  -2  15 2035.04 217.835  17
 -12   2  15 1756.44 206.100  16
 -12  -2  15 1841.27 215.208  13
 -12   2  15 1689.73 207.235  13
 -12  -2  14 7402.54 393.269  25
 -12  -2  14 7689.84 418.882  24
 -12   2  14 6875.27 385.150  21
 -12  -2  14 7524.34 388.780  17
 -12  -2  14 7148.50 381.174  13
 -12   2  14 7079.70 378.222  13
 -12   2  14 7772.36 399.194  25
 -12   2  14 7742.45 392.289  16
 -12  -2  13 107.854 83.2473  25
 -12   2  13 190.620 103.711  16
 -12   2  13-8.88115 95.8665  25
 -12   2  13 180.238 96.3335  21
 -12  -2  13 250.280 122.963  24
 -12  -2  13 217.918 98.3811  22
 -12  -2  13 134.869 87.1121  17
 -12  -2  13 132.817 91.6718  13
 -12   2  13 24.4565 95.7272  13
  12  -2 -12 541.034 209.313   5
 -12   2  12 451.074 179.546   3
 -12   2  12 817.777 249.350   9
 -12   2  11 4098.88 463.693   3
  12  -2 -11 4057.28 496.087   5
 -12  -2  11 5716.62 587.513   3
 -12   2  11 5088.54 530.424   9
 -12  -2  10 2895.66 416.050   3
 -12   2  10 2468.48 344.459   3
  12  -2 -10 2173.62 363.971   5
 -12   2  10 2635.98 378.646   9
 -12  -2  10 3026.37 376.989   4
 -12   2   9 12501.1 743.286   3
 -12  -2   9 14444.4 841.223   3
 -12   2   9 13929.2 779.139   9
 -12  -2   9 14064.1 774.000   4
 -12  -2   8-110.550 150.978   4
 -12   2   8 100.071 145.077   3
 -12  -2   8 90.2349 167.034   3
 -12   2   8-113.512 138.237   9
 -12   2   7 6931.51 538.067   3
 -12  -2   7 6910.74 540.325   3
 -12  -2   7 7246.97 554.029   4
 -12   2   7 7970.91 518.877   9
 -12   2   7 6966.20 543.658   4
 -12   2   6 5225.09 467.671   3
 -12  -2   6 5772.57 475.276   3
 -12  -2   6 5266.03 468.946   4
 -12   2   6 5152.72 465.271   4
 -12   2   5 19469.0 880.790   3
 -12  -2   5 20556.4 848.416   3
 -12  -2   5 19677.8 883.251   4
 -12   2   5 19042.7 840.607   4
 -12  -2   4 1688.93 295.554   4
 -12   2   4 1543.64 257.521   4
 -12   2   4 1570.66 271.344   3
  12   2  -4 1754.71 229.629   2
 -12  -2   4 1904.72 268.541   3
  12  -2  -3 39957.8 1009.20   7
  12   2  -3 40118.4 1077.75   2
 -12   2   3 38570.4 1232.61   3
 -12  -2   3 39962.8 1132.54   3
 -12  -2   3 39042.0 1233.07   4
 -12   2   3 36608.1 1115.11   4
 -12   2   3 38862.1 1204.24   1
 -12   2   2 16830.5 834.465   3
 -12  -2   2 16610.1 723.645   3
  12  -2  -2 17696.0 715.036   7
 -12  -2   2 16126.8 803.932   4
 -12   2   2 17767.4 833.892   1
 -12   2   2 16363.0 734.155   4
  12  -2  -1 70610.3 1490.55   7
 -12  -2   1 70663.6 1460.78   3
 -12   2   1 72023.3 1706.22   1
 -12  -2   1 65780.4 1647.35   4
 -12   2   1 66749.3 1457.64   4
  12  -2   0 7528.34 519.001   7
 -12  -2   0 7278.39 469.283   3
 -12   2   0 6793.78 580.788   1
 -12  -2   0 7074.34 561.510   4
 -12   2   0 6655.42 452.384   4
  12  -2   1 14671.4 755.914   7
 -12   2  -1 13814.2 835.971   1
 -12  -2  -1 14682.7 817.333   4
  12  -2   2 3560.73 410.118   7
 -12   2  -2 3437.95 462.824   1
 -12  -2  -2 2876.51 386.284   4
  12  -2   3 4524.63 475.600   7
 -12   2  -3 4637.50 574.379   1
 -12  -2  -3 4133.59 451.802   4
 -12  -2  -4 569.158 229.373   4
  12  -2   4 360.627 178.507   7
 -12   2  -4 510.403 270.212   1
  12  -2   5 2929.65 425.791   7
 -12   2  -5 3219.96 528.655   1
  12  -2   6 4579.82 533.378   7
 -12   2  -6 3575.64 586.368   1
 -12  -2  -7 2335.16 215.638  18
  12  -2   7 2206.99 218.423  15
  12   2   7 2169.17 210.091  19
  12  -2   7 2733.23 240.099  19
  12   2   7 2756.00 234.766  12
 -12  -2  -8 2446.00 227.422  18
  12  -2   8 2473.64 235.807  15
  12   2   8 2310.68 221.750  19
  12  -2   8 2381.84 231.204  19
  12   2   8 1682.94 189.513  12
  12  -2   9 6766.95 373.955  15
 -12  -2  -9 6196.57 353.298  18
  12  -2   9 6357.84 369.112  19
  12   2   9 6766.79 368.599  12
 -12  -2 -10 4348.09 301.503  18
  12  -2  10 4443.10 312.106  15
  12  -2  10 4030.98 294.688  19
  12   2  10 5104.05 320.573  12
 -12  -2 -11 2100.71 207.105  18
  12  -2  11 2132.95 221.882  19
  12  -2  12 682.791 137.270  19
 -12   2 -13 220.355 87.0737  18
  12  -2  13-8.97981 88.2183  14
  12  -2  13 200.095 90.2169  13
  12   2  13 133.117 96.6868  13
  12  -2  14 772.628 135.500  14
 -12   2 -14 619.727 106.184  18
  12  -2  14 520.779 109.558  13
  12   2  14 520.207 117.000  13
  12  -2  15 21.4823 66.7908  14
  12  -2  15 46.7946 59.1763  13
  12   2  15 24.6372 65.5437  13
 -12   4  20-15.5987 56.2287  16
 -12  -4  20 100.444 62.4212  22
 -12   4  19 730.797 128.787  13
 -12   4  19 557.899 127.631  16
 -12  -4  19 462.959 133.428  17
 -12  -4  19 387.346 102.481  22
 -12   4  18 230.701 114.687  16
 -12   4  18 301.060 108.886  13
 -12  -4  18 58.3421 110.419  17
 -12  -4  18 137.179 101.489  22
 -12  -4  17 804.028 142.476  22
 -12   4  17 794.537 160.060  16
 -12   4  17 1046.32 161.760  13
 -12  -4  17 994.301 186.343  17
 -12   4  16 282.904 117.360  13
 -12  -4  16 466.525 144.940  17
 -12  -4  16 261.150 104.090  22
 -12   4  16 228.586 119.501  16
 -12  -4  15 978.865 218.780  24
 -12   4  15 641.767 139.875  13
 -12   4  15 574.604 154.264  21
 -12  -4  15 373.991 116.255  22
 -12   4  15 515.237 133.355  16
 -12  -4  15 538.857 140.658  17
 -12  -4  14 1994.41 258.673  24
 -12   4  14 1919.76 223.514  21
 -12  -4  14 1788.81 209.663  17
 -12   4  14 2065.92 222.439  16
 -12  -4  13 1474.91 231.072  24
 -12   4  13 1173.93 179.124  16
 -12   4  13 1286.96 187.152  21
 -12  -4  13 1136.41 166.271  17
 -12   4  12 1090.90 172.067  21
 -12   4  12 919.210 147.543  16
 -12  -4  12 1208.01 207.922  24
 -12  -4  12 1187.44 173.476  17
 -12  -4  11 2579.02 229.063  17
 -12   4  11 2463.97 232.375  21
 -12  -4  11 2933.81 270.252  24
 -12   4  11 2482.75 226.668  20
 -12   4  11 2410.88 224.083  16
  12   4 -10 382.847 268.860   8
  12  -4 -10 169.924 183.390   5
 -12   4  10 242.915 183.045   9
  12   4  -9 185.350 160.709   8
  12  -4  -9 76.4471 154.401   5
 -12   4   9 275.238 175.009   9
  12   4  -8-140.706 200.457   8
 -12  -4   8-15.3023 119.937   4
  12  -4  -8 18.5377 135.051   5
 -12   4   8 175.177 146.338   9
 -12   4   7 5650.15 515.368   3
  12  -4  -7 6157.26 570.092   5
 -12  -4   7 5618.91 531.421   4
 -12   4   7 5984.02 526.508   9
  12   4  -6 3604.09 390.875   2
 -12   4   6 3517.34 401.605   3
  12  -4  -6 3226.07 422.150   5
 -12  -4   6 4484.83 459.022   3
 -12  -4   6 4009.91 469.683   4
  12   4  -5 2802.70 346.532   2
 -12  -4   5 3235.31 418.744   4
 -12   4   5 2900.90 376.886   3
  12  -4  -5 2800.82 374.872   5
  12   4  -4 5943.37 503.504   2
 -12   4   4 4021.14 455.559   3
  12  -4  -4 4802.74 484.575   5
 -12  -4   4 4993.79 511.204   4
 -12  -4   3 2935.98 412.560   4
  12  -4  -3 2778.93 341.102   7
 -12   4   3 3107.14 399.234   3
  12   4  -3 2130.73 316.948   2
  12  -4  -2 9207.77 625.656   7
 -12  -4   2 9505.06 717.665   4
 -12   4   2 8193.23 649.516   1
 -12  -4   1 1983.29 366.229   4
  12  -4  -1 2079.56 315.424   7
  12   4  -1 2057.07 337.450   2
 -12   4   1 2134.46 350.728   1
 -12   4   0 704.096 222.520   1
 -12  -4   0 756.394 256.928   4
  12  -4   0 567.551 204.453   7
  12   4   0 764.723 230.526   2
  12  -4   1 12089.6 775.016   7
 -12   4  -1 11031.5 802.899   1
 -12  -4  -1 11145.3 815.712   4
 -12  -4  -2 901.686 282.288   4
  12  -4   2 863.922 253.238   7
 -12   4  -2 1125.49 344.855   1
 -12  -4  -3 136.403 195.815   4
  12  -4   3 20.4014 140.709   7
 -12  -4  -4 2620.91 462.668   4
  12   4   4 3119.76 252.455  12
 -12   4  -4 2482.73 449.846   1
  12  -4   4 2742.88 419.492   7
 -12  -4  -5 2226.47 211.705  18
  12  -4   5 2078.11 202.337  15
  12  -4   5 2423.77 223.720  19
  12   4   5 2085.09 216.269  12
  12  -4   6 569.680 130.077  19
 -12  -4  -6 393.824 108.985  18
  12  -4   6 432.369 110.675  15
  12   4   6 471.180 123.650  12
  12  -4   7 2253.78 226.350  19
  12  -4   7 2006.42 211.840  15
 -12  -4  -7 1986.02 211.123  18
  12   4   7 2147.12 220.857  12
  12  -4   8 920.799 160.753  19
 -12  -4  -8 921.848 154.437  18
  12  -4   8 965.301 172.228  15
  12   4   8 1104.80 168.747  12
 -12  -4  -9 6895.67 370.631  18
  12  -4   9 6881.89 377.109  19
  12  -4   9 6611.61 377.332  15
  12   4   9 6784.15 388.697  12
  12  -4  10 520.157 140.616  15
  12  -4  10 533.594 128.562  19
  12   4  10 596.966 143.966  12
  12  -4  11 250.651 123.925  15
  12  -4  11 380.713 116.976  19
  12   4  11 164.920 95.7477  12
  12  -4  12 524.274 110.070  19
  12   4  12 483.444 104.283  13
  12   4  12 451.316 119.369  12
  12  -4  13 873.878 146.644  14
  12   4  13 717.158 110.804  13
  12   4  13 914.765 130.481  12
  12  -4  14 155.773 79.2057  14
 -12   4 -14 210.907 75.2275  18
  12   4  14 153.466 65.0720  12
  12  -4  15 1032.98 115.241  14
 -12  -6  19 392.700 93.3839  17
 -12   6  19 131.742 59.5308  16
 -12  -6  18 80.2407 80.1979  17
 -12   6  18 286.963 111.285  16
 -12   6  17 1038.16 157.918  16
 -12  -6  17 787.672 146.528  17
 -12   6  16 273.469 126.474  16
 -12  -6  16 571.337 141.815  17
 -12   6  15 259.942 133.712  16
 -12   6  15 104.571 101.967  21
 -12  -6  15 68.7315 100.229  17
 -12   6  14 452.584 133.538  21
 -12   6  14 332.551 131.138  16
 -12  -6  14 370.333 118.386  17
 -12   6  13 761.947 137.734  23
 -12   6  13 927.151 161.433  20
 -12   6  13 844.229 168.989  16
 -12   6  13 520.773 142.179  21
 -12  -6  13 537.162 122.068  17
 -12   6  12 2815.00 251.339  20
 -12   6  12 2414.33 245.861  21
 -12  -6  12 2286.28 226.305  17
 -12   6  12 2468.34 248.965  16
 -12   6  12 2586.47 223.699  23
 -12   6  11 2561.08 243.218  20
 -12   6  11 2684.78 237.708  23
 -12   6  11 2473.91 245.906  21
 -12  -6  11 2548.11 237.594  17
 -12   6  11 2442.69 241.709  16
 -12   6  10 4214.07 291.390  23
 -12   6  10 3789.43 295.200  21
 -12  -6  10 3936.38 286.930  17
 -12   6  10 4280.55 307.268  20
 -12   6  10 3994.96 294.937  16
 -12   6   9 618.638 129.284  23
 -12   6   9 658.290 142.654  16
 -12   6   9 558.365 135.190  21
 -12   6   9 417.768 112.505  20
 -12  -6   9 509.524 121.836  17
 -12   6   8 4146.83 288.604  23
 -12  -6   8 4139.89 286.164  17
 -12   6   8 4477.36 306.631  20
 -12   6   8 4223.63 291.669  16
 -12   6   7 2474.06 222.763  23
 -12  -6   7 2741.91 234.036  17
 -12   6   7 2865.58 248.936  20
 -12   6   7 2776.19 240.592  16
 -12   6   6 2124.23 210.766  23
 -12   6   6 2103.46 213.806  20
 -12   6   6 2051.96 202.762  10
  12  -6  -6 2084.29 414.216   5
 -12   6   5 7538.71 373.643  23
 -12   6   5 7673.04 386.793  20
  12   6  -5 7338.49 661.347   2
 -12  -6   5 7348.78 362.592  11
 -12   6   5 7581.79 372.198  10
 -12  -6   5 7786.70 692.797   4
 -12   6   4 1793.10 188.878  23
 -12   6   4 1971.88 201.027  20
  12  -6  -4 1811.71 212.462  19
 -12  -6   4 2091.29 403.830   4
  12   6  -4 2252.65 379.964   2
 -12   6   4 1821.31 191.982  10
  12  -6  -3 414.745 126.492  19
 -12   6   3 319.697 101.552  20
 -12  -6   3 396.329 217.818   4
  12  -6  -3 319.245 196.229   7
  12   6  -3 277.216 147.149   2
 -12   6   3 454.503 110.661  10
  12  -6  -2 1091.06 181.118  19
 -12  -6   2 1126.83 312.868   4
 -12  -6   2 929.829 147.124  11
 -12   6   2 1173.17 160.210  10
  12  -6  -1 37.5888 90.5853  19
 -12  -6   1 172.335 87.7379  11
 -12   6   1 155.640 85.1621  10
  12  -6   0 8246.86 421.642  19
 -12  -6   0 8148.82 398.523  11
 -12   6   0 7943.09 389.828  10
  12  -6   1 13099.1 531.704  19
  12   6   1 12310.7 490.750  12
 -12   6  -1 13502.9 507.448  10
  12  -6   2 2339.96 237.930  19
  12   6   2 2029.62 214.302  12
 -12   6  -2 2139.70 213.414  10
  12  -6   3 6772.02 388.230  19
  12   6   3 6431.97 364.170  12
 -12   6  -3 6119.63 344.156  10
  12   6   4 1637.89 196.309  20
  12  -6   4 1541.92 177.163  15
  12  -6   4 1534.88 197.920  19
  12   6   4 1440.41 189.915  12
 -12   6  -4 1481.74 175.442  10
  12   6   5 3948.76 281.178  20
  12  -6   5 4003.03 281.191  15
  12  -6   5 4318.21 305.096  19
  12   6   5 3599.68 287.541  12
 -12   6  -5 3676.08 269.260  10
  12  -6   6 78.5571 84.5345  15
  12  -6   6 24.8035 91.2384  19
  12   6   6 104.796 105.115  12
  12  -6   7 473.719 122.594  19
  12  -6   7 485.742 129.850  15
  12   6   7 223.814 119.354  12
  12  -6   8 34.9992 82.5473  19
  12  -6   8 83.8079 103.927  15
  12   6   8 123.030 108.890  12
  12  -6   9 4887.37 311.180  15
  12  -6   9 5557.11 314.938  19
  12   6   9 5663.47 350.840  12
  12  -6  10 392.835 121.353  15
  12  -6  10 582.661 113.188  19
  12   6  10 576.419 137.986  12
  12  -6  11 365.514 99.9271  15
  12   6  11 460.850 119.440  12
  12  -6  12 110.511 73.9747  14
  12   6  12-27.3931 74.3579  12
  12  -6  13-9.22966 46.8696  14
  12   6  13-9.00397 48.7454  12
 -12   8  16-81.8782 81.3040  16
 -12  -8  16 44.4244 54.1776  15
 -12  -8  16 14.9771 55.9857  17
 -12   8  15 41.1760 65.2253  23
 -12   8  15-67.5992 91.6842  16
 -12  -8  15 30.0416 49.6267  15
 -12  -8  15-7.33961 61.1745  17
 -12   8  14 427.552 99.5098  23
 -12   8  14 313.175 108.085  16
 -12   8  14 469.474 109.038  21
 -12  -8  14 354.807 104.446  15
 -12  -8  14 302.908 94.9075  17
 -12   8  13 177.544 90.9724  21
 -12   8  13 234.106 97.2344  23
 -12  -8  13 213.027 95.4732  17
 -12   8  13 152.250 101.903  16
 -12   8  13 93.1249 75.1836  20
 -12   8  12 45.7439 85.3825  23
 -12   8  12 68.2586 102.458  16
 -12   8  12 193.775 109.506  21
 -12   8  12 98.1729 95.0448  20
 -12  -8  12 23.4628 75.8408  17
 -12  -8  12 43.6333 73.7460  11
 -12   8  11 258.015 120.890  20
 -12   8  11 25.0031 90.6146  23
 -12   8  11 316.779 113.240  16
 -12   8  11 113.725 99.4397  21
 -12  -8  11 74.4020 75.3841  17
 -12  -8  11 165.867 86.0446  11
 -12   8  10 421.006 112.657  16
 -12   8  10 569.732 128.860  21
 -12   8  10 511.981 138.391  20
 -12  -8  10 512.233 116.756  17
 -12   8  10 545.153 141.713  23
 -12  -8  10 503.186 119.122  11
 -12   8   9 162.929 114.084  23
 -12   8   9 108.324 104.380  21
 -12   8   9-0.39479 101.488  20
 -12  -8   9-78.8864 83.1008  17
 -12  -8   9 132.236 93.4487  11
 -12   8   8 857.570 160.246  23
 -12   8   8 592.965 148.130  20
 -12  -8   8 867.880 147.453  11
 -12   8   7 2292.35 237.003  23
 -12   8   7 2025.82 225.571  20
  12   8  -7 2463.93 224.846  20
 -12  -8   7 2134.34 220.625  11
 -12   8   6 3391.59 287.101  23
 -12   8   6 3616.45 283.095  20
  12   8  -6 3381.56 272.649  20
  12  -8  -6 3250.67 293.703  19
 -12  -8   6 3479.63 274.587  11
 -12   8   6 3523.26 264.955  10
 -12   8   5 3243.50 276.368  23
 -12   8   5 3382.27 279.029  20
  12  -8  -5 3310.49 303.000  19
  12   8  -5 3309.06 268.246  20
 -12  -8   5 3144.35 263.119  11
 -12   8   5 3334.03 258.863  10
  12  -8  -4 1844.68 234.581  19
 -12   8   4 2101.99 225.526  20
  12   8  -4 1963.92 221.437  20
 -12  -8   4 1998.82 216.489  11
 -12   8   4 2128.07 218.005  10
 -12   8   3 4377.38 304.414  20
  12   8  -3 4205.83 311.924  20
  12  -8  -3 4347.79 332.193  19
 -12  -8   3 4638.21 317.399  11
 -12   8   3 4103.32 296.780  10
 -12   8   2 4781.49 316.913  20
  12   8  -2 4503.37 319.934  20
  12  -8  -2 4624.22 343.936  19
 -12  -8   2 4511.66 314.957  11
 -12   8   2 4467.51 318.471  10
  12  -8  -1 935.199 169.865  19
  12   8  -1 1072.42 172.713  20
 -12  -8   1 483.697 124.492  11
 -12   8   1 915.730 163.058  10
  12  -8   0 499.451 148.761  19
  12   8   0 568.651 135.710  20
 -12  -8   0 503.689 133.727  11
 -12   8   0 623.743 140.726  10
  12  -8   1 1653.86 217.007  19
  12   8   1 1580.72 207.170  20
 -12  -8  -1 1539.83 196.071  11
 -12   8  -1 1415.98 185.401  10
  12  -8   2 447.048 141.231  19
  12   8   2 160.064 110.729  20
  12   8   2 177.009 82.4863  12
 -12  -8  -2 227.359 116.748  11
 -12   8  -2 394.926 127.017  10
  12  -8   3 885.888 158.322  19
  12   8   3 577.650 138.462  20
  12   8   3 646.722 131.373  12
 -12  -8  -3 653.717 146.078  11
 -12   8  -3 620.234 135.607  10
  12  -8   4 257.763 111.928  19
  12   8   4 274.012 111.163  20
  12   8   4 278.485 100.014  12
 -12  -8  -4 234.513 123.745  11
 -12   8  -4 220.109 100.971  10
  12  -8   5 800.187 133.814  19
  12   8   5 624.109 124.416  20
  12   8   5 759.029 137.237  12
 -12  -8  -5 856.312 164.911  11
 -12   8  -5 801.270 135.801  10
  12  -8   6 223.430 95.2338  19
  12   8   6-86.8337 83.0415  20
  12  -8   6 27.0636 67.7123  15
  12   8   6 175.402 101.325  12
 -12  -8  -6 59.7325 106.175  11
 -12   8  -6 51.3316 76.0273  10
  12  -8   7 37.7947 63.8447  15
  12   8   7 84.5277 86.4113  12
 -12  -8  -7 163.234 110.282  11
  12  -8   8 261.525 81.8631  15
  12   8   8 281.834 92.3723  12
 -12  -8  -8 296.674 107.866  11
  12  -8   9 142.344 70.3117  15
  12   8   9 89.6261 73.7188  12
 -12  -8  -9 93.9460 82.3607  11
  12  -8  10 405.695 81.0347  15
  12   8  10 359.202 84.9658  12
 -12  -8 -10 329.165 90.9458  11
  12 -10 -12 81.5343 73.4840  19
 -12 -10  12 24.6425 53.4399  15
  12 -10 -11 654.739 119.289  19
 -12 -10  11 509.407 101.189  15
 -12  10  11 512.319 91.4252  21
 -12 -10  11 501.736 81.4428  11
  12 -10 -10 64.8767 88.6546  19
 -12  10  10-10.5024 45.6624  21
 -12  10  10 67.7325 78.6282  20
 -12 -10  10 74.6836 51.5829  11
  12 -10  -9 162.979 100.659  19
 -12  10   9 261.165 90.4619  21
 -12  10   9 228.399 103.479  20
 -12 -10   9 190.908 82.0929  11
 -12  10   8 283.615 94.9116  21
  12 -10  -8 57.2041 97.0018  19
 -12  10   8 94.7953 87.5672  20
 -12 -10   8 230.412 89.1652  11
  12 -10  -7 77.3185 98.2483  19
 -12  10   7 21.8401 73.5172  21
 -12  10   7 72.6681 91.9752  20
 -12 -10   7 31.9725 74.2104  11
  12 -10  -6 150.116 106.700  19
 -12  10   6 39.5337 74.7089  21
 -12  10   6 40.3619 83.2439  20
  12  10  -6-41.4361 74.3072  20
 -12 -10   6 73.4177 82.9475  11
 -12  10   6 93.4281 71.5046  10
  12 -10  -5 329.855 126.104  19
  12  10  -5 130.804 74.6714  20
 -12  10   5 366.925 107.818  20
 -12 -10   5 342.920 109.500  11
 -12  10   5 497.977 114.105  10
  12 -10  -4 243.098 116.671  19
 -12  10   4 263.111 106.183  20
  12  10  -4 110.963 84.5983  20
 -12 -10   4 228.178 97.0918  11
 -12  10   4 98.1694 77.0961  10
 -12  10   3 388.012 104.852  20
  12 -10  -3 238.226 107.125  19
  12  10  -3 345.101 98.2853  20
 -12 -10   3 239.636 98.8371  11
 -12  10   3 294.493 107.608  10
  12 -10  -2 116.568 93.6974  19
 -12  10   2 135.458 75.5464  20
  12  10  -2 43.0657 82.4729  20
 -12 -10   2-6.73952 76.2017  11
 -12  10   2 147.690 101.142  10
  12 -10  -1 221.360 107.293  19
  12  10  -1 34.1127 89.6506  20
 -12 -10   1 312.137 99.0706  11
 -12  10   1 183.014 106.694  10
  12 -10   0 140.990 89.5287  19
  12  10   0 33.6297 88.0179  20
 -12 -10   0 71.0999 88.8433  11
 -12  10   0 165.560 98.5407  10
  12 -10   1 119.309 71.9745  19
  12  10   1 86.4530 89.8107  20
 -12 -10  -1 160.731 97.7213  11
 -12  10  -1 236.099 97.1351  10
  12  10   2 163.563 94.0511  20
 -12 -10  -2 181.598 95.7881  11
 -12  10  -2 142.865 86.6129  10
  12  10   3 282.797 94.6808  20
 -12 -10  -3 243.885 101.221  11
 -12  10  -3 177.683 83.4386  10
  12  10   4 399.609 94.8351  20
 -12 -10  -4 315.028 102.540  11
 -12  10  -4 184.601 72.6059  10
 -12 -10  -5 750.846 113.234  11
 -12  10  -5 668.188 93.1708  10
 -12 -10  -6 399.786 77.2404  11
 -13  -1  21 370.851 117.747  24
 -13   1  21 359.225 103.243  24
 -13   1  21 351.559 111.972  13
 -13  -1  21 373.902 109.490  13
 -13  -1  20 205.567 121.815  24
 -13   1  20 39.6545 104.823  24
 -13  -1  20 181.677 107.876  13
 -13   1  20 118.077 113.839  13
 -13   1  19 339.758 132.881  24
 -13  -1  19 515.648 146.013  13
 -13  -1  19 725.460 154.381  22
 -13   1  19 368.376 131.119  13
 -13  -1  19 477.787 127.033  17
 -13  -1  19 332.382 139.707  24
 -13   1  18 710.282 164.430  13
 -13  -1  18 415.784 139.733  24
 -13  -1  18 785.801 161.938  22
 -13  -1  18 849.038 154.107  17
 -13  -1  18 783.696 174.165  13
 -13  -1  17 1635.94 219.482  24
 -13  -1  17 2243.58 240.121  22
 -13  -1  17 1539.46 195.003  17
 -13  -1  17 1722.32 212.622  13
 -13   1  17 1439.87 203.129  13
 -13  -1  16 1975.72 228.964  25
 -13  -1  16 1935.68 220.817  13
 -13   1  16 2205.75 252.065  22
 -13  -1  16 2127.04 231.678  22
 -13  -1  16 1933.10 217.702  17
 -13   1  16 2003.42 228.202  25
 -13   1  16 1467.78 200.780  13
 -13  -1  16 1783.89 230.657  24
 -13  -1  15 8229.37 450.336  24
 -13  -1  15 7881.45 418.135  25
 -13   1  15 9175.57 446.872  25
 -13   1  15 9346.45 458.971  22
 -13  -1  15 9963.45 465.494  22
 -13  -1  15 8958.90 423.181  17
 -13  -1  15 8449.74 425.161  13
 -13   1  15 7933.59 416.050  13
 -13   1  14 26912.4 743.916  25
 -13  -1  14 25585.4 726.719  25
 -13  -1  14 25966.2 754.742  24
 -13   1  14 28575.5 780.721  22
 -13  -1  14 28052.4 734.856  17
 -13  -1  14 26160.9 725.732  13
 -13   1  14 26313.6 727.687  13
 -13   1  14 27680.5 721.093  16
 -13   1  13 1860.88 199.102  25
 -13  -1  13 1981.84 209.111  24
 -13  -1  13 2437.31 223.877  22
 -13   1  13 1530.57 190.046  22
 -13   1  13 2393.69 224.252  21
 -13  -1  13 2042.30 200.162  17
 -13  -1  13 2520.66 234.398  13
 -13  -1  13 2150.84 207.900  25
 -13   1  13 2258.83 220.249  13
 -13   1  13 2449.06 220.672  16
  13  -1 -12 810.657 238.987   5
 -13   1  12 932.809 270.584   3
 -13  -1  12 1279.11 328.509   3
 -13   1  12 604.932 213.014   9
 -13  -1  11 1112.87 268.547   4
 -13   1  11 949.311 242.978   3
 -13  -1  11 1411.68 309.831   3
 -13   1  11 1077.01 258.127   9
 -13   1  10 7781.59 627.991   3
 -13  -1  10 9432.18 710.339   3
 -13  -1  10 8590.20 639.579   4
 -13   1   9 1982.58 322.001   4
 -13   1   9 1921.85 319.462   3
 -13  -1   9 1562.99 294.027   3
 -13  -1   9 1611.34 290.486   4
 -13  -1   8 663.893 205.479   4
 -13   1   8 945.451 252.162   4
 -13   1   8 511.692 198.541   3
 -13  -1   8 628.745 182.886   3
 -13   1   7 17124.6 855.691   3
 -13  -1   7 17573.2 864.002   3
 -13  -1   7 18174.6 880.292   4
 -13   1   7 18320.2 871.545   4
 -13  -1   6 2304.37 329.551   4
 -13  -1   6 2562.20 336.637   3
 -13   1   6 2151.44 316.444   3
 -13   1   6 2510.95 334.503   4
 -13   1   5 15413.7 794.786   3
 -13  -1   5 16702.8 812.583   3
 -13  -1   5 16678.0 822.053   4
 -13   1   5 16702.7 800.821   4
 -13  -1   4 2950.05 359.550   4
 -13   1   4 2686.04 336.779   4
 -13   1   4 3289.99 377.011   3
 -13  -1   4 2861.10 345.562   3
 -13  -1   3 2170.59 324.116   4
 -13   1   3 2250.75 308.101   4
 -13   1   3 1918.26 280.873   1
 -13   1   3 2005.38 313.304   3
 -13  -1   3 2285.33 305.516   3
 -13   1   2 2679.42 330.769   1
 -13   1   2 2838.17 365.840   3
 -13  -1   2 2952.39 334.855   3
 -13  -1   2 2689.20 348.016   4
 -13   1   2 2574.67 333.185   4
  13  -1  -1 13508.0 650.567   7
 -13   1   1 12732.4 730.058   3
 -13  -1   1 12479.7 672.722   3
 -13   1   1 13129.9 731.566   1
 -13  -1   1 11999.9 702.581   4
 -13   1   1 13130.7 679.796   4
 -13  -1   0 991.517 242.534   4
 -13   1   0 840.286 203.474   4
  13  -1   0 781.024 197.867   7
 -13   1   0 992.142 251.632   1
 -13  -1   0 897.303 213.353   3
 -13  -1  -1 1125.62 252.630   4
 -13   1  -1 951.919 198.105   4
  13  -1   1 834.981 200.917   7
 -13  -1  -1 1022.74 230.808   3
 -13   1  -1 887.090 291.613   1
  13  -1   2 4326.02 439.599   7
 -13  -1  -2 4070.17 410.933   3
 -13   1  -2 3499.98 482.091   1
 -13  -1  -2 3520.20 412.240   4
 -13  -1  -3 1195.94 246.100   4
  13  -1   3 1337.72 291.029   7
 -13   1  -3 1143.04 358.420   1
  13  -1   4 560.337 202.863   7
 -13   1  -4 341.250 250.676   1
  13  -1   5 7283.73 660.189   7
 -13   1  -5 7613.24 774.350   1
 -13  -1  -6 7610.84 376.571  18
  13  -1   6 7508.34 377.585  15
  13   1   6 7160.75 363.342  19
  13  -1   6 6961.21 366.815  19
 -13   1  -6 7617.38 814.787   1
 -13  -1  -7 6251.01 349.557  18
  13   1   7 6120.52 344.171  19
  13  -1   7 6007.29 348.124  19
 -13  -1  -8 189.903 102.334  18
  13   1   8 267.148 105.185  19
  13  -1   8 83.6935 84.0645  19
 -13  -1  -9 1243.22 173.559  18
  13   1   9 1167.53 174.024  19
  13  -1   9 1322.87 182.810  19
  13  -1  10 6042.28 355.283  19
 -13   1 -10 5398.87 331.259  18
 -13  -1 -10 5996.32 351.633  18
 -13  -1 -11 1389.98 176.791  18
 -13   1 -11 1202.81 170.582  18
  13  -1  11 1296.09 181.463  19
 -13   1 -12 635.392 125.388  18
 -13  -1 -12 647.435 121.014  18
  13  -1  12 690.497 132.591  14
  13  -1  13 96.2032 80.4766  14
 -13   1 -13 187.640 85.3941  18
  13  -1  13 298.764 112.941  13
  13   1  13 67.7045 87.4207  13
  13  -1  14 744.126 118.630  14
  13  -1  14 837.222 133.560  13
  13   1  14 833.109 133.456  13
  13  -1  15 111.292 59.2820  14
  13  -1  15 258.954 75.9890  13
  13   1  15 137.697 75.6817  13
 -13   3  21 244.083 74.0921  24
 -13   3  20 370.480 113.040  13
 -13   3  20 18.4374 104.916  24
 -13  -3  20 301.098 96.9162  22
 -13  -3  20 258.830 109.771  17
 -13  -3  19 198.668 111.146  13
 -13  -3  19 205.891 150.957  24
 -13   3  19-207.985 112.819  16
 -13  -3  19 168.639 94.5924  22
 -13   3  19 193.736 107.780  13
 -13  -3  19 79.8874 97.0674  17
 -13  -3  18 431.354 164.409  24
 -13   3  18 371.014 125.486  16
 -13  -3  18 370.122 124.425  22
 -13  -3  18 490.463 147.319  13
 -13  -3  18 215.244 99.9412  17
 -13   3  18 323.974 117.070  13
 -13  -3  17 242.912 164.235  24
 -13   3  17 169.492 109.634  13
 -13  -3  17 69.2038 96.0055  22
 -13   3  17 170.210 113.891  16
 -13  -3  17 82.0639 109.819  17
 -13  -3  17 325.254 128.812  13
 -13  -3  16 2198.70 260.884  24
 -13  -3  16 2363.48 237.937  25
 -13  -3  16 2347.44 233.587  22
 -13  -3  16 2153.80 234.304  17
 -13  -3  16 2347.68 235.246  13
 -13   3  16 2119.91 226.566  13
 -13   3  16 2182.36 228.242  16
 -13   3  15 3613.04 285.793  25
 -13  -3  15 3226.67 268.692  17
 -13  -3  15 3341.75 311.324  24
 -13  -3  15 3338.69 271.974  22
 -13   3  15 3145.21 280.031  21
 -13  -3  15 3491.34 279.587  13
 -13  -3  15 3127.14 260.240  25
 -13   3  15 3054.97 271.198  16
 -13  -3  14 4100.92 329.963  24
 -13  -3  14 4060.69 292.094  25
 -13   3  14 3733.85 293.922  21
 -13  -3  14 4123.53 302.061  17
 -13  -3  14 4647.82 319.745  13
 -13   3  14 3886.18 294.249  13
 -13   3  14 4587.45 318.339  16
 -13   3  14 4435.32 305.288  25
 -13  -3  13 2059.14 236.622  24
 -13   3  13 1106.88 157.587  25
 -13  -3  13 1750.06 199.383  25
 -13   3  13 1723.21 204.264  16
 -13   3  13 1788.46 208.598  21
 -13   3  13 1740.02 204.174  13
 -13  -3  13 1161.79 161.674  13
 -13  -3  13 1904.86 207.597  17
 -13   3  12 1825.51 192.818  25
 -13   3  12 1915.83 212.573  21
 -13  -3  12 1708.22 190.180  17
 -13  -3  12 2319.52 218.723  13
 -13  -3  12 2084.22 228.097  24
 -13   3  12 1896.37 206.698  13
 -13  -3  12 1611.79 185.659  25
 -13   3  12 2268.82 224.508  16
 -13  -3  11 4248.71 303.779  24
 -13   3  11 3664.83 272.281  21
 -13  -3  11 4195.14 282.185  17
 -13   3  11 4263.87 291.054  16
  13  -3 -11 3642.31 496.300   5
 -13   3  11 3484.91 463.484   9
 -13   3  10 5856.68 551.544   3
  13  -3 -10 6070.49 604.795   5
 -13   3   9 4840.46 498.017   3
  13  -3  -9 4914.37 541.472   5
 -13  -3   9 4951.74 523.704   3
 -13  -3   9 5238.80 520.993   4
 -13  -3   8 1849.55 306.885   4
 -13   3   8 1300.35 276.492   3
 -13  -3   8 1513.70 296.572   3
 -13   3   7 14641.5 824.531   3
 -13  -3   7 16702.0 882.155   3
 -13  -3   7 15454.4 863.248   4
 -13  -3   6 1066.69 258.254   4
 -13   3   6 1344.01 270.075   3
 -13  -3   6 1049.97 228.983   3
 -13  -3   5 3074.04 390.224   4
 -13  -3   5 3595.51 389.098   3
 -13   3   5 2564.56 361.370   3
 -13  -3   4 1098.35 262.608   4
 -13   3   4 866.153 231.438   4
 -13   3   4 829.121 218.938   3
  13   3  -4 967.682 202.178   2
 -13  -3   4 774.989 188.415   3
 -13   3   3 3153.27 402.008   3
  13   3  -3 2968.63 353.298   2
 -13  -3   3 3359.80 354.414   3
 -13  -3   3 3153.50 408.012   4
 -13   3   3 3124.49 364.520   4
  13  -3  -2 19915.2 854.650   7
 -13   3   2 17701.2 928.740   3
  13   3  -2 18385.9 863.964   2
 -13  -3   2 17645.4 934.651   4
 -13   3   2 17884.7 936.217   1
 -13   3   2 17941.6 818.710   4
 -13  -3   1 587.257 229.801   4
 -13   3   1 551.706 231.068   1
  13  -3  -1 282.088 147.540   7
  13  -3   0 5819.27 510.802   7
 -13   3   0 5368.03 551.011   1
 -13  -3   0 5508.96 540.361   4
 -13  -3  -1 336.549 191.331   4
  13  -3   1 609.706 198.474   7
 -13   3  -1 363.624 192.683   1
 -13  -3  -2 1444.51 318.673   4
  13  -3   2 1318.43 281.108   7
 -13   3  -2 1480.22 351.079   1
  13  -3   3 8964.58 707.420   7
 -13   3  -3 9531.88 817.988   1
 -13  -3  -3 9237.31 746.366   4
 -13  -3  -4 368.367 185.132   4
  13  -3   4 394.398 168.521   7
 -13   3  -4 625.302 279.836   1
 -13  -3  -5 1564.01 177.029  18
  13  -3   5 1416.96 174.483  19
  13  -3   5 1508.48 174.837  15
  13   3   5 1916.01 208.260  12
  13  -3   6 973.900 155.368  19
 -13  -3  -6 830.022 134.477  18
  13  -3   6 790.620 139.717  15
  13   3   6 797.641 153.230  12
  13  -3   7 666.997 133.993  19
 -13  -3  -7 548.724 121.016  18
  13  -3   7 809.581 156.867  15
  13   3   7 933.933 165.827  12
 -13  -3  -8 114.544 85.8998  18
  13  -3   8 19.4607 96.2181  15
  13  -3   8 35.7164 89.1360  19
  13   3   8-14.2348 99.2669  12
 -13  -3  -9 1287.22 173.687  18
  13  -3   9 1291.03 183.851  15
  13  -3   9 1147.02 174.058  19
  13   3   9 1221.98 172.282  12
 -13  -3 -10 188.975 92.4142  18
  13  -3  10 165.904 107.924  15
  13  -3  10 152.397 94.4461  19
  13   3  10 269.808 95.4011  12
  13  -3  11 379.777 114.432  19
  13   3  11 700.503 139.607  12
  13  -3  12 870.163 138.094  19
  13   3  12 860.191 144.146  13
  13   3  12 956.955 140.638  12
  13  -3  12 1014.23 146.894  13
 -13   3 -13 3378.73 226.649  18
  13  -3  13 3357.24 219.890  13
  13  -3  13 3338.85 239.160  14
  13   3  13 3660.50 241.644  13
 -13   3 -14 1536.99 137.437  18
  13  -3  14 1605.24 137.925  13
  13   3  14 1628.37 148.365  13
  13  -3  14 1811.01 160.766  14
  13  -3  15 124.669 65.0680  14
 -13   5  20-60.9421 61.5313  16
 -13  -5  19 90.9414 88.2301  17
 -13   5  19-163.760 99.5082  16
 -13   5  18 771.552 144.198  16
 -13  -5  18 783.791 149.139  17
 -13   5  17 413.987 131.964  16
 -13  -5  17 298.254 128.614  17
 -13  -5  16 1453.69 190.785  17
 -13   5  16 1634.82 209.574  16
 -13   5  15 609.775 159.927  16
 -13   5  15 703.184 162.029  21
 -13  -5  15 623.622 145.319  17
 -13   5  14 3936.30 307.047  21
 -13  -5  14 3205.01 267.389  17
 -13   5  14 3647.56 297.022  16
 -13  -5  13 4009.07 296.805  17
 -13   5  13 4406.79 318.017  21
 -13   5  13 5038.00 329.060  20
 -13   5  13 4725.11 328.341  16
 -13   5  12 1260.86 197.429  16
 -13  -5  12 1227.98 172.551  17
 -13   5  12 1254.51 185.157  21
 -13   5  12 1392.93 194.603  20
 -13   5  11 253.065 106.967  21
 -13   5  11 433.463 118.809  16
 -13   5  11 456.641 123.651  20
 -13  -5  11 369.132 108.064  17
 -13   5  10 706.961 133.075  23
 -13   5  10 638.837 141.241  16
 -13  -5  10 574.877 125.997  17
 -13   5  10 587.256 137.007  20
 -13   5  10 590.216 130.977  21
 -13   5   9 710.293 133.312  23
 -13   5   9 676.703 147.606  16
 -13   5   9 746.198 141.220  21
 -13   5   9 794.719 152.761  20
 -13  -5   9 487.838 112.404  17
 -13   5   8 4373.27 280.056  23
 -13  -5   8 4496.83 294.417  17
 -13   5   8 4581.31 307.003  20
 -13   5   8 4295.07 287.008  16
 -13   5   7 3145.46 253.802  20
  13   5  -7 3864.51 527.284   8
  13  -5  -7 2635.34 417.931   5
 -13  -5   7 3087.96 439.263   4
  13  -5  -6 4769.78 532.636   5
 -13  -5   6 5507.70 571.276   4
 -13  -5   5 2189.89 381.047   4
  13   5  -5 2276.43 361.868   2
 -13   5   5 2187.36 350.895   3
  13  -5  -5 1558.55 296.417   5
  13   5  -4 6496.46 591.726   2
 -13   5   4 6965.43 623.935   3
  13  -5  -4 6476.15 579.638   5
 -13  -5   4 7439.48 681.543   4
 -13  -5   3 1502.67 343.029   4
 -13   5   3 1574.05 319.625   3
  13   5  -3 1192.52 274.994   2
 -13  -5   2 1670.87 373.498   4
  13  -5  -2 1878.61 337.108   7
 -13   5   2 1519.91 315.204   3
  13   5  -2 1354.88 302.308   2
  13  -5  -1 3875.90 460.933   7
  13   5  -1 2917.57 434.831   2
 -13  -5   1 4118.80 544.167   4
 -13  -5   0-3.85954 193.828   4
  13  -5   0 54.3659 143.117   7
 -13   5   0-374.889 261.990   1
  13  -5   1 614.094 137.471  19
 -13   5  -1 512.548 107.697  10
  13  -5   2 3457.73 276.866  19
 -13   5  -2 2871.99 235.129  10
  13  -5   3 1440.68 170.408  15
  13  -5   3 1631.94 192.857  19
  13   5   3 1507.32 197.326  12
 -13   5  -3 1510.46 178.337  10
  13  -5   4 1193.25 173.443  19
  13  -5   4 1219.50 164.412  15
  13   5   4 1325.67 188.382  12
 -13   5  -4 1338.92 166.579  10
  13  -5   5 711.778 148.519  19
  13  -5   5 738.879 143.620  15
  13   5   5 632.163 141.072  12
 -13   5  -5 562.373 113.228  10
  13  -5   6 61.9022 93.5565  19
  13  -5   6 84.6102 92.2015  15
  13   5   6 133.057 108.996  12
  13  -5   7 1603.83 198.444  19
  13  -5   7 1511.48 188.497  15
  13   5   7 1125.06 173.473  12
  13  -5   8 221.039 99.8243  19
  13  -5   8 223.108 109.215  15
  13   5   8 144.048 102.298  12
  13  -5   9 1141.15 171.495  15
  13  -5   9 1367.75 180.065  19
  13   5   9 1537.46 195.843  12
  13  -5  10 258.829 114.595  15
  13  -5  10 166.617 87.1944  19
  13   5  10 258.174 106.814  12
  13  -5  11 309.081 114.951  15
  13  -5  11 497.758 107.884  19
  13   5  11 323.026 101.612  12
  13  -5  12 652.883 122.244  14
  13  -5  12 534.910 95.5077  19
  13   5  12 547.775 110.328  12
 -13   5 -13 138.904 68.0837  18
  13  -5  13 186.984 75.2603  14
  13   5  13 66.8351 45.4459  12
 -13   7  18-187.061 84.2903  16
 -13  -7  18 206.345 80.1790  17
 -13   7  17-9.93879 82.7849  16
 -13  -7  17 134.766 71.2775  17
 -13   7  16 390.041 103.837  16
 -13  -7  16 501.469 111.463  17
 -13   7  15 519.291 143.643  16
 -13   7  15 456.484 113.665  21
 -13  -7  15 500.742 98.7286  15
 -13  -7  15 562.074 122.313  17
 -13   7  14 244.286 97.6910  23
 -13   7  14 178.511 121.554  16
 -13   7  14 99.1159 98.9072  21
 -13  -7  14 10.0389 84.3794  17
 -13   7  13 2968.76 227.149  23
 -13   7  13 2838.94 255.563  21
 -13   7  13 2793.62 237.567  20
 -13   7  13 2995.00 256.520  16
 -13  -7  13 2666.98 236.160  17
 -13   7  12 377.867 129.518  21
 -13   7  12 367.431 103.427  23
 -13   7  12 424.003 135.268  16
 -13   7  12 412.495 129.998  20
 -13  -7  12 297.163 101.512  17
 -13   7  11 399.382 123.577  23
 -13   7  11 495.556 140.134  16
 -13   7  11 472.186 137.544  21
 -13   7  11 464.313 135.730  20
 -13  -7  11 492.767 127.783  17
 -13   7  10 3529.42 278.509  23
 -13   7  10 3891.38 307.970  21
 -13  -7  10 3724.22 280.948  17
 -13   7  10 3629.32 286.733  20
 -13   7  10 3591.83 285.280  16
 -13   7   9 1884.10 211.195  23
 -13   7   9 1981.36 220.461  21
 -13  -7   9 1781.66 199.268  17
 -13   7   9 1860.30 216.438  20
 -13   7   9 1845.42 210.350  16
 -13  -7   9 2163.69 218.346  11
 -13   7   8 1792.94 211.137  23
 -13   7   8 1430.21 177.227  16
 -13   7   8 1625.93 205.856  20
 -13  -7   8 1365.74 178.825  17
 -13  -7   8 1511.19 177.923  11
 -13  -7   7 12715.7 506.826  17
 -13   7   7 13760.3 530.603  23
 -13   7   7 13070.6 535.195  20
 -13  -7   7 14098.2 521.997  11
 -13   7   6 9377.19 445.346  23
 -13  -7   6 8950.43 419.592  17
 -13   7   6 8725.06 431.859  20
  13  -7  -6 7881.36 438.950  19
 -13  -7   6 9745.77 437.285  11
 -13   7   6 9285.88 425.644  10
 -13   7   5 17852.7 599.699  23
 -13   7   5 17002.8 601.193  20
  13  -7  -5 17859.0 645.958  19
 -13  -7   5 18676.1 607.772  11
 -13   7   5 18315.6 598.312  10
 -13   7   4 5048.32 328.811  20
  13  -7  -4 4948.66 353.678  19
 -13  -7   4 5031.10 324.340  11
 -13   7   4 4877.11 316.479  10
 -13   7   3 10023.2 453.507  20
  13  -7  -3 9548.72 477.217  19
 -13  -7   3 10012.6 451.756  11
 -13   7   3 10432.1 458.599  10
 -13   7   2 15231.3 554.205  20
  13  -7  -2 15099.8 593.014  19
 -13  -7   2 15947.3 569.704  11
 -13   7   2 16057.5 567.742  10
  13  -7  -1 2866.02 271.389  19
 -13  -7   1 3367.99 270.418  11
 -13   7   1 3086.57 262.856  10
  13  -7   0 2592.92 256.543  19
  13   7   0 2649.93 236.571  12
 -13  -7   0 2910.71 253.406  11
 -13   7   0 2456.34 233.154  10
  13  -7   1 6246.46 381.837  19
  13   7   1 5955.62 350.721  12
 -13  -7  -1 5744.04 354.263  11
 -13   7  -1 5387.81 335.996  10
  13   7   2 1786.68 212.615  20
  13  -7   2 1924.49 226.779  19
  13   7   2 1332.01 180.044  12
 -13  -7  -2 2081.24 223.860  11
 -13   7  -2 1829.08 204.959  10
  13   7   3 2501.70 238.064  20
  13  -7   3 2542.72 249.344  19
  13   7   3 2283.63 230.040  12
 -13  -7  -3 2736.21 259.234  11
 -13   7  -3 2254.55 223.238  10
  13   7   4 354.870 107.826  20
  13  -7   4 367.500 117.658  19
  13   7   4 391.810 125.896  12
 -13  -7  -4 507.615 139.473  11
 -13   7  -4 492.433 127.405  10
  13   7   5 923.862 147.241  20
  13  -7   5 870.907 139.077  15
  13  -7   5 932.507 152.324  19
  13   7   5 613.977 139.499  12
 -13  -7  -5 871.834 166.072  11
 -13   7  -5 799.821 136.162  10
  13  -7   6 227.877 107.230  19
  13  -7   6 251.279 94.0960  15
  13   7   6 303.586 112.834  12
 -13  -7  -6 556.104 146.627  11
 -13   7  -6 305.221 86.0661  10
  13  -7   7 86.5143 90.1169  19
  13  -7   7 101.131 74.8585  15
  13   7   7 102.503 103.507  12
  13  -7   8 177.117 84.4451  15
  13  -7   8 200.724 83.5305  19
  13   7   8 284.214 121.037  12
 -13  -7  -8 205.997 103.758  11
  13  -7   9-5.22817 69.0549  15
  13   7   9 140.637 97.4200  12
 -13  -7  -9 126.523 108.271  11
  13  -7  10 228.729 83.2017  15
  13   7  10 231.190 90.1224  12
 -13  -7 -10 237.384 92.2078  11
  13   7  11 213.226 72.9114  12
 -13  -7 -11 146.859 63.5020  11
  13  -9 -14-10.8660 69.6549  19
 -13  -9  14 33.3490 44.5095  15
  13  -9 -13 160.648 92.8140  19
 -13  -9  13 133.410 78.5648  15
 -13   9  13 40.1247 51.8635  21
  13  -9 -12 555.486 123.210  19
 -13   9  12 350.095 92.7822  21
 -13   9  12 446.857 102.792  20
  13  -9 -11 582.946 124.756  19
 -13   9  11 528.693 123.882  20
 -13   9  11 282.652 96.1673  21
 -13  -9  11 462.726 97.1936  11
  13  -9 -10 1295.94 184.214  19
 -13   9  10 1341.01 167.241  21
 -13   9  10 1541.70 182.374  20
 -13  -9  10 1449.70 160.027  11
  13  -9  -9 98.1557 117.759  19
 -13   9   9 184.559 94.9959  21
 -13   9   9 210.874 112.074  20
 -13  -9   9 173.423 86.5869  11
  13  -9  -8 708.320 154.061  19
 -13   9   8 967.893 157.735  21
 -13   9   8 877.266 168.919  20
 -13  -9   8 906.479 143.273  11
 -13   9   7 1017.71 166.800  20
  13   9  -7 869.035 131.289  20
  13  -9  -7 1060.08 184.844  19
 -13  -9   7 1066.78 152.078  11
 -13   9   6 109.770 90.1537  20
  13  -9  -6 314.635 143.133  19
  13   9  -6 301.637 106.860  20
 -13  -9   6 239.577 96.1200  11
 -13   9   6 218.866 91.8939  10
  13  -9  -5 237.391 125.493  19
 -13   9   5 215.163 107.542  20
  13   9  -5 172.931 97.4839  20
 -13  -9   5 152.714 81.1969  11
 -13   9   5 311.491 108.044  10
[truncated: 362,465 more chars]
