# Supplementary material for: Radical Cross Coupling and Enantioselective Protonation through Asymmetric Photoredox Catalysis
Source: Adv Sci (Weinh). 2024 Jan 17;11(12):2307773. doi: 10.1002/advs.202307773 (PMC10966550; doi:10.1002/advs.202307773)
Supplement: Supplementary file 3 — Supporting Information [file ADVS-11-2307773-s003.cif]

data_kmm20230301_auto
_audit_creation_date               2023-03-13
_audit_creation_method
;
Olex2 1.2
(compiled 2018.05.29 svn.r3508 for OlexSys, GUI svn.r5506)
;
_shelx_SHELXL_version_number       '2014/7'
_audit_contact_author_address      ?
_audit_contact_author_email        ?
_audit_contact_author_name         ''
_audit_contact_author_phone        ?
_publ_contact_author_id_orcid      ?
_publ_section_references
;
Dolomanov, O.V., Bourhis, L.J., Gildea, R.J, Howard, J.A.K. & Puschmann, H.
 (2009), J. Appl. Cryst. 42, 339-341.

Palatinus, L. & Chapuis, G. (2007). J. Appl. Cryst., 40, 786-790;
Palatinus, L. & van der Lee, A. (2008). J. Appl. Cryst. 41, 975-984;
Palatinus, L., Prathapa, S. J. & van Smaalen, S. (2012). J. Appl. Cryst. 45,
 575-580.

Sheldrick, G.M. (2015). Acta Cryst. C71, 3-8.
;
_chemical_name_common              ?
_chemical_name_systematic          ?
_chemical_formula_moiety           'C24 H18 Br N O'
_chemical_formula_sum              'C24 H18 Br N O'
_chemical_formula_weight           416.30
_chemical_melting_point            ?
_chemical_oxdiff_formula           C20H20N3O4Br1
loop_
  _atom_type_symbol
  _atom_type_description
  _atom_type_scat_dispersion_real
  _atom_type_scat_dispersion_imag
  _atom_type_scat_source
 'C' 'C' 0.0181 0.0091 'International Tables Vol C Tables 4.2.6.8 and 6.1.1.4'
 'H' 'H' 0.0000 0.0000 'International Tables Vol C Tables 4.2.6.8 and 6.1.1.4'
 'Br' 'Br' -0.6763 1.2805
 'International Tables Vol C Tables 4.2.6.8 and 6.1.1.4'
 'N' 'N' 0.0311 0.0180 'International Tables Vol C Tables 4.2.6.8 and 6.1.1.4'
 'O' 'O' 0.0492 0.0322 'International Tables Vol C Tables 4.2.6.8 and 6.1.1.4'

_shelx_space_group_comment
;
The symmetry employed for this shelxl refinement is uniquely defined
by the following loop, which should always be used as a source of
symmetry information in preference to the above space-group names.
They are only intended as comments.
;
_space_group_crystal_system        'monoclinic'
_space_group_IT_number             15
_space_group_name_H-M_alt          'C 1 2/c 1'
_space_group_name_Hall             '-C 2yc'
loop_
  _space_group_symop_operation_xyz
 'x, y, z'
 '-x, y, -z+1/2'
 'x+1/2, y+1/2, z'
 '-x+1/2, y+1/2, -z+1/2'
 '-x, -y, -z'
 'x, -y, z-1/2'
 '-x+1/2, -y+1/2, -z'
 'x+1/2, -y+1/2, z-1/2'

_cell_length_a                     37.9124(15)
_cell_length_b                     10.2703(6)
_cell_length_c                     10.2751(4)
_cell_angle_alpha                  90
_cell_angle_beta                   105.329(4)
_cell_angle_gamma                  90
_cell_volume                       3858.5(3)
_cell_formula_units_Z              8
_cell_measurement_reflns_used      4787
_cell_measurement_temperature      293(2)
_cell_measurement_theta_max        70.4100
_cell_measurement_theta_min        4.4550
_shelx_estimated_absorpt_T_max     0.754
_shelx_estimated_absorpt_T_min     0.697
_exptl_absorpt_coefficient_mu      2.995
_exptl_absorpt_correction_T_max    1.00000
_exptl_absorpt_correction_T_min    0.78146
_exptl_absorpt_correction_type     multi-scan
_exptl_absorpt_process_details
;
CrysAlisPro 1.171.42.81a (Rigaku Oxford Diffraction, 2023)
Empirical absorption correction using spherical harmonics,
implemented in SCALE3 ABSPACK scaling algorithm.
;
_exptl_absorpt_special_details     ?
_exptl_crystal_colour              colourless
_exptl_crystal_colour_primary      colourless
_exptl_crystal_density_diffrn      1.433
_exptl_crystal_density_meas        ?
_exptl_crystal_density_method      ?
_exptl_crystal_description         block
_exptl_crystal_F_000               1696
_exptl_crystal_size_max            0.13
_exptl_crystal_size_mid            0.11
_exptl_crystal_size_min            0.1
_exptl_transmission_factor_max     ?
_exptl_transmission_factor_min     ?
_diffrn_reflns_av_R_equivalents    0.0357
_diffrn_reflns_av_unetI/netI       0.0310
_diffrn_reflns_Laue_measured_fraction_full  0.999
_diffrn_reflns_Laue_measured_fraction_max  0.999
_diffrn_reflns_limit_h_max         45
_diffrn_reflns_limit_h_min         -45
_diffrn_reflns_limit_k_max         12
_diffrn_reflns_limit_k_min         -12
_diffrn_reflns_limit_l_max         8
_diffrn_reflns_limit_l_min         -12
_diffrn_reflns_number              13107
_diffrn_reflns_point_group_measured_fraction_full  0.999
_diffrn_reflns_point_group_measured_fraction_max  0.999
_diffrn_reflns_theta_full          67.078
_diffrn_reflns_theta_max           67.078
_diffrn_reflns_theta_min           4.472
_diffrn_ambient_temperature        293(2)
_diffrn_detector                   'CCD plate'
_diffrn_detector_area_resol_mean   16.2312
_diffrn_detector_type              Eos
_diffrn_measured_fraction_theta_full  0.999
_diffrn_measured_fraction_theta_max  0.999
_diffrn_measurement_details
;
List of Runs (angles in degrees, time in seconds):

  # Type    Start    End  Width  t~exp~   \w     \q     \k     \f   Frames
--------------------------------------------------------------------------
  1  \w   -102.00 -15.00   1.00    1.00    --  -33.50 -57.00  60.00   87
  2  \w   -102.00 -15.00   1.00    1.00    --  -33.50 -57.00 -90.00   87
  3  \w   -108.00 -35.00   1.00    1.00    --  -33.50 178.00-180.00   73
  4  \w    -70.00  39.00   1.00    1.00    --  -33.50  19.00-120.00  109
  5  \w   -103.00 -46.00   1.00    1.00    --  -33.50 178.00-120.00   57
  6  \w     42.00  69.00   1.00    1.00    --   36.47 -99.00  30.00   27
  7  \w    -32.00  49.00   1.00    1.00    --   36.47 -57.00 120.00   81
  8  \w     13.00  39.00   1.00    1.00    --   36.47  75.00 -94.27   26
  9  \w     50.00  90.00   1.00    1.00    --   36.47-140.00 138.00   40
 10  \w     76.00 109.00   1.00    2.50    --  108.00-111.00 120.00   33
 11  \w     41.00  67.00   1.00    2.50    --  108.00-111.00 120.00   26
 12  \w     42.00 107.00   1.00    2.50    --  108.00-111.00   0.00   65
 13  \w    102.00 168.00   1.00    2.50    --  108.00  77.00 120.00   66
 14  \w    100.00 146.00   1.00    2.50    --  108.00 178.00  30.00   46
 15  \w     47.00 109.00   1.00    2.50    --  108.00-111.00  90.00   62
 16  \w     83.00 109.00   1.00    2.50    --  108.00-111.00-180.00   26
 17  \w     41.00 128.00   1.00    2.50    --  108.00 -61.00  90.00   87
 18  \w    104.00 175.00   1.00    2.50    --  108.00  61.00 150.00   71
 19  \w     85.00 111.00   1.00    2.50    --  108.00 178.00 -30.00   26
 20  \w    101.00 176.00   1.00    2.50    --  108.00  77.00   0.00   75
 21  \w    105.00 140.00   1.00    2.50    --  108.00 111.00-120.00   35
 22  \w    101.00 175.00   1.00    2.50    --  108.00  77.00  60.00   74
 23  \w     56.00 136.00   1.00    2.50    --  108.00 -15.00 -60.00   80
 24  \w     68.00 103.00   1.00    2.50    --  108.00 -94.00-150.00   35
 25  \w    125.00 151.00   1.00    2.50    --  108.00 111.00 -90.00   26
 26  \w     88.00 176.00   1.00    2.50    --  108.00  45.00 -60.00   88
 27  \w     45.00 124.00   1.00    2.50    --  108.00 -61.00 -30.00   79
;
_diffrn_measurement_device         'four-circle diffractometer'
_diffrn_measurement_device_type    'Xcalibur, Eos, Gemini'
_diffrn_measurement_method         '\w scans'
_diffrn_orient_matrix_type        
 'CrysAlisPro convention (1999,Acta A55,543-557)'
_diffrn_orient_matrix_UB_11        -0.0412123716
_diffrn_orient_matrix_UB_12        0.0287283991
_diffrn_orient_matrix_UB_13        -0.0526094992
_diffrn_orient_matrix_UB_21        0.0086488414
_diffrn_orient_matrix_UB_22        0.1434863006
_diffrn_orient_matrix_UB_23        -0.0223246960
_diffrn_orient_matrix_UB_31        0.0016691260
_diffrn_orient_matrix_UB_32        -0.0327566876
_diffrn_orient_matrix_UB_33        -0.1445494665
_diffrn_radiation_monochromator    graphite
_diffrn_radiation_probe            x-ray
_diffrn_radiation_type             CuK\a
_diffrn_radiation_wavelength       1.54184
_diffrn_source                     'fine-focus sealed X-ray tube'
_diffrn_source_type                'Enhance (Cu) X-ray Source'
_reflns_Friedel_coverage           0.000
_reflns_Friedel_fraction_full      .
_reflns_Friedel_fraction_max       .
_reflns_number_gt                  2839
_reflns_number_total               3451
_reflns_odcompleteness_completeness  99.97
_reflns_odcompleteness_iscentric   1
_reflns_odcompleteness_theta       66.97
_reflns_special_details
;
 Reflections were merged by SHELXL according to the crystal
 class for the calculation of statistics and refinement.
 
 _reflns_Friedel_fraction is defined as the number of unique
 Friedel pairs measured divided by the number that would be
 possible theoretically, ignoring centric projections and
 systematic absences.
;
_reflns_threshold_expression       'I > 2\s(I)'
_computing_cell_refinement         'CrysAlisPro 1.171.42.81a (Rigaku OD, 2023)'
_computing_data_collection         'CrysAlisPro 1.171.42.81a (Rigaku OD, 2023)'
_computing_data_reduction          'CrysAlisPro 1.171.42.81a (Rigaku OD, 2023)'
_computing_molecular_graphics      'Olex2 (Dolomanov et al., 2009)'
_computing_publication_material    'Olex2 (Dolomanov et al., 2009)'
_computing_structure_refinement    'ShelXL (Sheldrick, 2015)'
_computing_structure_solution
;
Superflip (Palatinus & Chapuis, 2007;Palatinus & van der Lee, 2008;
Palatinus et al., 2012)
;
_refine_diff_density_max           0.334
_refine_diff_density_min           -0.595
_refine_diff_density_rms           0.065
_refine_ls_extinction_coef         .
_refine_ls_extinction_method       none
_refine_ls_goodness_of_fit_ref     1.029
_refine_ls_hydrogen_treatment      constr
_refine_ls_matrix_type             full
_refine_ls_number_parameters       244
_refine_ls_number_reflns           3451
_refine_ls_number_restraints       0
_refine_ls_R_factor_all            0.0561
_refine_ls_R_factor_gt             0.0471
_refine_ls_restrained_S_all        1.029
_refine_ls_shift/su_max            0.001
_refine_ls_shift/su_mean           0.000
_refine_ls_structure_factor_coef   Fsqd
_refine_ls_weighting_details      
 'w=1/[\s^2^(Fo^2^)+(0.0717P)^2^+2.8197P] where P=(Fo^2^+2Fc^2^)/3'
_refine_ls_weighting_scheme        calc
_refine_ls_wR_factor_gt            0.1261
_refine_ls_wR_factor_ref           0.1363
_refine_special_details            ?
_olex2_refinement_description
;
1. Fixed Uiso
 At 1.2 times of:
  All C(H) groups, All C(H,H) groups
2.a Ternary CH refined with riding coordinates:
 C8(H8)
2.b Secondary CH2 refined with riding coordinates:
 C9(H9A,H9B)
2.c Aromatic/amide H refined with riding coordinates:
 C1(H1), C2(H2), C4(H4), C5(H5), C11(H11), C12(H12), C15(H15), C16(H16),
 C17(H17), C18(H18), C20(H20), C21(H21), C22(H22), C23(H23), C24(H24)
;
_atom_sites_solution_hydrogens     geom
_atom_sites_solution_primary       iterative
_atom_sites_solution_secondary     ?
loop_
  _atom_site_label
  _atom_site_type_symbol
  _atom_site_fract_x
  _atom_site_fract_y
  _atom_site_fract_z
  _atom_site_U_iso_or_equiv
  _atom_site_adp_type
  _atom_site_occupancy
  _atom_site_site_symmetry_order
  _atom_site_calc_flag
  _atom_site_refinement_flags_posn
  _atom_site_refinement_flags_adp
  _atom_site_refinement_flags_occupancy
  _atom_site_disorder_assembly
  _atom_site_disorder_group
 Br1 Br 0.51431(2) 0.77367(5) 0.47311(6) 0.0998(2) Uani 1 1 d . . . . .
 C1 C 0.42667(8) 0.7032(3) 0.6301(3) 0.0589(7) Uani 1 1 d . . . . .
 H1 H 0.4168 0.7411 0.6949 0.071 Uiso 1 1 calc R . . . .
 C2 C 0.45741(9) 0.7570(3) 0.6041(4) 0.0675(8) Uani 1 1 d . . . . .
 H2 H 0.4679 0.8317 0.6493 0.081 Uiso 1 1 calc R . . . .
 C3 C 0.47224(8) 0.6987(3) 0.5105(4) 0.0648(8) Uani 1 1 d . . . . .
 C4 C 0.45678(8) 0.5900(3) 0.4406(3) 0.0613(7) Uani 1 1 d . . . . .
 H4 H 0.4671 0.5521 0.3770 0.074 Uiso 1 1 calc R . . . .
 C5 C 0.42567(7) 0.5375(3) 0.4661(3) 0.0515(6) Uani 1 1 d . . . . .
 H5 H 0.4150 0.4638 0.4192 0.062 Uiso 1 1 calc R . . . .
 C6 C 0.41009(7) 0.5935(2) 0.5612(2) 0.0429(5) Uani 1 1 d . . . . .
 C7 C 0.37597(6) 0.5435(2) 0.5905(2) 0.0381(5) Uani 1 1 d . . . . .
 C8 C 0.35555(6) 0.4285(2) 0.5107(2) 0.0380(5) Uani 1 1 d . . . . .
 H8 H 0.3573 0.4344 0.4174 0.046 Uiso 1 1 calc R . . . .
 C9 C 0.31525(6) 0.4307(2) 0.5103(2) 0.0410(5) Uani 1 1 d . . . . .
 H9A H 0.3039 0.3501 0.4708 0.049 Uiso 1 1 calc R . . . .
 H9B H 0.3136 0.4338 0.6029 0.049 Uiso 1 1 calc R . . . .
 C10 C 0.29396(6) 0.5432(2) 0.4341(2) 0.0380(5) Uani 1 1 d . . . . .
 C11 C 0.29359(9) 0.7317(3) 0.3126(3) 0.0521(6) Uani 1 1 d . . . . .
 H11 H 0.3066 0.7917 0.2757 0.063 Uiso 1 1 calc R . . . .
 C12 C 0.25761(9) 0.7531(3) 0.2970(3) 0.0524(7) Uani 1 1 d . . . . .
 H12 H 0.2464 0.8259 0.2500 0.063 Uiso 1 1 calc R . . . .
 C13 C 0.23701(7) 0.6641(3) 0.3525(2) 0.0469(6) Uani 1 1 d . . . . .
 C14 C 0.25571(6) 0.5558(2) 0.4237(2) 0.0400(5) Uani 1 1 d . . . . .
 C15 C 0.23577(7) 0.4670(3) 0.4815(3) 0.0509(6) Uani 1 1 d . . . . .
 H15 H 0.2476 0.3955 0.5292 0.061 Uiso 1 1 calc R . . . .
 C16 C 0.19938(8) 0.4850(3) 0.4683(4) 0.0650(8) Uani 1 1 d . . . . .
 H16 H 0.1866 0.4251 0.5064 0.078 Uiso 1 1 calc R . . . .
 C17 C 0.18094(8) 0.5927(4) 0.3979(4) 0.0714(9) Uani 1 1 d . . . . .
 H17 H 0.1562 0.6045 0.3905 0.086 Uiso 1 1 calc R . . . .
 C18 C 0.19919(8) 0.6796(3) 0.3407(3) 0.0605(8) Uani 1 1 d . . . . .
 H18 H 0.1867 0.7501 0.2931 0.073 Uiso 1 1 calc R . . . .
 C19 C 0.37395(6) 0.3035(2) 0.5731(2) 0.0391(5) Uani 1 1 d . . . . .
 C20 C 0.38790(8) 0.2142(3) 0.4978(3) 0.0503(6) Uani 1 1 d . . . . .
 H20 H 0.3859 0.2306 0.4071 0.060 Uiso 1 1 calc R . . . .
 C21 C 0.40474(8) 0.1013(3) 0.5567(4) 0.0616(8) Uani 1 1 d . . . . .
 H21 H 0.4139 0.0422 0.5054 0.074 Uiso 1 1 calc R . . . .
 C22 C 0.40791(9) 0.0760(3) 0.6915(4) 0.0645(8) Uani 1 1 d . . . . .
 H22 H 0.4199 0.0013 0.7318 0.077 Uiso 1 1 calc R . . . .
 C23 C 0.39329(9) 0.1619(3) 0.7653(3) 0.0610(7) Uani 1 1 d . . . . .
 H23 H 0.3946 0.1438 0.8552 0.073 Uiso 1 1 calc R . . . .
 C24 C 0.37658(8) 0.2749(3) 0.7072(3) 0.0480(6) Uani 1 1 d . . . . .
 H24 H 0.3670 0.3326 0.7586 0.058 Uiso 1 1 calc R . . . .
 N1 N 0.31213(6) 0.6270(2) 0.3795(2) 0.0461(5) Uani 1 1 d . . . . .
 O1 O 0.36555(5) 0.59145(18) 0.68234(17) 0.0486(4) Uani 1 1 d . . . . .

loop_
  _atom_site_aniso_label
  _atom_site_aniso_U_11
  _atom_site_aniso_U_22
  _atom_site_aniso_U_33
  _atom_site_aniso_U_23
  _atom_site_aniso_U_13
  _atom_site_aniso_U_12
 Br1 0.0587(3) 0.1035(4) 0.1458(5) 0.0144(3) 0.0419(3) -0.0220(2)
 C1 0.0538(16) 0.0583(17) 0.0647(17) -0.0102(13) 0.0162(13) -0.0076(13)
 C2 0.0499(17) 0.0634(19) 0.087(2) -0.0094(16) 0.0148(16) -0.0135(14)
 C3 0.0414(14) 0.0687(19) 0.085(2) 0.0141(16) 0.0183(14) -0.0077(14)
 C4 0.0480(15) 0.0696(19) 0.0729(18) 0.0025(15) 0.0279(14) -0.0001(14)
 C5 0.0448(13) 0.0552(16) 0.0564(14) -0.0010(12) 0.0168(12) -0.0001(12)
 C6 0.0377(12) 0.0445(13) 0.0445(12) 0.0042(10) 0.0071(10) 0.0015(10)
 C7 0.0390(11) 0.0386(12) 0.0358(11) 0.0049(9) 0.0085(9) 0.0059(9)
 C8 0.0374(11) 0.0439(13) 0.0345(10) 0.0009(9) 0.0125(9) 0.0021(9)
 C9 0.0384(12) 0.0430(13) 0.0428(12) 0.0027(10) 0.0130(10) 0.0007(10)
 C10 0.0395(12) 0.0405(12) 0.0342(10) -0.0026(9) 0.0099(9) 0.0018(9)
 C11 0.0663(18) 0.0474(14) 0.0455(13) 0.0108(11) 0.0195(12) 0.0041(12)
 C12 0.0661(18) 0.0480(14) 0.0401(12) 0.0060(11) 0.0088(12) 0.0149(12)
 C13 0.0486(13) 0.0511(14) 0.0371(11) -0.0096(10) 0.0046(10) 0.0078(11)
 C14 0.0391(12) 0.0405(12) 0.0386(11) -0.0088(9) 0.0074(9) 0.0016(10)
 C15 0.0450(14) 0.0431(14) 0.0660(16) -0.0067(12) 0.0172(12) -0.0007(11)
 C16 0.0461(15) 0.0583(18) 0.095(2) -0.0140(16) 0.0263(15) -0.0088(13)
 C17 0.0374(14) 0.079(2) 0.095(2) -0.0195(19) 0.0112(15) 0.0057(14)
 C18 0.0466(15) 0.0658(19) 0.0612(16) -0.0099(14) 0.0002(13) 0.0166(14)
 C19 0.0327(11) 0.0385(12) 0.0461(12) -0.0051(9) 0.0108(9) -0.0015(9)
 C20 0.0502(14) 0.0474(14) 0.0589(15) -0.0103(12) 0.0243(12) -0.0036(11)
 C21 0.0532(16) 0.0427(15) 0.096(2) -0.0137(14) 0.0313(15) 0.0028(12)
 C22 0.0563(17) 0.0419(15) 0.089(2) 0.0047(14) 0.0088(15) 0.0093(13)
 C23 0.0730(19) 0.0478(15) 0.0547(15) 0.0050(12) 0.0038(14) 0.0065(14)
 C24 0.0547(15) 0.0432(14) 0.0449(13) -0.0023(10) 0.0109(11) 0.0063(11)
 N1 0.0491(12) 0.0465(12) 0.0449(11) 0.0055(9) 0.0163(9) 0.0014(9)
 O1 0.0555(10) 0.0501(10) 0.0439(9) -0.0056(7) 0.0195(8) 0.0020(8)

_geom_special_details
;
 All esds (except the esd in the dihedral angle between two l.s. planes)
 are estimated using the full covariance matrix.  The cell esds are taken
 into account individually in the estimation of esds in distances, angles
 and torsion angles; correlations between esds in cell parameters are only
 used when they are defined by crystal symmetry.  An approximate (isotropic)
 treatment of cell esds is used for estimating esds involving l.s. planes.
;
loop_
  _geom_bond_atom_site_label_1
  _geom_bond_atom_site_label_2
  _geom_bond_distance
  _geom_bond_site_symmetry_2
  _geom_bond_publ_flag
 Br1 C3 1.899(3) . ?
 C1 H1 0.9300 . ?
 C1 C2 1.378(5) . ?
 C1 C6 1.389(4) . ?
 C2 H2 0.9300 . ?
 C2 C3 1.373(5) . ?
 C3 C4 1.373(5) . ?
 C4 H4 0.9300 . ?
 C4 C5 1.384(4) . ?
 C5 H5 0.9300 . ?
 C5 C6 1.393(4) . ?
 C6 C7 1.494(3) . ?
 C7 C8 1.526(3) . ?
 C7 O1 1.219(3) . ?
 C8 H8 0.9800 . ?
 C8 C9 1.527(3) . ?
 C8 C19 1.520(3) . ?
 C9 H9A 0.9700 . ?
 C9 H9B 0.9700 . ?
 C9 C10 1.506(3) . ?
 C10 C14 1.432(3) . ?
 C10 N1 1.317(3) . ?
 C11 H11 0.9300 . ?
 C11 C12 1.349(4) . ?
 C11 N1 1.366(3) . ?
 C12 H12 0.9300 . ?
 C12 C13 1.417(4) . ?
 C13 C14 1.414(4) . ?
 C13 C18 1.415(4) . ?
 C14 C15 1.412(4) . ?
 C15 H15 0.9300 . ?
 C15 C16 1.362(4) . ?
 C16 H16 0.9300 . ?
 C16 C17 1.403(5) . ?
 C17 H17 0.9300 . ?
 C17 C18 1.355(5) . ?
 C18 H18 0.9300 . ?
 C19 C20 1.391(3) . ?
 C19 C24 1.386(4) . ?
 C20 H20 0.9300 . ?
 C20 C21 1.384(4) . ?
 C21 H21 0.9300 . ?
 C21 C22 1.383(5) . ?
 C22 H22 0.9300 . ?
 C22 C23 1.372(4) . ?
 C23 H23 0.9300 . ?
 C23 C24 1.380(4) . ?
 C24 H24 0.9300 . ?

loop_
  _geom_angle_atom_site_label_1
  _geom_angle_atom_site_label_2
  _geom_angle_atom_site_label_3
  _geom_angle
  _geom_angle_site_symmetry_1
  _geom_angle_site_symmetry_3
  _geom_angle_publ_flag
 C2 C1 H1 119.4 . . ?
 C2 C1 C6 121.2(3) . . ?
 C6 C1 H1 119.4 . . ?
 C1 C2 H2 120.5 . . ?
 C3 C2 C1 119.0(3) . . ?
 C3 C2 H2 120.5 . . ?
 C2 C3 Br1 119.1(3) . . ?
 C4 C3 Br1 119.3(3) . . ?
 C4 C3 C2 121.6(3) . . ?
 C3 C4 H4 120.5 . . ?
 C3 C4 C5 119.1(3) . . ?
 C5 C4 H4 120.5 . . ?
 C4 C5 H5 119.6 . . ?
 C4 C5 C6 120.8(3) . . ?
 C6 C5 H5 119.6 . . ?
 C1 C6 C5 118.3(2) . . ?
 C1 C6 C7 118.4(2) . . ?
 C5 C6 C7 123.3(2) . . ?
 C6 C7 C8 120.07(19) . . ?
 O1 C7 C6 119.4(2) . . ?
 O1 C7 C8 120.4(2) . . ?
 C7 C8 H8 108.8 . . ?
 C7 C8 C9 110.82(19) . . ?
 C9 C8 H8 108.8 . . ?
 C19 C8 C7 108.43(18) . . ?
 C19 C8 H8 108.8 . . ?
 C19 C8 C9 111.15(19) . . ?
 C8 C9 H9A 108.7 . . ?
 C8 C9 H9B 108.7 . . ?
 H9A C9 H9B 107.6 . . ?
 C10 C9 C8 114.26(19) . . ?
 C10 C9 H9A 108.7 . . ?
 C10 C9 H9B 108.7 . . ?
 C14 C10 C9 120.1(2) . . ?
 N1 C10 C9 117.0(2) . . ?
 N1 C10 C14 122.9(2) . . ?
 C12 C11 H11 118.0 . . ?
 C12 C11 N1 123.9(3) . . ?
 N1 C11 H11 118.0 . . ?
 C11 C12 H12 120.2 . . ?
 C11 C12 C13 119.7(2) . . ?
 C13 C12 H12 120.2 . . ?
 C14 C13 C12 117.5(2) . . ?
 C14 C13 C18 119.4(3) . . ?
 C18 C13 C12 123.1(3) . . ?
 C13 C14 C10 117.9(2) . . ?
 C15 C14 C10 123.7(2) . . ?
 C15 C14 C13 118.3(2) . . ?
 C14 C15 H15 119.6 . . ?
 C16 C15 C14 120.8(3) . . ?
 C16 C15 H15 119.6 . . ?
 C15 C16 H16 119.6 . . ?
 C15 C16 C17 120.8(3) . . ?
 C17 C16 H16 119.6 . . ?
 C16 C17 H17 120.0 . . ?
 C18 C17 C16 120.1(3) . . ?
 C18 C17 H17 120.0 . . ?
 C13 C18 H18 119.7 . . ?
 C17 C18 C13 120.7(3) . . ?
 C17 C18 H18 119.7 . . ?
 C20 C19 C8 121.5(2) . . ?
 C24 C19 C8 120.2(2) . . ?
 C24 C19 C20 118.4(2) . . ?
 C19 C20 H20 119.7 . . ?
 C21 C20 C19 120.6(3) . . ?
 C21 C20 H20 119.7 . . ?
 C20 C21 H21 119.9 . . ?
 C22 C21 C20 120.2(3) . . ?
 C22 C21 H21 119.9 . . ?
 C21 C22 H22 120.3 . . ?
 C23 C22 C21 119.4(3) . . ?
 C23 C22 H22 120.3 . . ?
 C22 C23 H23 119.7 . . ?
 C22 C23 C24 120.6(3) . . ?
 C24 C23 H23 119.7 . . ?
 C19 C24 H24 119.6 . . ?
 C23 C24 C19 120.8(3) . . ?
 C23 C24 H24 119.6 . . ?
 C10 N1 C11 118.1(2) . . ?

loop_
  _geom_torsion_atom_site_label_1
  _geom_torsion_atom_site_label_2
  _geom_torsion_atom_site_label_3
  _geom_torsion_atom_site_label_4
  _geom_torsion
  _geom_torsion_site_symmetry_1
  _geom_torsion_site_symmetry_2
  _geom_torsion_site_symmetry_3
  _geom_torsion_site_symmetry_4
  _geom_torsion_publ_flag
 Br1 C3 C4 C5 -178.6(2) . . . . ?
 C1 C2 C3 Br1 179.4(3) . . . . ?
 C1 C2 C3 C4 1.3(5) . . . . ?
 C1 C6 C7 C8 176.1(2) . . . . ?
 C1 C6 C7 O1 -7.1(3) . . . . ?
 C2 C1 C6 C5 1.0(4) . . . . ?
 C2 C1 C6 C7 -177.6(3) . . . . ?
 C2 C3 C4 C5 -0.5(5) . . . . ?
 C3 C4 C5 C6 0.0(5) . . . . ?
 C4 C5 C6 C1 -0.2(4) . . . . ?
 C4 C5 C6 C7 178.3(2) . . . . ?
 C5 C6 C7 C8 -2.4(3) . . . . ?
 C5 C6 C7 O1 174.4(2) . . . . ?
 C6 C1 C2 C3 -1.5(5) . . . . ?
 C6 C7 C8 C9 -155.3(2) . . . . ?
 C6 C7 C8 C19 82.4(2) . . . . ?
 C7 C8 C9 C10 66.9(2) . . . . ?
 C7 C8 C19 C20 -122.1(2) . . . . ?
 C7 C8 C19 C24 59.1(3) . . . . ?
 C8 C9 C10 C14 178.94(19) . . . . ?
 C8 C9 C10 N1 -1.2(3) . . . . ?
 C8 C19 C20 C21 179.6(2) . . . . ?
 C8 C19 C24 C23 -179.8(3) . . . . ?
 C9 C8 C19 C20 115.8(2) . . . . ?
 C9 C8 C19 C24 -63.0(3) . . . . ?
 C9 C10 C14 C13 179.2(2) . . . . ?
 C9 C10 C14 C15 -0.2(3) . . . . ?
 C9 C10 N1 C11 -178.4(2) . . . . ?
 C10 C14 C15 C16 179.7(3) . . . . ?
 C11 C12 C13 C14 0.5(4) . . . . ?
 C11 C12 C13 C18 180.0(3) . . . . ?
 C12 C11 N1 C10 -1.3(4) . . . . ?
 C12 C13 C14 C10 -0.3(3) . . . . ?
 C12 C13 C14 C15 179.1(2) . . . . ?
 C12 C13 C18 C17 -178.8(3) . . . . ?
 C13 C14 C15 C16 0.4(4) . . . . ?
 C14 C10 N1 C11 1.4(3) . . . . ?
 C14 C13 C18 C17 0.7(4) . . . . ?
 C14 C15 C16 C17 -0.5(5) . . . . ?
 C15 C16 C17 C18 0.8(5) . . . . ?
 C16 C17 C18 C13 -0.9(5) . . . . ?
 C18 C13 C14 C10 -179.9(2) . . . . ?
 C18 C13 C14 C15 -0.4(3) . . . . ?
 C19 C8 C9 C10 -172.48(19) . . . . ?
 C19 C20 C21 C22 -0.1(4) . . . . ?
 C20 C19 C24 C23 1.3(4) . . . . ?
 C20 C21 C22 C23 1.9(5) . . . . ?
 C21 C22 C23 C24 -2.1(5) . . . . ?
 C22 C23 C24 C19 0.5(5) . . . . ?
 C24 C19 C20 C21 -1.5(4) . . . . ?
 N1 C10 C14 C13 -0.6(3) . . . . ?
 N1 C10 C14 C15 180.0(2) . . . . ?
 N1 C11 C12 C13 0.4(4) . . . . ?
 O1 C7 C8 C9 27.9(3) . . . . ?
 O1 C7 C8 C19 -94.3(2) . . . . ?

_shelx_res_file
;
    kmm20230301_auto.res created by SHELXL-2014/7

TITL CF solution in C2/c
CELL 1.54184 37.91244 10.270275 10.275107 90 105.3285 90
ZERR 8 0.001459 0.000631 0.000432 0 0.0042 0
LATT 7
SYMM -X,+Y,0.5-Z
SFAC C H Br N O
UNIT 192 144 8 8 8

L.S. 4 0 0
PLAN  20
SIZE 0.1 0.11 0.13
MPLA C1 C2 C3 C4 C5 C6
MPLA C10 C11 C12 C13 C14 C15 C16 C17 C18 N1
MPLA C19 C20 C21 C22 C23 C24
bond $h
conf
fmap 2
acta
SHEL 999 0.837
OMIT 2 6 0
REM <olex2.extras>
REM <HklSrc "%.\\kmm20230301_auto.hkl">
REM </olex2.extras>

WGHT    0.071700    2.819700
FVAR       2.46646
BR1   3    0.514313    0.773669    0.473114    11.00000    0.05871    0.10346 =
         0.14580    0.01442    0.04187   -0.02204
C1    1    0.426669    0.703249    0.630076    11.00000    0.05383    0.05832 =
         0.06472   -0.01017    0.01617   -0.00755
AFIX  43
H1    2    0.416839    0.741114    0.694895    11.00000   -1.20000
AFIX   0
C2    1    0.457408    0.757024    0.604095    11.00000    0.04990    0.06337 =
         0.08735   -0.00945    0.01485   -0.01353
AFIX  43
H2    2    0.467950    0.831672    0.649274    11.00000   -1.20000
AFIX   0
C3    1    0.472243    0.698719    0.510474    11.00000    0.04138    0.06875 =
         0.08506    0.01408    0.01834   -0.00772
C4    1    0.456778    0.589981    0.440599    11.00000    0.04803    0.06963 =
         0.07289    0.00246    0.02788   -0.00012
AFIX  43
H4    2    0.467064    0.552144    0.376998    11.00000   -1.20000
AFIX   0
C5    1    0.425669    0.537451    0.466121    11.00000    0.04485    0.05520 =
         0.05639   -0.00098    0.01682   -0.00010
AFIX  43
H5    2    0.415026    0.463785    0.419187    11.00000   -1.20000
AFIX   0
C6    1    0.410086    0.593519    0.561244    11.00000    0.03769    0.04446 =
         0.04450    0.00423    0.00706    0.00155
C7    1    0.375972    0.543479    0.590512    11.00000    0.03904    0.03862 =
         0.03585    0.00488    0.00848    0.00588
C8    1    0.355554    0.428510    0.510746    11.00000    0.03740    0.04387 =
         0.03447    0.00088    0.01247    0.00210
AFIX  13
H8    2    0.357290    0.434361    0.417443    11.00000   -1.20000
AFIX   0
C9    1    0.315249    0.430656    0.510308    11.00000    0.03839    0.04299 =
         0.04280    0.00267    0.01296    0.00066
AFIX  23
H9A   2    0.303935    0.350103    0.470841    11.00000   -1.20000
H9B   2    0.313626    0.433787    0.602899    11.00000   -1.20000
AFIX   0
C10   1    0.293963    0.543235    0.434081    11.00000    0.03945    0.04053 =
         0.03421   -0.00262    0.00989    0.00182
C11   1    0.293594    0.731660    0.312623    11.00000    0.06628    0.04737 =
         0.04549    0.01078    0.01954    0.00407
AFIX  43
H11   2    0.306555    0.791744    0.275687    11.00000   -1.20000
AFIX   0
C12   1    0.257608    0.753062    0.297005    11.00000    0.06610    0.04796 =
         0.04010    0.00597    0.00877    0.01488
AFIX  43
H12   2    0.246381    0.825881    0.250022    11.00000   -1.20000
AFIX   0
C13   1    0.237006    0.664067    0.352524    11.00000    0.04863    0.05110 =
         0.03709   -0.00959    0.00455    0.00778
C14   1    0.255709    0.555777    0.423728    11.00000    0.03911    0.04051 =
         0.03863   -0.00881    0.00737    0.00157
C15   1    0.235769    0.467012    0.481529    11.00000    0.04499    0.04308 =
         0.06602   -0.00668    0.01717   -0.00068
AFIX  43
H15   2    0.247603    0.395457    0.529174    11.00000   -1.20000
AFIX   0
C16   1    0.199384    0.484966    0.468314    11.00000    0.04614    0.05831 =
         0.09495   -0.01395    0.02627   -0.00882
AFIX  43
H16   2    0.186625    0.425128    0.506401    11.00000   -1.20000
AFIX   0
C17   1    0.180938    0.592682    0.397912    11.00000    0.03739    0.07852 =
         0.09461   -0.01955    0.01118    0.00566
AFIX  43
H17   2    0.156165    0.604463    0.390533    11.00000   -1.20000
AFIX   0
C18   1    0.199193    0.679568    0.340655    11.00000    0.04655    0.06584 =
         0.06124   -0.00989    0.00016    0.01660
AFIX  43
H18   2    0.186742    0.750118    0.293066    11.00000   -1.20000
AFIX   0
C19   1    0.373951    0.303495    0.573093    11.00000    0.03267    0.03854 =
         0.04614   -0.00510    0.01077   -0.00147
C20   1    0.387902    0.214225    0.497831    11.00000    0.05016    0.04736 =
         0.05893   -0.01026    0.02426   -0.00358
AFIX  43
H20   2    0.385897    0.230585    0.407141    11.00000   -1.20000
AFIX   0
C21   1    0.404736    0.101302    0.556702    11.00000    0.05321    0.04272 =
         0.09560   -0.01366    0.03130    0.00284
AFIX  43
H21   2    0.413949    0.042223    0.505437    11.00000   -1.20000
AFIX   0
C22   1    0.407913    0.075955    0.691526    11.00000    0.05630    0.04188 =
         0.08936    0.00472    0.00879    0.00926
AFIX  43
H22   2    0.419857    0.001327    0.731835    11.00000   -1.20000
AFIX   0
C23   1    0.393290    0.161866    0.765268    11.00000    0.07301    0.04783 =
         0.05465    0.00498    0.00377    0.00655
AFIX  43
H23   2    0.394648    0.143797    0.855150    11.00000   -1.20000
AFIX   0
C24   1    0.376579    0.274896    0.707187    11.00000    0.05466    0.04321 =
         0.04493   -0.00227    0.01094    0.00630
AFIX  43
H24   2    0.366966    0.332567    0.758630    11.00000   -1.20000
AFIX   0
N1    4    0.312128    0.626997    0.379455    11.00000    0.04909    0.04650 =
         0.04492    0.00552    0.01634    0.00137
O1    5    0.365553    0.591450    0.682343    11.00000    0.05546    0.05012 =
         0.04389   -0.00560    0.01949    0.00201
HKLF 4

REM  CF solution in C2/c
REM R1 =  0.0471 for    2839 Fo > 4sig(Fo)  and  0.0561 for all    3451 data
REM    244 parameters refined using      0 restraints

END

WGHT      0.0717      2.8146

REM Highest difference peak  0.334,  deepest hole -0.595,  1-sigma level  0.065
Q1    1   0.5148  0.7331  0.3812  11.00000  0.05    0.33
Q2    1   0.4935  0.8087  0.4097  11.00000  0.05    0.33
Q3    1   0.4970  0.8403  0.4353  11.00000  0.05    0.32
Q4    1   0.5000  0.7262  0.2500  10.50000  0.05    0.22
Q5    1   0.4613  0.7802  0.7689  11.00000  0.05    0.20
Q6    1   0.4885  0.8360  0.2640  11.00000  0.05    0.19
Q7    1   0.4528  0.7324  0.2389  11.00000  0.05    0.18
Q8    1   0.4114  0.7332  0.7457  11.00000  0.05    0.17
Q9    1   0.2476  0.7280  0.3617  11.00000  0.05    0.17
Q10   1   0.4712  0.8409  0.3352  11.00000  0.05    0.16
Q11   1   0.2190  0.6844  0.3635  11.00000  0.05    0.16
Q12   1   0.1902  0.6605  0.4012  11.00000  0.05    0.16
Q13   1   0.3319  0.4201  0.4977  11.00000  0.05    0.16
Q14   1   0.4782  0.7240  0.6434  11.00000  0.05    0.16
Q15   1   0.3612  0.0127  0.8044  11.00000  0.05    0.16
Q16   1   0.3814  0.0449  0.3365  11.00000  0.05    0.15
Q17   1   0.3208  0.7090  0.2016  11.00000  0.05    0.15
Q18   1   0.3983  0.2594  0.7486  11.00000  0.05    0.15
Q19   1   0.2586  0.8790  0.2816  11.00000  0.05    0.15
Q20   1   0.2434  0.5881  0.3575  11.00000  0.05    0.15
;
_shelx_res_checksum                73343
_shelx_hkl_file
;
   0   0  -1 512.360 90.2998   5
   0   0   1 475.259 69.7938   1
   0   0  -1 663.131 93.4455   3
   0   0  -2 832645. 4643.20   5
   0   0  -2 861679. 4779.28   3
   0   0  -3 35.4491 78.9616   9
   0   0  -3 31.0501 37.3853   7
   0   0   3-64.2612 77.0909   1
   0   0   3-0.22770 17.9687   4
   0   0  -4 113689. 2521.75   9
   0   0  -4 113218. 2602.76   5
   0   0  -5 56.3502 161.981   9
   0   0  -5-33.7951 152.841   5
   0   0  -6 18352.5 1424.05   6
   0   0  -6 18459.1 1342.83   9
   0   0  -7 241.568 231.433   6
   0   0  -7 510.222 293.883   9
   0   0  -8 1389.23 291.796  27
   0   0  -8 1325.57 313.743  12
   0   0  -8 697.318 207.298  15
   0   0  -9-215.176 154.236  27
   0   0  -9-182.121 157.458  12
   0   0  -9 20.9163 123.767  15
   0   0 -10 3302.90 487.359  12
   0   0 -10 2759.59 413.079  15
   0   0 -11 164.477 113.376  12
   0   0 -12 656.166 170.804  12
   0   2   0 255052. 2751.62   2
   0  -2   0 255689. 2589.66   1
   0  -2  -1 81.3570 40.5988   6
   0  -2  -1 451.651 157.054   3
   0  -2  -1 32.9085 70.9846   1
   0   2   1 278.939 120.715   2
   0  -2  -1 141.044 82.2924   5
   0  -2   1 204.551 107.031   1
   0   2  -1 422.928 131.777   2
   0  -2   2 22418.1 999.238   1
   0   2   2 21257.2 914.867   2
   0  -2  -2 21459.5 984.854   3
   0   2   2 21544.3 950.722   8
   0  -2  -2 21654.7 862.847   5
   0  -2  -3 56161.3 1677.08   5
   0  -2  -3 58124.7 1794.11   3
   0   2   3 54673.1 1662.83   8
   0  -2  -3 59095.6 685.181   4
   0  -2   3 58804.5 1804.61   1
   0   2   3 58457.2 1681.79   2
   0  -2   4 17137.4 1087.84   1
   0  -2  -4 14921.8 1019.95   3
   0   2   4 15662.8 980.435   2
   0   2   4 17009.9 997.669   8
   0  -2  -4 17113.2 1074.97   5
   0  -2  -4 17447.6 1028.17   6
   0   2   5 7278.54 723.656   8
   0   2  -5 7679.23 834.318   6
   0  -2  -5 6875.26 784.588   3
   0  -2   5 7369.93 790.251   1
   0   2  -5 8343.36 828.992   9
   0  -2  -5 6721.35 771.210   5
   0   2   5 8649.03 827.149   2
   0  -2  -5 7691.46 802.272   6
   0  -2  -6 17571.2 1393.71   5
   0  -2   6 20318.4 1421.22   1
   0   2  -6 19321.9 1481.05   6
   0   2   6 18060.0 1330.03   2
   0  -2  -6 20236.0 1492.72   6
   0   2  -6 20004.8 1455.46   9
   0   2  -7 2706.34 590.951   9
   0   2  -7 4026.65 781.941   6
   0  -2  -7 2504.51 567.555   6
   0  -2  -8 2430.09 424.299  24
   0   2  -8 2507.87 393.230  27
   0   2  -8 2208.43 379.916  12
   0  -2  -8 1516.31 325.777  16
   0  -2  -8 2372.81 369.583  14
   0  -2  -8 2530.14 440.255  12
   0   2  -8 2104.63 377.308  15
   0  -2  -9 347.968 214.394  24
   0   2  -9 64.3762 106.642  27
   0   2  -9 410.113 192.500  15
   0  -2  -9 11.1897 167.312  12
   0  -2  -9 164.654 123.008  14
   0   2  -9 286.058 143.258  12
   0  -2  -9 347.246 226.692  16
   0   2 -10 305.856 161.544  27
   0  -2 -10 166.262 138.860  12
   0   2 -10 386.283 156.806  15
   0   2 -10 148.774 115.848  12
   0   2 -11 199.905 124.672  27
   0   2 -11-24.3253 67.8046  12
   0  -2 -11 69.4610 82.2201  12
   0  -4   0 173826. 3127.81   1
   0   4   0 171254. 3287.89   2
   0  -4  -1 16089.4 634.813   5
   0  -4  -1 15223.9 1048.95   3
   0  -4  -1 15806.4 853.629   1
   0  -4   1 15836.2 1027.03   1
   0   4  -1 15222.4 986.543   2
   0   4   1 15983.0 1029.71   2
   0   4  -2 94701.8 2527.84   2
   0  -4  -2 92879.3 2706.94   3
   0  -4   2 94341.8 2703.33   1
   0   4   2 91791.9 2544.64   2
   0   4   3 13969.2 1110.51   8
   0  -4  -3 14004.7 892.194   5
   0  -4   3 14529.3 1141.65   1
   0   4   3 14855.6 1089.29   2
   0  -4  -3 14211.2 1123.24   3
   0   4  -3 14599.2 876.726   6
   0  -4  -4 63655.1 2513.59   3
   0  -4   4 67616.2 2651.98   1
   0   4  -4 71342.0 2299.77   6
   0  -4  -4 63622.7 2204.63   5
   0   4   4 66058.5 2488.23   2
   0   4   5 30611.5 1823.24   2
   0  -4  -5 28882.5 1695.14   5
   0  -4   5 29407.5 1878.22   1
   0  -4  -5 27729.7 1798.19   3
   0   4  -6 3479.90 659.338   6
   0   4   6 3599.51 696.626   2
   0  -4  -6 2434.97 558.490   3
   0  -4   6 3274.92 687.465   1
   0  -4  -7 121.721 108.600  24
   0  -4  -7 18.0162 76.9413  22
   0   4  -7 313.414 162.914  27
   0  -4  -7 142.873 146.791  12
   0  -4  -7-0.99112 93.6653  14
   0  -4  -7 181.258 163.652  16
   0  -4  -8 622.127 209.390  24
   0   4  -8 640.219 210.513  27
   0   4  -8 663.817 193.974  11
   0  -4  -8 558.026 221.796  12
   0  -4  -8 692.294 222.834  14
   0  -4  -8 746.334 261.141  16
   0   4  -9 5541.35 591.983  27
   0  -4  -9 4961.69 588.414  24
   0  -4  -9 5567.30 633.786  12
   0   4  -9 4526.06 575.387  15
   0  -4  -9 5098.77 567.201  14
   0   4 -10 1727.10 315.448  27
   0  -4 -10 2255.01 374.620  12
   0  -4 -10 2039.63 323.982  14
   0   4 -10 2687.16 416.555  15
   0   4 -11 352.175 136.571  27
   0   4 -11 389.391 138.370  15
   0  -4 -11 368.179 148.904  12
   0   6   0 169441. 4173.86   2
   0  -6   0 159670. 4312.06   3
   0   6  -1 2507.10 544.512   2
   0  -6  -1 630.346 324.849   3
   0  -6   1 2584.00 538.412   1
   0   6   1 475.885 260.496   2
   0   6   2 27092.4 1743.59   2
   0  -6  -2 27412.5 1847.36   3
   0  -6   2 27770.3 1793.95   1
   0  -6   3 3171.85 666.918   1
   0   6   3 2362.67 545.867   2
   0  -6  -3 2121.36 518.144   3
   0   6   4 3652.75 690.182   2
   0  -6  -4 4348.21 763.129   3
   0  -6   4 5678.15 916.289   1
   0   6  -5 1383.01 291.749  23
   0  -6  -5 1440.51 289.753  22
   0   6  -5 1917.42 325.557  27
   0  -6  -5 1907.12 349.121  24
   0  -6  -6 195.564 74.4322  22
   0   6  -6 416.921 151.785  23
   0  -6  -6 720.616 214.519  24
   0   6  -6 410.170 164.913  27
   0  -6  -7 1431.67 345.666  24
   0  -6  -7 1310.40 292.336  22
   0   6  -7 1199.90 289.486  27
   0  -6  -7 1228.32 302.105  14
   0   6  -8 4302.26 515.979  27
   0  -6  -8 3889.74 534.452  24
   0   6  -8 4535.02 517.421  11
   0  -6  -8 3550.07 477.842  14
   0   6  -9 2404.20 362.018  27
   0   6  -9 2612.79 409.731  15
   0  -6  -9 3450.33 423.294  12
   0  -6  -9 2735.84 387.415  14
   0   6 -10 3436.74 378.548  27
   0  -6 -10 3638.86 372.040  14
   0   6 -10 4057.67 431.188  15
   0   8   0 4590.67 504.117  23
   0  -8   0 2712.46 408.653  22
   0  -8  -1 603.515 203.422  22
   0   8  -1 592.390 159.719  23
   0  -8  -2 2748.69 399.408  22
   0  -8  -2 2912.26 413.314  20
   0   8  -2 3043.35 422.736  23
   0   8  -3 5084.27 558.034  23
   0  -8  -3 5340.59 593.722  22
   0  -8  -3 5047.21 555.252  20
   0  -8  -4 372.257 173.514  22
   0   8  -4 140.548 111.873  23
   0  -8  -4 223.886 126.917  20
   0   8  -5 111.581 95.3946  27
   0   8  -5-130.230 161.445  23
   0  -8  -5-22.3009 88.3467  22
   0  -8  -6 102.168 109.458  22
   0  -8  -6 124.712 121.231  24
   0   8  -6 236.568 148.264  27
   0   8  -6 191.141 175.020  23
   0  -8  -6 100.070 114.471  14
   0   8  -7 4126.84 460.920  23
   0  -8  -7 3131.55 435.854  24
   0   8  -7 3152.30 411.638  27
   0  -8  -7 4036.66 467.402  22
   0  -8  -7 3766.39 486.291  14
   0   8  -8 34.7825 101.502  27
   0   8  -8 26.2809 75.9571  11
   0   8  -8 141.217 115.651  15
   0  -8  -8 46.3614 100.717  14
   0   8  -9 265.780 113.523  27
   0   8  -9 302.773 132.163  15
   0  -8  -9 146.530 86.9997  14
   0  10   0 112.841 116.107  23
   0 -10   0 44.9314 113.716  22
   0 -10  -1 1623.72 319.970  22
   0 -10   1 874.376 227.701  22
   0  10  -1 1235.57 276.236  23
   0 -10   2 477.378 194.595  22
   0 -10  -2 223.557 117.196  22
   0  10  -2 252.558 139.884  23
   0 -10  -3 3667.89 463.081  22
   0  10  -3 3593.42 455.498  23
   0 -10   3 2622.99 395.786  22
   0  10  -4-7.37174 98.2186  23
   0 -10  -4-89.4700 118.916  22
   0 -10   4-107.621 103.226  22
   0 -10  -4 67.3923 110.684  14
   0 -10  -5 494.398 157.643  22
   0  10  -5 320.259 86.8251  23
   0 -10  -5 416.472 160.125  14
   0  10  -6 575.831 166.512  23
   0 -10  -6 522.364 157.805  14
   0 -10   7 184.040 93.4784  22
   0 -10  -7 129.479 64.6429  14
   0  12   0-17.2004 54.4933  26
   0 -12   0 22.1902 60.5983  22
   0  12  -1 255.832 103.965  23
   0 -12  -1 132.331 44.8965  22
   0 -12  -2 3024.53 291.695  22
   0  12  -2 2619.43 289.278  23
   0 -12   2 2989.29 305.769  22
   0 -12   3 223.083 89.4223  22
   0  12  -3 346.598 117.975  23
   1  -1 -12 270.398 114.743  12
   1  -1 -11 448.799 182.092  12
   1   1 -11 626.409 202.055  15
   1   1 -11 608.050 198.954  12
   1   1 -10-125.648 104.594  27
   1   1 -10 127.119 167.495  12
   1   1 -10-43.3571 127.907  15
   1  -1 -10 33.1154 111.642  12
   1  -1 -10 192.598 163.405  15
   1   1  -9 3354.77 451.309  27
   1   1  -9 3102.84 472.267  12
   1  -1  -9 2841.17 458.421  12
   1  -1  -9 2943.96 447.616  15
   1   1  -9 2844.26 454.659  15
   1  -1  -8 320.426 168.938  24
   1   1  -8 84.1376 124.706  27
   1   1  -8 284.076 135.519  15
   1  -1  -8 192.764 173.201  12
   1  -1  -8 228.848 131.251  16
   1  -1  -8-19.0044 135.666  15
   1   1  -8 327.297 160.335  12
   1   1  -7 15674.7 1384.24   9
   1   1  -7 17845.2 1558.27   6
   1  -1  -7 16490.1 1472.57   6
   1   1  -6 824.203 314.359   9
   1  -1  -6 391.421 224.547   6
   1   1  -6 557.467 296.421   6
   1  -1  -6 986.582 339.842   9
  -1  -1   5 129952. 2970.39   1
   1  -1  -5 120719. 3167.60   5
   1   1  -5 138292. 3259.18   9
   1  -1  -5 128096. 3170.95   9
   1  -1  -5 127403. 3220.41   6
   1   1  -5 131791. 3338.34   6
   1  -1  -4 15547.5 970.042   9
   1  -1  -4 13481.3 906.519   3
  -1  -1   4 15161.4 908.468   1
   1   1  -4 13784.1 899.834   9
   1  -1  -4 13464.2 917.666   5
   1  -1  -3 335514. 3902.33   3
   1  -1  -3 330735. 3773.64   5
   1   1  -3 345800. 2586.80   7
   1  -1  -3 340299. 3827.82   9
   1   1  -2 252820. 2170.98   7
  -1  -1   2 259723. 2856.76   1
   1  -1  -2 242159. 2712.90   3
   1  -1  -2 232292. 2556.78   5
   1   1  -1 1553.04 162.454   2
  -1   1   1 1135.66 135.681   2
   1  -1  -1 1264.24 165.849   3
   1  -1  -1 1098.03 115.403   6
   1  -1  -1 3171.20 213.084   5
  -1  -1   1 3100.40 263.464   1
  -1   1   0 54520.5 882.752   2
  -1  -1   0 51666.7 764.260   1
   1   1   0 51717.0 879.551   2
   1  -1   0 52469.6 876.735   1
  -1   1  -1 68875.0 912.003   5
   1  -1   1 69470.2 1250.14   1
  -1  -1  -1 75369.1 1226.15   5
  -1  -1  -1 74736.9 1282.95   3
  -1  -1  -2 10280.0 594.765   5
  -1  -1  -2 11005.3 597.005   3
   1   1   2 11202.3 302.191   1
   1   1   2 10576.8 533.715   8
   1  -1   2 9974.02 571.882   1
  -1   1  -2 10052.5 503.387   5
   1  -1   3 193627. 2852.00   1
   1   1   3 189566. 2575.68   8
   1   1   3 190467. 1804.46   1
  -1  -1  -3 195735. 3010.03   3
  -1   1  -3 192488. 2818.32   5
  -1  -1  -3 195598. 2932.91   9
  -1   1  -4 48028.2 1676.04   5
  -1  -1  -4 41800.2 1659.56   5
   1   1   4 49323.7 1476.10   8
  -1  -1  -4 47651.7 1716.22   3
  -1   1  -4 47631.7 1666.61   9
   1  -1   4 48935.1 1641.93   1
  -1  -1  -4 46793.7 1669.73   9
  -1   1  -5 55697.6 2104.39   5
  -1  -1  -5 59669.3 2157.22   9
  -1  -1  -5 54388.9 2159.83   5
  -1   1  -5 57979.8 2094.79   9
   1  -1   5 58770.6 2017.74   1
  -1  -1  -6 937.789 308.999   6
  -1  -1  -6 230.019 225.042   9
  -1   1  -6 390.396 241.893   6
  -1  -1  -6 493.615 263.318   5
  -1   1  -6 421.344 265.166   9
  -1   1  -7 6988.42 988.126   6
  -1  -1  -7 8109.65 1061.83   6
  -1   1  -7 8843.30 1056.07   9
  -1   1  -8 2421.93 388.323  27
  -1  -1  -8 2648.55 438.076  24
  -1   1  -8 2721.75 425.882  12
  -1   1  -8 3118.42 459.657  15
  -1  -1  -8 2858.15 459.528  12
  -1   1  -9 88.2037 96.8616  27
  -1   1  -9-5.48099 140.035  12
  -1  -1  -9 111.577 148.219  12
  -1   1  -9 25.7040 97.1146  15
  -1   1 -10-61.5134 136.890  27
  -1   1 -10 272.364 196.656  12
  -1  -1 -10 179.096 132.609  12
  -1   1 -10-300.856 181.643  15
  -1   1 -11 22.6412 84.2131  27
  -1   1 -11-74.8397 93.6537  12
  -1   1 -11 102.993 103.873  15
  -1  -1 -11 64.1746 119.236  12
   1   3 -11 376.771 140.648  27
   1   3 -11 338.579 138.893  15
   1  -3 -11 304.135 160.027  12
   1  -3 -10 109.814 99.6411  12
   1  -3 -10 168.615 94.1672  14
   1  -3  -9 5097.04 609.194  24
   1   3  -9 4482.31 533.797  27
   1  -3  -9 4862.23 602.705  12
   1   3  -9 3256.32 450.963  12
   1   3  -9 4637.44 582.527  15
   1  -3  -9 4526.10 565.193  16
   1  -3  -9 4010.81 493.329  14
   1  -3  -8-32.3040 136.959  24
   1   3  -8-107.738 119.323  27
   1  -3  -8-103.820 184.531  16
   1  -3  -8 9.85527 103.705  12
   1  -3  -8 199.176 164.911  14
   1   3  -8-58.8188 135.174  11
   1   3  -8-262.957 179.373  15
   1  -3  -7 390.790 192.023  24
   1   3  -7 769.910 213.537  27
   1  -3  -7 514.804 191.170  16
   1  -3  -7 222.813 129.974  12
   1  -3  -7 435.306 170.037  14
   1  -3  -6 21888.2 1616.79   3
   1  -3  -6 26139.8 1618.07   6
  -1   3   6 23147.4 1578.53   2
   1   3  -6 23157.2 1622.41   9
   1   3  -6 25269.3 1718.74   6
  -1  -3   6 22715.3 1638.44   1
   1  -3  -5 13225.1 1147.23   3
   1  -3  -5 15049.2 1085.78   6
   1  -3  -5 11838.3 1044.34   5
  -1   3   5 13011.3 1083.26   2
   1   3  -5 14196.2 1145.30   6
  -1  -3   5 13118.9 1161.08   1
  -1  -3   4 70953.6 2433.98   1
  -1   3   4 73445.1 2340.65   2
   1  -3  -4 66635.9 2335.49   3
   1  -3  -4 69751.4 2199.22   5
  -1   3   4 71795.7 2324.50   8
   1   3  -4 74002.7 2257.28   6
   1  -3  -4 75422.7 2065.29   6
   1  -3  -3 604.470 214.372   3
  -1   3   3 1213.66 280.433   8
   1   3  -3 1057.40 240.403   6
  -1  -3   3 1268.35 335.889   1
   1  -3  -3 974.603 226.892   5
  -1   3   3 1461.54 316.011   2
  -1   3   2 18431.1 1048.83   8
   1  -3  -2 20238.1 1103.30   3
   1   3  -2 21197.3 1039.18   2
  -1   3   2 19524.4 1027.78   2
  -1  -3   2 19207.9 1076.19   1
   1   3  -2 19285.0 802.837   6
   1  -3  -2 19786.1 821.920   5
  -1   3   1 17679.9 920.949   2
   1  -3  -1 19014.3 805.766   1
   1   3  -1 18733.4 553.796   6
  -1  -3   1 18756.9 959.133   1
   1   3  -1 19500.2 941.857   2
   1  -3  -1 17580.5 966.620   3
   1   3   0 49987.2 1511.73   2
  -1  -3   0 50043.3 1401.40   1
  -1   3   0 50537.4 1515.02   2
   1  -3   0 50168.9 1454.54   1
  -1  -3  -1 3619.15 323.643   5
   1  -3   1 3057.89 398.825   1
   1   3   1 3003.15 384.440   2
  -1   3  -1 3546.98 416.067   2
  -1  -3  -1 3360.17 317.540   1
  -1  -3  -1 3419.80 447.769   3
  -1  -3  -2 47227.2 1042.20   6
  -1  -3  -2 47672.7 1423.86   5
   1  -3   2 46621.8 1696.93   1
   1   3   2 46147.5 1622.56   2
  -1  -3  -2 47256.1 1711.81   3
   1   3   2 47302.0 1702.12   8
   1   3   3 7441.41 699.786   2
  -1  -3  -3 7468.35 664.035   5
   1  -3   3 7947.78 784.277   1
  -1  -3  -3 8049.90 760.359   3
  -1  -3  -3 8348.22 595.463   6
   1   3   3 8260.22 786.151   8
   1  -3   4 430.728 254.679   1
  -1  -3  -4-32.8128 183.455   3
  -1  -3  -4 243.203 171.268   6
  -1  -3  -4-6.33333 153.115   5
   1   3   4-25.9403 135.286   2
   1   3   4-110.285 117.440   8
  -1  -3  -5 95987.3 2837.51   6
   1   3   5 92880.5 2967.04   2
  -1   3  -5 90484.9 2946.45   6
   1  -3   5 89224.4 3025.25   1
  -1  -3  -5 87146.5 2968.67   3
  -1  -3  -5 84003.3 2830.13   5
   1   3   6 10412.8 1090.63   2
  -1  -3  -6 9244.04 1067.18   3
  -1   3  -6 9002.55 1059.49   6
  -1   3  -6 9746.55 1057.05   9
   1  -3   6 9725.60 1071.03   1
  -1  -3  -6 9341.74 1067.40   5
  -1  -3  -7 19951.7 1156.18  24
  -1   3  -7 20463.8 1087.54  27
  -1  -3  -7 20722.3 1128.54  16
  -1  -3  -7 19120.2 1045.74  14
  -1  -3  -7 21764.7 1221.36  12
  -1  -3  -8 2268.67 427.614  24
  -1   3  -8 1832.22 360.880  27
  -1  -3  -8 2068.60 355.194  14
  -1  -3  -8 2587.90 444.086  12
  -1  -3  -8 1981.24 390.820  16
  -1  -3  -9 102.685 156.389  24
  -1   3  -9-31.3807 138.322  27
  -1  -3  -9-175.334 192.781  12
  -1   3  -9 145.351 128.221  15
  -1  -3  -9 29.5579 80.8785  14
  -1   3 -10 240.574 149.229  27
  -1   3 -10 328.348 183.684  15
  -1  -3 -10 42.2352 136.060  12
  -1   3 -11 171.010 111.059  27
  -1   3 -11-176.210 121.098  15
  -1  -3 -11 181.493 135.228  12
   1   5 -11-7.05055 73.1096  27
   1   5 -11-53.2431 74.8873  15
   1   5 -10 191.684 122.943  27
   1  -5 -10 247.393 135.448  12
   1  -5 -10-53.0650 92.0470  14
   1   5 -10 251.619 146.816  15
   1  -5  -9 4903.11 572.348  24
   1   5  -9 5642.24 593.684  27
   1   5  -9 5326.36 607.647  15
   1  -5  -9 5292.48 571.644  14
   1  -5  -9 6864.96 661.183  12
   1   5  -9 5917.71 556.863  11
   1  -5  -8 2448.43 441.086  24
   1   5  -8 2782.80 439.348  27
   1   5  -8 3033.53 431.794  11
   1  -5  -8 2621.14 415.821  12
   1  -5  -8 2586.74 418.010  14
   1  -5  -7 58857.7 2059.93  24
   1   5  -7 59707.4 1925.72  27
   1  -5  -7 56737.6 1937.94  14
   1  -5  -7 56240.9 1951.69  16
   1   5  -6 261.598 154.808  27
   1  -5  -6 141.718 83.4687  22
   1  -5  -6 167.267 159.756  24
   1  -5  -6 177.352 140.330  16
  -1   5   5 26652.0 1812.99   2
   1  -5  -5 21980.7 1703.01   3
  -1  -5   5 25952.1 1899.56   1
  -1  -5   4 36594.8 2121.09   1
  -1   5   4 31689.9 1843.46   2
   1  -5  -4 32762.2 1963.89   3
   1  -5  -3 13710.3 1210.73   3
  -1  -5   3 12973.5 1173.33   1
  -1   5   3 13139.8 1124.69   2
   1  -5  -2 45370.0 2131.54   3
   1   5  -2 43745.2 1929.23   2
  -1  -5   2 45604.1 2095.34   1
  -1   5   2 47204.6 2055.12   2
   1  -5  -1 5929.43 755.149   3
  -1   5   1 7157.99 782.486   2
   1   5  -1 5823.48 698.131   2
   1  -5  -1 6969.98 680.117   1
  -1  -5   1 6858.56 746.527   1
   1   5   0 40581.2 1822.73   2
   1  -5   0 44412.1 1903.22   1
  -1   5   0 40952.1 1839.18   2
  -1  -5   0 46231.5 1813.55   1
  -1  -5  -1 2780.03 540.398   3
  -1   5  -1 2615.72 476.809   2
   1  -5   1 3197.75 571.381   1
  -1  -5  -1 3190.22 444.395   1
   1   5   1 2995.46 514.767   2
   1   5   2 25618.6 1529.50   2
   1  -5   2 27714.9 1652.07   1
  -1  -5  -2 26131.5 1625.79   3
   1   5   3-16.6463 125.282   2
  -1  -5  -3 23.4064 199.097   3
   1  -5   3 101.331 161.703   1
   1  -5   4 7958.27 993.733   1
   1   5   4 8067.38 960.771   2
  -1  -5  -4 7098.02 917.473   3
   1  -5   5 138.333 209.942   1
   1   5   5 130.376 212.136   2
  -1  -5  -5 58.7541 206.547   3
  -1   5  -6 14797.6 912.878  27
  -1  -5  -6 15336.4 1009.27  24
  -1  -5  -6 15016.1 978.351  16
  -1  -5  -6 17758.2 1060.79  12
  -1  -5  -7 807.736 238.167  22
  -1   5  -7 882.860 242.653  27
  -1  -5  -7 1053.42 280.508  24
  -1  -5  -7 882.696 254.700  12
  -1  -5  -7 766.687 233.860  14
  -1  -5  -8 6311.02 689.696  24
  -1   5  -8 6845.99 664.392  27
  -1  -5  -8 8281.79 767.343  12
  -1  -5  -8 6178.88 633.421  14
  -1   5  -9 827.244 239.186  27
  -1   5  -9 583.465 199.105  15
  -1  -5  -9 337.302 159.441  14
  -1  -5  -9 869.797 242.961  12
  -1   5 -10 183.817 110.468  27
  -1   5 -10-5.39666 102.018  15
  -1  -5 -10-34.3779 126.609  12
  -1  -5 -10 95.2862 78.1947  14
  -1   5 -11 549.071 143.384  27
   1   7 -10 601.292 153.431  27
   1  -7 -10 568.356 151.027  14
   1   7 -10 836.591 175.436  15
   1   7  -9 149.433 82.7933  27
   1  -7  -9 259.001 115.774  14
   1   7  -9 251.267 125.720  15
   1   7  -9 197.654 78.8598  11
   1   7  -8 1879.03 326.764  27
   1  -7  -8 1691.98 331.657  24
   1  -7  -8 1507.45 303.551  14
   1   7  -8 1703.50 322.702  11
   1  -7  -7-59.2845 126.368  24
   1  -7  -7-103.744 93.4005  22
   1   7  -7 174.058 135.213  27
   1   7  -7 63.7150 71.6248  23
   1  -7  -7-68.9083 155.225  14
   1   7  -6 506.274 197.074  27
   1   7  -6 1024.48 257.682  23
   1  -7  -6 845.090 232.580  22
   1  -7  -6 613.176 201.290  24
   1  -7  -6 639.789 206.304  14
   1  -7  -5 1719.27 345.863  24
   1  -7  -5 1065.93 254.953  22
   1   7  -5 2095.42 349.771  27
   1   7  -5 1822.54 371.133  23
   1  -7  -4 1776.36 328.671  22
   1   7  -4 2672.62 392.656  27
   1   7  -4 3422.57 484.822  23
   1  -7  -4 2534.71 391.494  20
  -1  -7   3 2265.05 608.253   1
   1  -7  -3 2401.07 597.129   3
  -1   7   3 2333.22 559.862   2
   1  -7  -2 20783.4 1756.13   3
  -1   7   2 19433.9 1596.81   2
  -1  -7   2 15849.3 1484.51   1
   1  -7  -1 371.503 284.088   3
  -1   7   1-128.689 131.048   2
  -1  -7   1 290.493 257.272   1
   1   7  -1 473.527 267.276   2
  -1   7   0 37.6812 198.489   2
   1  -7   0 93.5345 189.225   3
  -1  -7   0 221.564 297.236   3
  -1   7  -1 149.531 155.289   2
   1  -7   1 59.1428 110.847   1
   1   7   1 96.7530 187.433   2
  -1  -7  -1 181.388 242.355   3
  -1  -7  -2 2499.11 623.328   3
   1  -7   2 2565.40 665.884   1
   1   7   2 1667.83 459.891   2
  -1   7  -3 444.213 168.623  23
   1  -7   3 709.873 398.701   1
   1   7   3 407.503 208.901   2
  -1  -7  -3 248.236 205.474   3
  -1   7  -4 2035.52 361.368  23
  -1   7  -4 1909.66 331.417  27
  -1  -7  -4 1379.85 296.596  22
  -1  -7  -4 2068.29 366.472  20
  -1  -7  -5 1919.60 340.359  22
  -1   7  -5 1919.47 362.403  23
  -1   7  -5 1717.10 326.515  27
  -1  -7  -5 2061.96 402.410  24
  -1   7  -6 1564.07 303.435  23
  -1  -7  -6 1701.19 355.421  24
  -1   7  -6 1489.65 308.683  27
  -1  -7  -6 1399.25 299.373  22
  -1   7  -7 357.917 182.609  27
  -1   7  -7 601.593 192.688  23
  -1  -7  -7 320.216 176.115  24
  -1  -7  -7 461.216 188.174  22
  -1  -7  -7 246.697 151.750  14
  -1  -7  -8 56.0669 115.936  24
  -1   7  -8 233.578 149.427  27
  -1   7  -8 102.359 126.260  11
  -1  -7  -8 31.0994 108.017  14
  -1   7  -9 331.217 153.875  27
  -1   7  -9 473.921 176.304  15
  -1  -7  -9 249.095 106.334  14
   1   9  -8 254.431 99.4350  27
   1   9  -8 169.316 94.0538  11
   1   9  -8 351.180 134.990  15
   1  -9  -8 333.852 121.410  14
   1   9  -7 761.766 176.576  27
   1   9  -7 1328.52 246.680  23
   1  -9  -7 1344.53 257.306  14
   1   9  -6 623.267 204.195  23
   1  -9  -6 848.650 222.764  22
   1   9  -6 500.817 150.744  27
   1  -9  -6 398.815 146.963  14
   1   9  -5 19.3254 114.533  23
   1  -9  -5 31.3790 104.765  22
   1  -9  -5 100.340 104.171  14
   1  -9  -4 1772.57 330.175  22
   1   9  -4 1912.65 348.922  23
   1  -9  -3 4.45663 75.3013  22
   1   9  -3-114.350 151.871  23
   1  -9  -3 42.0696 139.486  20
   1   9  -2 27039.4 1301.50  23
  -1  -9   2 26967.5 1330.54  22
   1  -9  -2 28100.2 1289.92  20
   1  -9  -2 29710.7 1371.61  22
   1   9  -1 387.209 145.504  23
  -1  -9   1 227.348 157.964  22
   1  -9  -1 320.182 163.068  22
  -1   9   0 4707.06 527.981  23
   1   9   0 5085.52 549.758  23
   1  -9   0 6254.53 639.254  22
  -1  -9   0 5558.17 602.681  22
   1  -9   1 1856.21 342.419  22
  -1  -9  -1 2537.13 412.438  22
  -1   9  -1 2009.68 351.840  23
  -1   9  -2 11407.2 850.483  23
  -1  -9  -2 12416.7 898.981  22
  -1  -9  -3 39.5862 112.718  22
  -1   9  -3 148.214 131.805  23
  -1   9  -4 4188.47 525.783  23
  -1  -9  -4 3526.95 464.525  22
  -1   9  -5-4.66024 103.133  23
  -1  -9  -5 174.565 154.541  22
  -1   9  -6 62.2564 109.104  23
  -1  -9  -6 82.9820 76.0932  22
  -1  -9  -6 155.220 101.317  14
  -1   9  -7-19.2873 72.6022  23
  -1   9  -7-67.5388 82.1022  27
  -1  -9  -7-14.3441 83.5565  14
  -1  -9  -8 119.832 72.6382  14
  -1   9  -8-53.7720 69.5112  15
  -1 -11   5 101.943 105.860  22
   1  11  -5-37.9072 54.0975  23
  -1 -11   4-49.5765 109.799  22
   1  11  -4-138.897 128.182  23
   1 -11  -3 47.6392 73.7130  22
  -1 -11   3 49.7195 80.1137  22
   1  11  -3 59.8651 87.4419  23
  -1 -11   2 789.396 194.950  22
   1  11  -2 839.764 206.640  23
   1 -11  -2 877.388 209.482  22
  -1 -11   1-109.088 91.5824  22
   1  11  -1 64.6077 107.684  23
   1 -11  -1-54.3690 72.7222  22
  -1  11   0 409.042 167.494  23
   1  11   0 301.897 125.582  23
  -1 -11   0 801.798 217.206  22
   1 -11   0 871.769 227.529  22
   1 -11   1 932.709 222.246  22
  -1  11  -1 663.579 209.554  23
  -1 -11  -1 1143.58 246.760  22
  -1  11  -2 3890.75 433.200  23
   1 -11   2 3548.41 414.863  22
  -1 -11  -2 3684.26 422.447  22
  -1 -11  -3 1023.67 219.538  22
  -1  11  -3 687.699 189.883  23
   1 -11   3 699.455 186.088  22
  -1  11  -4 1950.43 293.034  23
   1 -11   4 2290.89 311.844  22
  -1 -11  -4 1351.03 226.701  22
  -1  11  -5 10.3269 70.9090  23
   1 -11   5-115.571 83.3229  22
   2   0 -12 1393.71 230.339  12
   2   0 -11-194.565 164.742  12
   2   0 -11-143.503 140.712  15
   2   0 -10 190.415 173.025  12
   2   0 -10 76.1684 92.8423  15
   2   0  -9-76.0128 141.616  12
   2   0  -9 50.0307 136.748  15
   2   0  -8 896.827 261.839  12
   2   0  -8 770.367 240.711  15
   2   0  -7 144.557 211.930   9
   2   0  -7-108.360 153.549   6
   2   0  -6 9455.13 1006.28   6
   2   0  -6 9074.49 937.309   9
  -2   0   5-22.8220 87.4871   1
   2   0  -5 46.7242 115.901   9
   2   0  -5-158.749 148.410   6
  -2   0   4 71467.5 1774.97   1
   2   0  -4 70133.2 2131.37   6
   2   0  -4 68427.7 1316.39   7
   2   0  -4 69143.1 1984.91   5
   2   0  -4 68792.6 1964.38   9
   2   0  -3 122.056 71.4295   7
  -2   0   3 30.3468 69.5073   1
   2   0  -2 568.372 97.0197   7
   2   0  -2 947.158 167.680   5
   2   0  -1 50.7095 24.9454   4
  -2   0  -1 414.294 101.638   5
   2   0   1 514.836 67.5310   4
   2   0   1 554.243 61.5228   8
  -2   0  -1 243.221 67.2297   3
   2   0   1 374.889 68.5331   1
  -2   0  -2 943978. 4869.01   9
  -2   0  -2 956142. 5087.08   3
   2   0   3 23.1170 33.4972   4
   2   0   3 61.2854 68.7769   8
  -2   0  -3 240.280 140.485   5
  -2   0  -3 21.1470 78.2746   9
   2   0   3 50.8294 93.3422   1
  -2   0  -4 89044.0 2222.43   9
  -2   0  -4 84054.6 2283.15   5
  -2   0  -5 67.8489 129.273   5
  -2   0  -5 88.0270 136.469   9
  -2   0  -6 10416.6 1001.78   9
  -2   0  -6 10079.2 1059.08   5
  -2   0  -7-50.9129 208.202   9
  -2   0  -7-348.164 253.068   6
  -2   0  -8 853.323 231.180  27
  -2   0  -8 1946.18 350.112  15
  -2   0  -8 1895.39 367.247  12
  -2   0  -9-43.8069 110.018  27
  -2   0  -9 25.4302 109.691  12
  -2   0  -9-94.4044 152.302  15
  -2   0 -10 2106.25 341.661  27
  -2   0 -10 2254.34 394.499  12
  -2   0 -11-168.068 140.985  12
   2  -2 -12 2581.54 301.300  12
   2   2 -11 287.131 129.081  27
   2  -2 -11 156.435 163.140  12
   2   2 -11 44.1209 90.4446  12
   2   2 -11-77.3612 118.086  15
   2   2 -10-39.4962 135.126  27
   2   2 -10-33.7563 120.425  15
   2   2 -10-20.6262 103.084  12
   2  -2 -10-0.55134 137.114  12
   2  -2  -9 506.244 201.059  24
   2   2  -9 538.444 210.052  27
   2   2  -9 537.388 204.406  12
   2  -2  -9 949.808 276.650  12
   2  -2  -9 290.077 150.558  14
   2  -2  -9 384.851 218.476  16
   2  -2  -9 661.953 221.976  15
   2   2  -9 688.942 237.419  15
   2  -2  -8 2882.52 453.423  24
   2   2  -8 4167.78 498.346  27
   2  -2  -8 3956.56 498.156  16
   2   2  -8 3638.13 510.710  15
   2  -2  -8 4395.73 506.128  14
   2   2  -8 4083.94 486.867  11
   2   2  -8 4570.56 542.079  12
   2  -2  -8 4102.89 491.279  15
   2  -2  -8 4055.59 533.182  12
   2   2  -7 1251.16 395.625   9
   2   2  -7 1147.31 451.496   6
   2  -2  -7 891.871 307.352   6
  -2  -2   6 437.797 200.283   1
   2   2  -6 1593.86 437.797   6
   2   2  -6 1359.98 386.175   9
  -2   2   6 820.259 272.909   2
   2  -2  -6 1195.86 373.477   6
   2  -2  -5 256.108 189.794   3
   2  -2  -5 593.924 247.935   5
  -2   2   5 420.281 149.659   8
   2  -2  -5 282.830 121.186   6
  -2  -2   5 783.853 295.975   1
   2   2  -5 453.334 193.401   6
  -2   2   5 477.517 234.716   2
  -2   2   4 37827.4 1559.00   8
   2  -2  -4 36395.6 1536.84   5
  -2  -2   4 39410.2 1625.62   1
   2  -2  -4 40077.3 1539.90   6
   2   2  -4 42882.0 1675.12   6
  -2   2   4 38585.0 1480.67   2
   2  -2  -4 37981.5 1601.03   3
   2  -2  -3 35979.3 638.367   4
   2  -2  -3 35385.2 1269.92   5
  -2   2   3 35966.7 1345.96   8
  -2  -2   3 36477.3 1395.96   1
  -2   2   3 35583.0 1250.23   2
   2   2  -3 35587.1 1285.45   6
   2  -2  -3 35615.3 1361.72   3
   2  -2  -3 36421.5 1217.72   6
   2   2  -2 590311. 4257.40   6
   2  -2  -2 546187. 4799.23   3
   2  -2  -2 582332. 4146.51   5
  -2   2   2 625174. 4674.66   2
  -2  -2   2 579303. 4954.85   1
   2  -2  -2 596998. 3783.22   6
   2  -2  -1 284785. 3113.53   3
   2   2  -1 296206. 2198.04   6
   2  -2  -1 289613. 2663.03   1
   2   2  -1 309385. 3070.67   2
   2  -2  -1 306454. 2100.18   5
  -2  -2   1 306747. 3154.23   1
  -2   2   1 308027. 3034.41   2
   2  -2   0 472170. 3767.75   1
  -2   2   0 482245. 3734.92   2
  -2   2   0 482950. 3686.82   8
  -2  -2   0 488330. 3363.49   1
   2   2   0 476763. 3808.34   2
  -2  -2  -1 5374.35 453.906   3
   2  -2   1 4613.69 440.347   1
  -2  -2  -1 5280.01 396.218   5
   2   2   1 4591.50 402.179   2
  -2  -2  -1 4610.32 244.276   1
  -2   2  -1 4844.50 402.792   2
  -2   2  -2 721083. 4237.48   5
   2  -2   2 677260. 5754.87   1
   2   2   2 682971. 5513.03   8
  -2  -2  -2 738273. 5814.08   3
  -2  -2  -2 706499. 5386.51   5
   2   2   2 737344. 5534.92   2
  -2  -2  -3 71858.3 2032.98   3
  -2  -2  -3 71257.6 1994.65   5
   2  -2   3 72244.3 2072.92   1
   2   2   3 70574.9 1923.14   8
   2   2   3 71498.0 1955.19   2
  -2   2  -3 71767.4 1695.27   5
  -2  -2  -4 89805.0 2560.60   3
   2   2   4 96067.2 2396.55   8
   2  -2   4 94759.6 2614.48   1
  -2  -2  -5 199.142 143.246   3
   2  -2   5 386.477 207.857   1
  -2   2  -5 395.002 145.785   9
   2   2   5 301.117 221.918   2
  -2  -2  -5 213.188 207.529   5
  -2   2  -6 3.75899 158.626   6
  -2  -2  -6 17.6221 122.934   6
  -2  -2  -6 263.719 215.387   5
  -2   2  -6 409.578 222.198   9
   2   2   6 119.901 135.534   2
  -2   2  -7 1434.51 282.026  27
   2   2   7 1394.01 426.178   2
  -2  -2  -7 1803.32 361.453  12
  -2  -2  -7 2171.92 563.047   6
  -2   2  -7 1985.32 500.856   9
  -2  -2  -8 5922.87 650.686  24
  -2   2  -8 5347.01 587.194  27
  -2  -2  -8 5614.35 650.085  12
  -2   2  -8 5882.39 640.059  15
  -2   2  -8 6220.81 623.439  12
  -2   2  -9 3555.04 484.260  27
  -2   2  -9 4470.33 558.887  15
  -2   2  -9 4556.70 547.004  12
  -2  -2  -9 3612.89 523.399  12
  -2   2 -10 108.932 115.478  27
  -2   2 -10 39.4135 102.099  12
  -2  -2 -10 84.8585 148.059  12
  -2   2 -10 224.606 138.118  15
  -2   2 -11 22.3936 69.2243  27
  -2   2 -11 49.1894 104.219  15
  -2   2 -11 137.708 99.6256  12
  -2  -2 -11 180.203 113.345  12
   2   4 -11 831.105 190.912  27
   2  -4 -11 946.335 214.382  12
   2   4 -11 852.994 213.451  15
   2  -4 -11 631.287 161.367  14
   2   4 -10 1591.17 309.184  27
   2  -4 -10 1498.02 287.377  14
   2   4 -10 1525.34 314.039  15
   2  -4 -10 1693.61 344.423  12
   2  -4  -9 17880.4 1130.39  24
   2   4  -9 20359.6 1125.93  27
   2  -4  -9 18463.8 1084.99  14
   2   4  -9 19623.3 1202.44  15
   2  -4  -9 19874.6 1191.66  12
   2   4  -9 19843.1 1085.77  11
   2  -4  -8 16825.0 1110.93  24
   2   4  -8 17066.4 1058.03  27
   2  -4  -8 16510.8 1058.92  16
   2  -4  -8 15092.6 999.917  14
   2   4  -8 18597.8 1072.17  11
   2  -4  -8 18362.0 1152.10  12
   2   4  -7 51639.7 1749.56  27
   2  -4  -7 50244.0 1705.13  22
   2  -4  -7 53965.8 1935.94  24
   2  -4  -7 51680.5 1783.67  10
   2  -4  -7 47868.6 1724.02  14
   2  -4  -7 50963.5 1799.87  16
  -2  -4   6 5795.23 882.698   1
   2   4  -6 6424.57 866.949   6
   2  -4  -6 5795.30 875.370   3
  -2   4   5 16.6148 163.638   8
  -2  -4   5 181.503 144.594   1
  -2   4   5-74.5273 134.298   2
   2  -4  -5-8.05437 126.389   3
   2   4  -5-12.6334 72.7547   6
  -2   4   4 1746.67 416.341   2
  -2  -4   4 1622.42 426.144   1
   2   4  -4 1351.50 315.126   6
   2  -4  -4 1572.72 438.249   3
   2  -4  -4 1502.95 346.367   5
  -2   4   4 1448.95 402.170   8
  -2  -4   3 39087.4 1849.15   1
  -2   4   3 38485.5 1710.59   2
   2  -4  -3 39847.8 1457.38   5
   2  -4  -3 39178.7 1825.81   3
  -2   4   3 39089.0 1797.44   8
  -2  -4   2 70338.9 2298.49   1
   2   4  -2 70139.8 1492.30   6
   2  -4  -2 63406.9 2204.99   3
   2   4  -2 68631.0 2115.01   2
  -2   4   2 72678.5 2211.46   2
  -2   4   2 71368.9 2328.87   8
  -2  -4   1 1240.34 311.029   1
   2   4  -1 1183.42 273.549   2
   2  -4  -1 1000.74 295.399   3
   2  -4  -1 1299.03 265.987   1
  -2   4   1 1322.51 300.027   2
  -2   4   0 78195.3 2201.35   2
   2   4   0 80424.9 2286.69   2
   2  -4   0 78343.4 2178.91   1
  -2  -4   0 79584.9 2068.87   1
   2   4   1 33480.1 1505.86   2
  -2  -4  -1 30551.4 1521.58   3
  -2   4  -1 35039.9 1496.49   2
  -2  -4  -1 36677.9 1232.42   1
   2  -4   1 34629.5 1553.84   1
  -2  -4  -2 72107.6 2413.07   3
   2  -4   2 76179.4 2461.92   1
  -2  -4  -2 77267.6 1982.90   5
   2   4   2 71489.4 2314.42   2
  -2  -4  -3 28816.6 1604.26   3
  -2  -4  -3 28212.5 1364.46   5
   2  -4   3 26913.3 1579.52   1
   2   4   3 27702.3 1538.32   2
  -2  -4  -4 119.069 162.308   5
  -2  -4  -4 445.812 245.980   3
   2  -4   4 747.158 350.370   1
   2   4   4 793.119 312.760   2
   2   4   5 3976.03 670.144   2
  -2   4  -5 2581.85 524.520   6
   2  -4   5 3812.44 689.989   1
  -2  -4  -5 4237.09 664.063   5
  -2  -4  -5 3752.12 680.263   3
   2   4   6-189.791 189.873   2
   2  -4   6-560.031 304.413   1
  -2  -4  -6-266.738 208.199   5
  -2  -4  -6 61.0124 177.242   3
  -2  -4  -7 6265.19 618.528  22
  -2   4  -7 6216.23 613.439  27
  -2  -4  -7 6363.81 679.994  24
  -2  -4  -7 5609.93 614.109  16
  -2  -4  -7 5916.43 606.198  14
  -2  -4  -7 6846.27 702.920  12
  -2  -4  -8 2394.38 429.946  24
  -2   4  -8 2447.51 411.321  27
  -2  -4  -8 2022.88 365.378  14
  -2  -4  -8 2084.42 393.720  12
  -2   4  -9 121.130 160.633  27
  -2  -4  -9 58.5190 118.125  12
  -2   4  -9 89.9693 143.527  15
  -2  -4  -9 170.869 114.464  14
  -2   4 -10 843.580 206.505  27
  -2   4 -10 942.234 243.499  15
  -2  -4 -10 580.112 161.042  14
  -2  -4 -10 864.524 223.528  12
  -2   4 -11 74.4520 73.7553  27
  -2   4 -11-98.1910 105.239  15
  -2  -4 -11 5.47951 76.6860  12
   2   6 -10 3226.85 378.717  27
   2   6 -10 3028.36 397.647  15
   2  -6 -10 2902.86 349.448  14
   2  -6  -9 33.4458 91.9322  24
   2   6  -9 45.3324 92.9835  27
   2  -6  -9 99.0112 139.815  14
   2   6  -9 123.830 148.034  15
   2   6  -9 10.5334 78.6594  11
   2  -6  -8 251.055 193.058  24
   2   6  -8 198.719 155.102  27
   2   6  -8 319.810 153.676  11
   2  -6  -8 588.651 231.646  14
   2  -6  -7 5182.66 625.376  24
   2   6  -7 6211.96 637.074  27
   2  -6  -7 5945.42 606.086  22
   2  -6  -7 5065.87 588.894  14
   2   6  -6 2967.31 431.216  23
   2  -6  -6 1803.06 334.559  22
   2   6  -6 2928.88 425.794  27
   2  -6  -6 2750.85 440.024  24
   2  -6  -6 2990.44 441.268  14
   2  -6  -6 2953.13 449.080  16
   2   6  -5 5460.42 544.312  27
   2  -6  -5 5042.70 530.402  22
   2  -6  -5 5904.84 587.051  20
   2   6  -5 5740.70 585.349  23
   2  -6  -5 5648.45 601.424  24
   2  -6  -5 4668.59 533.698  16
  -2   6   5 5254.50 862.412   2
   2  -6  -4 413.330 305.967   3
  -2  -6   4 1037.46 410.882   1
  -2   6   4 536.943 241.469   2
   2  -6  -3 16483.7 1453.10   3
  -2  -6   3 18396.0 1537.56   1
  -2   6   3 17737.3 1449.62   2
   2   6  -2 2440.12 526.545   2
  -2  -6   2 2471.15 532.521   1
   2  -6  -1 12417.8 1218.76   3
  -2  -6   1 13588.4 1191.62   1
  -2   6   1 12426.3 1141.53   2
   2   6  -1 13563.4 1219.84   2
   2  -6   0 62200.8 2513.96   1
   2  -6   0 57496.5 2592.25   3
  -2   6   0 53915.0 2366.79   2
  -2  -6  -1 459.969 292.000   3
  -2   6  -1 327.004 181.737   2
   2  -6   1 322.949 319.963   1
   2   6   1 195.983 237.629   2
   2  -6   2 65372.9 2813.69   1
   2   6   2 64241.1 2715.24   2
  -2  -6  -2 65437.0 2858.65   3
  -2  -6  -3-98.5779 107.522   3
   2   6   3 0.98136 173.277   2
   2  -6   3-15.7079 177.758   1
  -2  -6  -4 333.723 275.694   3
   2   6   4 8.60968 226.877   2
   2  -6   4 148.545 146.063   1
  -2   6  -5 2508.58 370.536  27
  -2  -6  -5 2082.08 372.587  24
  -2  -6  -5 1449.99 292.426  22
  -2   6  -5 1563.64 314.098  23
  -2  -6  -6 4242.98 508.731  22
  -2  -6  -6 3839.89 519.929  24
  -2   6  -6 3569.55 468.071  27
  -2   6  -6 2899.10 430.299  23
  -2   6  -7 307.679 129.465  27
  -2  -6  -7 371.844 178.545  22
  -2  -6  -7 226.176 171.395  24
  -2  -6  -7-21.1940 162.572  14
  -2   6  -8 75.4515 91.6372  27
  -2  -6  -8 289.271 185.347  24
  -2  -6  -8 208.574 126.355  12
  -2  -6  -8 261.268 153.423  14
  -2   6  -9 590.132 190.737  27
  -2   6  -9 421.985 172.685  15
  -2  -6  -9 721.774 220.954  14
  -2  -6  -9 782.956 211.973  12
  -2   6 -10 759.505 186.385  27
  -2  -6 -10 503.050 133.502  14
  -2   6 -10 597.991 172.166  15
  -2  -6 -10 820.026 170.014  12
   2   8  -9 29.4341 80.9761  27
   2   8  -9-36.1158 72.2463  15
   2  -8  -9-24.7522 60.0944  14
   2   8  -9-114.788 83.1599  11
   2   8  -8 8.82536 92.8559  27
   2  -8  -8-77.2776 106.129  24
   2   8  -8 108.022 90.8554  11
   2  -8  -8 84.3415 135.067  14
   2   8  -8-5.41934 94.2384  15
   2  -8  -7 2521.16 393.236  24
   2   8  -7 3470.60 440.895  27
   2   8  -7 2883.23 388.586  23
   2  -8  -7 3120.85 426.428  14
   2   8  -6 1207.57 290.670  27
   2   8  -6 1137.84 274.424  23
   2  -8  -6 1083.87 256.449  22
   2  -8  -6 864.397 253.193  24
   2  -8  -6 1116.01 283.841  14
   2   8  -5 9778.80 786.140  23
   2  -8  -5 9182.64 750.719  22
   2   8  -4 299.478 160.391  23
   2  -8  -4 20.6817 61.1371  22
   2  -8  -4 339.703 160.975  20
   2  -8  -3 266.897 130.831  20
   2  -8  -3 260.237 137.316  22
   2  -8  -2 16446.1 973.163  20
   2   8  -2 15554.1 967.050  23
   2   8  -1 1427.62 311.198  23
  -2  -8   1 1985.19 365.866  22
   2  -8  -1 993.019 263.525  22
   2   8   0 1736.02 329.293  23
  -2   8   0 1800.27 329.878  23
  -2  -8   0 1516.15 293.248  22
   2  -8   0 981.300 249.248  22
  -2   8  -1 67.7664 91.8619  23
  -2  -8  -1 290.253 163.018  22
  -2  -8  -2 272.794 126.821  22
  -2   8  -2 1061.56 237.550  23
  -2  -8  -3 3899.96 496.103  22
  -2   8  -3 3375.04 454.481  23
  -2  -8  -3 3675.26 465.232  20
  -2   8  -4 517.509 185.983  23
  -2  -8  -4 138.585 113.073  22
  -2  -8  -5 87.0792 107.201  22
  -2   8  -5-12.5477 133.123  23
  -2  -8  -6 23.4826 91.5155  24
  -2  -8  -6 123.552 72.4973  22
  -2   8  -6 180.160 144.578  23
  -2   8  -6-9.19217 104.380  27
  -2  -8  -6 158.902 124.884  14
  -2   8  -7 727.175 211.547  23
  -2   8  -7 749.789 207.086  27
  -2  -8  -7 933.670 229.631  22
  -2  -8  -7 804.827 230.795  14
  -2   8  -8-14.5305 74.0066  27
  -2  -8  -8 6.16136 69.9070  14
  -2   8  -9 1067.04 193.109  27
  -2   8  -9 1423.96 234.152  15
  -2  -8  -9 1323.69 208.254  14
   2  10  -7 1371.45 209.743  23
  -2 -10   7 780.371 172.953  22
   2  10  -7 1074.39 208.304  11
   2 -10  -7 1336.68 207.505  14
   2  10  -6 825.927 205.512  23
   2 -10  -6 913.497 198.806  14
   2  10  -5 503.750 176.596  23
   2 -10  -5 541.480 183.611  14
   2  10  -4-5.69255 96.4943  23
   2 -10  -4 196.602 105.837  22
  -2 -10   4 93.5351 127.232  22
   2  10  -3 4325.60 506.438  23
  -2 -10   3 4542.48 515.398  22
   2 -10  -3 5359.73 548.467  22
   2 -10  -2 734.731 208.583  22
  -2 -10   2 783.855 227.907  22
   2  10  -2 677.650 206.198  23
   2  10  -1 3967.09 488.436  23
  -2 -10   1 4318.20 517.561  22
   2 -10  -1 4639.37 530.179  22
  -2 -10   0 5107.61 568.658  22
   2  10   0 4606.71 511.615  23
  -2  10   0 4821.96 519.532  23
   2 -10   0 5180.20 562.116  22
  -2  10  -1 5606.38 567.504  23
   2 -10   1 5544.83 585.167  22
  -2 -10  -1 5495.53 593.988  22
  -2  10  -2 5961.82 592.969  23
   2 -10   2 5844.15 592.397  22
  -2 -10  -2 5896.02 594.276  22
  -2  10  -3 2365.42 374.275  23
   2 -10   3 2057.94 345.352  22
  -2 -10  -3 2700.94 391.113  22
   2 -10   4 429.851 179.388  22
  -2  10  -4 165.564 119.917  23
  -2 -10  -4 299.994 124.340  22
  -2  10  -5 33.2215 83.0773  23
  -2 -10  -5 78.4778 114.829  22
  -2 -10  -5 61.8674 76.0283  14
  -2  10  -6 920.368 200.453  23
  -2 -10  -6 596.028 145.595  22
   2  10   6 509.524 128.036  26
  -2 -10  -6 944.708 194.938  14
   2 -10   7 1485.48 219.481  22
  -2 -10  -7 1359.88 203.189  14
  -2 -12   3-63.9868 58.4061  22
   2  12  -3 21.5264 49.6122  23
   2  12  -2 8.62517 65.2520  23
  -2 -12   2 39.6421 79.6977  22
   2  12  -1 132.161 93.9926  23
  -2 -12   1 31.3516 57.7892  22
   2  12   0-43.5004 80.8591  26
   2 -12   0 90.2023 68.3791  22
  -2 -12   0-93.9300 65.8448  22
  -2 -12  -1 1089.07 197.972  22
   2 -12   1 774.040 158.732  22
   2  12   1 691.572 170.405  26
  -2  12  -1 822.756 168.188  23
   2 -12   2 517.023 132.559  22
   2  12   2 288.014 116.416  26
  -2  12  -2 422.497 119.765  23
  -2 -12  -2 528.432 126.581  22
   2  12   3 621.243 146.239  26
  -2  12  -3 602.098 133.739  23
   3   1 -12 67.0865 84.8213  15
   3  -1 -12-57.6457 55.4710  12
   3  -1 -11 48.3015 171.992  12
   3   1 -11-11.6110 108.376  12
   3  -1 -11-69.3307 84.1482  15
   3   1 -11-13.1875 101.703  15
   3   1 -10 213.583 98.4899  27
   3  -1 -10 43.8422 152.299  12
   3   1 -10 107.368 134.376  12
   3   1 -10 127.627 116.874  15
   3  -1 -10-19.9868 90.9371  15
   3   1  -9 915.816 230.472  27
   3  -1  -9 1445.40 297.563  14
   3  -1  -9 1209.21 297.401  12
   3  -1  -9 1120.90 268.015  15
   3  -1  -9 1605.60 325.145  10
   3   1  -9 1551.93 350.891  12
   3  -1  -9 1125.12 274.060  16
   3   1  -9 1179.74 318.312  15
   3   1  -8 861.522 235.593  27
   3  -1  -8 629.428 197.421  14
   3  -1  -8 587.140 208.800  12
   3   1  -8 819.006 230.887  11
   3   1  -8 639.516 219.417  15
   3  -1  -8 703.103 225.124  16
   3  -1  -8 313.279 164.764  15
   3  -1  -8 577.369 141.982  10
   3   1  -8 833.821 242.747  12
   3  -1  -7 7661.58 972.088   6
   3   1  -7 5161.26 789.813   9
   3   1  -7 8682.96 1086.03   6
   3  -1  -7 5621.73 834.225   9
  -3  -1   6 88.3484 119.299   1
   3   1  -6 5.38241 170.972   9
   3  -1  -6-99.1245 149.407   9
   3  -1  -6-48.7597 262.331   6
   3   1  -6 286.888 232.022   6
   3   1  -5 71308.7 2453.75   6
   3  -1  -5 63193.2 2221.78   9
  -3  -1   5 69330.7 2208.97   1
   3  -1  -5 66517.9 2317.22   6
   3   1  -5 74618.6 2384.19   9
   3  -1  -4 8148.57 695.966   9
   3   1  -4 9509.49 781.394   9
   3   1  -4 9070.43 755.844   6
   3  -1  -4 7889.35 689.270   5
   3  -1  -4 8029.46 699.637   6
  -3  -1   4 10717.0 771.241   1
   3  -1  -4 9247.04 742.603   3
   3   1  -3 24814.8 1102.55   6
   3  -1  -3 22731.7 984.088   3
  -3  -1   3 28688.9 1107.70   1
   3  -1  -3 23618.5 1007.43   6
   3  -1  -3 22041.2 977.279   5
   3   1  -3 27057.5 836.086   7
   3  -1  -2 136531. 1197.04   4
   3  -1  -2 135272. 1852.90   7
   3  -1  -2 132253. 1876.15   6
   3   1  -2 137972. 1888.02   7
  -3   1   2 138368. 1686.48   2
  -3  -1   2 133050. 2067.54   1
   3  -1  -2 130149. 1864.27   5
   3  -1  -2 133582. 1965.74   3
   3   1  -1 36858.3 761.738   2
   3  -1  -1 36309.2 813.034   3
   3  -1  -1 35129.8 732.062   4
   3   1  -1 34875.6 855.977   4
  -3   1   1 34195.9 697.996   2
   3   1   0 61628.4 1034.60   4
  -3   1   0 61863.1 956.023   2
   3  -1   0 60844.2 1088.09   1
   3   1   1 99607.4 1240.26   4
   3  -1   1 99409.4 1595.76   1
  -3  -1  -1 103951. 1577.10   3
  -3   1  -1 101490. 1304.23   5
  -3   1  -2 35384.4 1025.16   5
   3   1   2 34632.0 996.940   8
   3  -1   2 36050.4 1116.42   1
  -3  -1  -2 35297.9 1196.62   5
  -3  -1  -2 34698.6 1078.99   3
   3   1   2 36077.6 686.990   4
  -3  -1  -3 53711.7 1532.61   9
  -3   1  -3 53512.3 1516.56   5
  -3  -1  -3 54891.2 1632.75   3
   3   1   3 57471.1 840.624   1
   3   1   3 54849.7 1403.62   8
  -3  -1  -3 53359.3 1719.28   5
   3  -1   3 57017.6 1592.01   1
  -3  -1  -4 2201.81 380.566   9
  -3   1  -4 2380.19 380.558   5
   3   1   4 1185.16 218.753   8
   3  -1   4 1869.01 330.661   1
  -3  -1  -4 2490.36 421.388   3
  -3  -1  -4 1712.40 343.609   5
  -3   1  -4 1960.23 336.441   9
  -3  -1  -5 2733.20 497.225   5
  -3  -1  -5 3270.59 504.744   9
  -3   1  -5 3175.22 489.320   9
  -3   1  -5 3797.10 560.209   5
   3  -1   5 2316.48 410.559   1
  -3  -1  -6 1519.41 368.487   9
  -3  -1  -6 1463.58 415.326   5
  -3   1  -6 2015.83 453.051   9
  -3  -1  -7 9397.98 1171.68   6
  -3   1  -7 8377.50 1099.04   6
  -3   1  -8 237.118 140.750  27
  -3  -1  -8 221.531 87.0947  27
  -3   1  -8 180.873 132.473  12
  -3  -1  -8 250.238 138.734  12
  -3   1  -8 300.646 155.946  15
  -3   1  -9 1260.84 295.629  27
  -3   1  -9 1372.72 312.356  12
  -3  -1  -9 1014.02 295.398  12
  -3   1  -9 1681.84 337.689  15
  -3   1 -10 3879.46 473.125  27
  -3   1 -10 4495.95 534.722  12
  -3   1 -10 4408.83 500.815  15
  -3  -1 -10 4002.82 516.604  12
  -3   1 -11 891.213 195.083  27
  -3  -1 -11 1091.34 249.903  12
  -3   1 -11 773.097 188.602  12
   3   3 -11 783.750 198.912  27
   3  -3 -11 722.600 213.189  12
   3   3 -11 995.489 237.590  15
   3   3 -10 641.161 211.550  27
   3   3 -10 950.087 248.918  12
   3  -3 -10 1269.40 292.972  12
   3   3 -10 950.467 290.035  15
   3  -3 -10 638.121 182.627  14
   3   3  -9 9387.68 783.551  27
   3  -3  -9 7774.78 754.279  24
   3  -3  -9 7884.20 709.388  14
   3   3  -9 8464.87 748.880  12
   3  -3  -9 7744.73 727.252  16
   3   3  -9 7428.41 746.967  15
   3   3  -9 8728.95 736.965  11
   3  -3  -9 8188.08 783.636  12
   3  -3  -8 115.877 145.011  24
   3   3  -8-67.5459 141.973  27
   3  -3  -8 83.7045 128.578  16
   3   3  -8 107.977 131.961  15
   3  -3  -8 74.2473 137.444  10
   3   3  -8-54.1105 140.851  12
   3  -3  -8 163.095 104.479  14
   3  -3  -8 108.318 117.252  12
   3   3  -8 43.3344 57.7332  11
   3   3  -7 1755.07 320.031  27
   3  -3  -7 1469.31 338.770  24
  -3  -3   7 1511.26 454.619   1
   3  -3  -7 1442.61 284.605  16
   3   3  -7 1486.63 463.799   6
   3  -3  -6 1230.01 351.585   6
  -3   3   6 731.919 287.931   8
   3   3  -6 1142.68 354.794   6
   3  -3  -6 1653.91 452.475   3
   3   3  -6 410.871 188.988   9
  -3  -3   6 1611.92 461.878   1
   3  -3  -5 144859. 3329.46   6
   3  -3  -5 126471. 3500.07   3
  -3   3   5 139069. 3510.37   8
  -3  -3   5 134991. 3663.39   1
   3   3  -5 146277. 3619.52   6
  -3   3   5 134636. 3362.78   2
   3   3  -4 8512.28 759.626   6
   3  -3  -4 6252.44 709.412   3
   3  -3  -4 7867.01 663.527   6
   3   3  -4 7700.02 638.394   7
  -3   3   4 6500.57 713.290   8
   3  -3  -4 7181.15 697.873   5
  -3   3   4 7458.29 712.283   2
  -3  -3   4 6375.62 729.929   1
  -3   3   3 59943.3 1956.89   8
   3   3  -3 58727.5 1705.57   6
  -3  -3   3 59234.5 2026.16   1
   3  -3  -3 64788.8 1457.83   4
   3  -3  -3 59922.3 1697.55   5
  -3   3   3 61347.1 1892.64   2
   3  -3  -3 56913.6 1939.30   3
   3  -3  -2 91229.1 1664.72   5
   3  -3  -2 94478.5 2322.50   3
  -3  -3   2 98835.0 2363.83   1
  -3   3   2 101043. 2224.10   2
   3   3  -2 99354.5 1785.20   6
  -3   3   2 97963.2 2382.48   8
   3   3  -2 97527.6 2197.88   2
   3  -3  -1 4254.39 484.149   3
   3  -3  -1 5333.31 462.589   1
  -3   3   1 5404.75 521.363   8
   3   3  -1 5410.88 508.859   2
  -3   3   1 4784.21 481.637   2
  -3  -3   1 6039.56 532.851   1
   3   3   0 19087.8 959.026   2
  -3  -3   0 21170.7 893.785   1
  -3   3   0 20877.5 972.683   2
   3  -3   0 20120.5 972.778   1
   3  -3   1 135609. 2746.65   1
  -3  -3  -1 145041. 2355.36   5
  -3  -3  -1 132111. 2745.00   3
  -3  -3  -1 127277. 1841.83   1
  -3   3  -1 135520. 2522.89   2
   3   3   1 137950. 2710.29   2
   3  -3   2 807.826 259.278   1
   3   3   2 1050.29 273.863   2
  -3  -3  -2 766.407 221.184   3
  -3  -3  -2 956.445 243.977   5
   3  -3   3 1219.71 323.741   1
  -3  -3  -3 1013.51 287.718   3
  -3  -3  -3 988.845 258.907   5
   3   3   3 1006.72 266.347   2
   3  -3   4 48530.3 2085.07   1
  -3  -3  -4 48680.7 2056.67   3
  -3  -3  -4 46904.2 1953.93   5
   3   3   4 48084.8 2012.67   2
  -3  -3  -5 3291.62 601.482   5
   3   3   5 3590.42 609.668   2
   3  -3   5 3222.71 576.758   1
  -3  -3  -5 3439.78 533.748   6
  -3  -3  -5 3899.32 649.672   3
  -3  -3  -6 3282.83 636.920   3
   3   3   6 3452.90 655.506   2
  -3   3  -6 4499.86 726.359   9
  -3  -3  -6 4408.17 746.185   5
  -3   3  -6 3727.94 681.899   6
   3  -3   6 3604.18 659.695   1
  -3   3  -7 6314.67 607.478  27
  -3  -3  -7 7039.30 710.099  24
  -3   3  -7 5482.54 578.831  18
  -3  -3  -7 5829.16 575.781  14
  -3  -3  -7 6223.95 658.221  12
  -3  -3  -7 5904.09 621.036  16
  -3   3  -8 489.611 201.086  27
  -3  -3  -8 727.699 252.700  24
  -3  -3  -8 475.930 165.879  14
  -3  -3  -8 731.028 251.366  12
  -3   3  -9 7513.13 689.487  27
  -3   3  -9 8848.44 781.067  15
  -3  -3  -9 9368.54 825.811  12
  -3   3 -10 149.762 93.6865  27
  -3  -3 -10 33.2868 111.634  12
  -3   3 -11 155.192 104.264  27
  -3  -3 -11 115.897 89.2106  12
   3   5 -11-36.5762 90.7871  27
   3   5 -11 48.4534 71.4499  15
   3  -5 -11 29.6892 61.8523  14
   3   5 -10 69.2171 126.052  27
   3  -5 -10-138.157 115.012  14
   3   5 -10 81.5066 106.303  15
   3   5 -10-292.959 145.412  11
   3  -5 -10 55.3990 132.039  12
   3  -5  -9 89.2082 127.001  24
   3   5  -9 341.097 182.225  27
   3   5  -9 434.896 222.366  15
   3  -5  -9 223.946 136.621  14
   3   5  -9 178.211 137.363  11
   3  -5  -9-103.934 99.3582  12
   3   5  -8 1648.89 336.380  27
   3  -5  -8 1567.60 355.441  24
   3  -5  -8 1914.12 375.118  12
   3  -5  -8 1385.13 316.704  14
   3  -5  -8 1860.45 371.213  16
   3   5  -8 1832.39 350.218  11
   3  -5  -7 10880.8 812.453  22
   3   5  -7 10470.0 805.159  27
   3  -5  -7 10604.4 884.703  24
   3  -5  -7 10559.8 844.325  16
   3  -5  -7 10283.4 826.405  14
   3   5  -6 2822.68 400.573  27
   3  -5  -6 2529.89 426.231  24
   3  -5  -6 2841.66 423.746  14
   3  -5  -6 2885.29 436.694  16
   3  -5  -5 21874.2 1696.57   3
  -3  -5   5 22543.1 1745.53   1
  -3   5   5 24015.6 1676.68   2
  -3   5   4 3279.45 731.801   2
  -3   5   4 3941.02 822.906   8
   3  -5  -4 5441.94 852.114   3
  -3   5   3 6959.23 881.361   8
   3  -5  -3 7295.00 898.015   3
  -3  -5   3 5628.82 794.186   1
  -3   5   3 6157.87 786.401   2
   3  -5  -2 55542.7 2338.85   3
  -3   5   2 57453.6 2241.08   2
  -3  -5   2 52412.5 2204.42   1
   3   5  -2 48947.5 2031.14   2
   3  -5  -1 776.998 317.260   3
  -3   5   1 537.647 284.383   2
  -3  -5   1 774.467 287.262   1
   3   5  -1 514.767 242.701   2
   3  -5  -1 900.385 299.562   1
  -3   5   0 4998.21 646.356   2
  -3  -5   0 5067.88 601.344   1
   3   5   0 4887.40 660.493   2
   3  -5   0 5933.68 756.777   1
   3   5   1 404.164 218.159   2
  -3   5  -1 84.3235 151.520   2
  -3  -5  -1 332.862 241.243   3
   3  -5   1 175.546 169.492   1
   3   5   2 229.609 223.475   2
  -3  -5  -2 70.8903 151.877   3
   3  -5   2 174.265 218.542   1
   3   5   3 9757.19 1010.20   2
  -3  -5  -3 10831.7 1094.49   3
   3  -5   3 11484.3 1165.50   1
  -3  -5  -4 1716.01 435.501   3
   3   5   4 1257.37 394.795   2
   3  -5   4 1394.63 449.098   1
   3  -5   5 594.417 311.934   1
  -3  -5  -5 294.001 244.239   3
   3   5   5 311.944 241.967   2
  -3   5  -6 9986.85 758.369  23
  -3  -5  -6 9509.64 808.694  24
  -3   5  -6 9022.42 717.801  27
  -3  -5  -6 9607.14 762.402  22
  -3  -5  -6 10450.8 826.278  12
  -3  -5  -7 3300.85 503.369  24
  -3   5  -7 3884.22 490.152  27
  -3  -5  -7 3643.66 483.969  22
  -3  -5  -7 3631.21 489.420  14
  -3  -5  -7 4595.62 571.535  12
  -3   5  -8 1558.45 319.062  27
  -3  -5  -8 1287.63 331.500  24
  -3  -5  -8 1342.17 304.744  14
  -3  -5  -8 1474.75 315.943  12
  -3   5  -9-85.0150 108.549  27
  -3  -5  -9-108.180 113.126  14
  -3  -5  -9 130.539 150.707  12
  -3   5  -9 247.781 191.540  15
  -3   5 -10 71.2310 82.8659  27
  -3   5 -10-51.1297 119.071  15
  -3  -5 -10 102.775 82.1819  12
  -3  -5 -10 91.3949 72.4638  14
   3   7 -10-37.0824 72.4093  27
   3  -7 -10-16.0290 67.0760  14
   3   7 -10-155.010 96.4781  15
   3  -7  -9 2539.55 377.776  24
   3   7  -9 2724.86 371.584  27
   3   7  -9 3133.97 409.474  15
   3  -7  -9 2674.65 372.367  14
   3   7  -9 2919.76 366.565  11
   3   7  -8 906.544 234.166  27
   3  -7  -8 1015.01 271.697  24
   3   7  -8 1202.59 276.358  11
   3  -7  -8 1010.16 264.349  14
   3   7  -7 2426.61 400.370  27
   3  -7  -7 1782.91 371.620  24
   3  -7  -7 1749.09 343.808  14
   3  -7  -6 3666.32 502.540  24
   3   7  -6 4375.04 539.869  23
   3   7  -6 3553.28 478.681  27
   3  -7  -6 3497.60 487.110  14
   3   7  -5 27023.8 1260.46  27
   3  -7  -5 24304.1 1200.41  22
   3   7  -5 26587.5 1287.83  23
   3  -7  -5 27936.8 1334.91  20
   3  -7  -5 25378.6 1297.65  24
   3  -7  -4 15048.1 929.903  22
   3   7  -4 17161.2 1009.48  23
   3  -7  -4 15785.7 984.331  20
   3   7  -4 14912.9 901.878  27
  -3   7   3 8146.67 1059.71   2
   3  -7  -3 8101.15 1115.24   3
  -3  -7   3 5397.63 899.834   1
  -3   7   2 20352.7 1628.02   2
   3  -7  -2 21727.4 1787.39   3
   3   7  -2 20776.1 1629.37   2
  -3  -7   1 3206.32 614.310   1
   3  -7  -1 3674.81 726.201   3
  -3   7   1 3944.89 700.289   2
   3   7  -1 3746.03 694.768   2
  -3   7   0 46287.1 2382.37   2
   3   7   0 47257.9 2464.64   2
   3  -7   0 48949.3 2636.35   3
  -3  -7   0 49457.1 2682.77   3
   3   7   1 2000.53 548.481   2
   3  -7   1 1057.95 390.374   1
  -3  -7  -1 1351.85 453.595   3
   3   7   2 7925.18 1058.15   2
  -3  -7  -2 8474.90 1125.83   3
   3  -7   2 6330.25 948.623   1
  -3   7  -3 92.7423 107.178  23
  -3  -7  -3 130.731 110.801  22
   3  -7   3 186.159 318.214   1
   3   7   3-160.360 186.327   2
  -3   7  -4 10763.8 809.014  23
  -3  -7  -4 9490.32 766.740  22
  -3  -7  -5 154.907 109.102  24
  -3  -7  -5 39.9131 101.678  22
  -3   7  -5-101.003 118.634  27
  -3   7  -5-170.579 150.048  23
  -3   7  -6 2017.63 365.939  23
  -3  -7  -6 1278.40 295.632  24
  -3   7  -6 1564.63 314.373  27
  -3  -7  -6 1413.33 308.337  22
  -3   7  -7 637.472 189.355  23
  -3  -7  -7 501.266 163.695  22
  -3  -7  -7 364.319 193.429  24
  -3   7  -7 706.464 224.513  27
  -3  -7  -7 607.973 190.063  14
  -3   7  -8 195.913 132.856  27
  -3  -7  -8 341.203 152.019  14
  -3   7  -9 1677.65 268.626  27
  -3  -7  -9 1642.37 260.819  14
  -3   7  -9 1780.49 291.867  15
   3   9  -8 115.297 99.0730  27
   3   9  -8 23.2355 62.4849  15
   3  -9  -8 188.742 111.487  14
   3   9  -8-49.3787 62.4131  11
   3  -9  -7 57.1213 92.0798  24
   3   9  -7 164.954 100.170  27
   3   9  -7 113.012 94.1466  23
   3  -9  -7 115.660 94.8267  14
   3   9  -6 986.053 227.676  27
   3   9  -6 1353.86 279.412  23
   3  -9  -6 1201.87 252.610  14
   3   9  -5 562.470 182.498  27
   3   9  -5 663.707 223.177  23
   3  -9  -5 1098.65 270.077  14
   3  -9  -4 1178.82 270.844  22
   3   9  -4 1902.63 412.530  23
   3  -9  -4 1075.22 270.338  20
   3  -9  -3 1034.83 271.683  20
   3  -9  -3 754.067 217.249  22
   3   9  -3 622.785 304.286  23
   3   9  -2 1784.07 343.980  23
   3  -9  -2 1316.11 290.634  20
   3  -9  -2 1737.55 333.320  22
  -3  -9   2 2332.35 401.693  22
   3  -9  -1 2975.17 431.004  22
   3   9  -1 2968.95 419.480  23
  -3  -9   1 3078.03 458.878  22
   3   9   0 3598.21 467.895  23
  -3  -9   0 3617.14 485.869  22
   3  -9   0 4529.51 536.309  22
  -3   9  -1 549.588 188.677  23
  -3  -9  -1 361.822 183.138  22
   3  -9   1 527.692 166.140  22
  -3   9  -2-128.292 130.953  23
  -3  -9  -2 218.441 133.858  22
  -3   9  -3 1503.27 321.528  23
  -3  -9  -3 1890.07 359.526  22
  -3   9  -4 2968.30 439.116  23
  -3  -9  -4 2975.74 437.640  22
  -3   9  -5 589.429 202.551  23
  -3  -9  -5 546.816 204.180  22
  -3   9  -6 374.065 155.711  23
  -3  -9  -6 720.547 208.452  22
  -3  -9  -6 528.229 178.007  14
  -3   9  -7 187.194 96.2251  23
  -3   9  -7 114.714 98.1529  11
  -3  -9  -7-13.0687 99.7175  14
  -3  -9  -8 80.0634 69.3288  14
  -3   9  -8 67.8264 63.3953  15
  -3 -11   5-54.3670 93.8571  22
   3  11  -5 275.817 133.261  23
   3  11  -4 29.0524 75.0123  23
  -3 -11   4 69.4095 80.0500  22
   3  11  -3 11.4704 84.2996  23
  -3 -11   3 75.0370 86.0761  22
  -3 -11   2 1793.54 304.619  22
   3  11  -2 2445.64 346.160  23
   3 -11  -2 2254.52 319.797  22
   3 -11  -1 507.533 154.955  22
  -3 -11   1 613.129 193.382  22
   3  11  -1 716.916 214.774  23
  -3 -11   0 6204.92 579.147  22
   3 -11   0 6290.68 553.077  22
   3  11   0 5552.24 507.548  23
  -3 -11  -1 597.706 192.405  22
  -3  11  -1 370.435 134.923  23
   3 -11   1 492.357 176.600  22
  -3 -11  -2 137.344 89.0110  22
  -3  11  -2 51.1783 87.0144  23
   3 -11   2 255.143 110.174  22
   3 -11   3 1435.34 250.451  22
  -3  11  -3 1354.02 257.546  23
  -3 -11  -3 1312.60 238.408  22
  -3  11  -4 396.876 141.929  23
  -3 -11  -4 206.286 106.408  22
   3 -11   4 326.633 136.362  22
  -3 -11  -4 260.471 95.2269  14
   3  11   5 72.5415 78.9216  26
   3 -11   5 80.9328 75.3228  22
  -3  11  -5 132.020 80.6000  23
   4   0 -12 200.547 114.245  12
   4   0 -12 59.5731 80.4060  15
   4   0 -11-111.374 101.396  15
   4   0 -11 44.2337 123.592  12
   4   0 -10 408.822 181.374  10
   4   0 -10 352.998 141.561  15
   4   0 -10 504.348 226.283  12
   4   0  -9 128.352 133.811  15
   4   0  -9-40.5764 126.151  10
   4   0  -9 46.9778 127.100  12
   4   0  -8 7114.18 687.899  15
   4   0  -8 8315.28 735.238  12
   4   0  -7-201.580 179.502   9
   4   0  -7-76.6069 141.196   6
   4   0  -6 17198.3 1295.56   9
   4   0  -6 17415.9 1354.31   6
  -4   0   5 111.893 108.546   1
   4   0  -5 72.5825 151.710   6
   4   0  -5 136.043 200.293   9
  -4   0   4 16003.6 873.933   1
   4   0  -4 15633.7 972.380   6
   4   0  -4 16325.1 958.173   9
   4   0  -3 94.6582 71.8343   7
   4   0  -2 104283. 1272.64   4
   4   0  -2 99277.1 1462.93   7
   4   0  -1 20.7531 33.9400   4
   4   0  -1 3.94769 32.7611   9
   4   0   0 44569.4 790.501   4
  -4   0  -1 9.99207 34.1103   9
  -4   0  -1 15.7625 38.3932   3
   4   0   1 41.5883 43.8502   4
   4   0   1 93.8845 28.3364   7
   4   0   1 85.5363 45.3139   1
  -4   0  -2 470108. 3651.75   3
  -4   0  -2 463300. 4210.08   5
  -4   0  -2 471706. 3483.84   9
   4   0   2 487669. 2881.68   4
   4   0   2 481723. 3230.96   1
  -4   0  -3 45.3834 100.078   9
  -4   0  -3-27.8332 128.502   5
   4   0   3 25.8711 34.1493   4
  -4   0  -4 25551.0 1306.61   5
  -4   0  -4 25465.0 1200.00   9
  -4   0  -5-7.50317 119.348   5
  -4   0  -5 189.041 174.975   9
  -4   0  -6 11066.3 1110.48   5
  -4   0  -6 12887.3 1127.94   9
  -4   0  -7-218.451 211.376   6
  -4   0  -7-114.349 145.633   9
  -4   0  -8 536.060 196.480  27
  -4   0  -8 841.204 232.934  12
  -4   0  -9 123.479 95.8636  27
  -4   0  -9 173.901 150.786  12
  -4   0 -10 2506.54 378.246  27
  -4   0 -10 2543.73 404.275  12
  -4   0 -11 50.5684 100.616  12
   4   2 -12 1735.37 249.659  15
   4  -2 -12 1574.09 246.723  12
   4   2 -11 1658.36 272.625  27
   4   2 -11 1633.33 307.211  15
   4  -2 -11 1933.76 349.049  12
   4   2 -11 1768.29 321.844  12
   4   2 -10 502.877 205.615  27
   4   2 -10 689.130 249.863  15
   4  -2 -10 993.569 240.379  14
   4  -2 -10 1006.90 277.496  16
   4   2 -10 864.743 250.908  12
   4  -2 -10 876.426 248.588  12
   4  -2 -10 806.614 218.783  15
   4  -2  -9 718.778 234.797  24
   4   2  -9 838.822 217.765  27
   4  -2  -9 881.464 266.083  15
   4  -2  -9 736.191 231.679  12
   4  -2  -9 565.433 196.601  14
   4   2  -9 723.729 227.801  15
   4  -2  -9 570.078 160.775  16
   4  -2  -9 897.327 246.173  10
   4   2  -9 561.839 192.573  12
   4   2  -9 787.014 239.392  11
   4   2  -8 2393.07 386.176  27
   4  -2  -8 1297.80 308.258  24
   4   2  -8 1527.59 307.230  11
   4  -2  -8 2225.76 374.736  14
   4  -2  -8 1149.35 265.165  10
   4   2  -8 2176.58 400.527  15
   4  -2  -8 2178.44 380.547  16
   4  -2  -8 1950.80 360.422  12
   4  -2  -8 1232.51 282.706  15
   4   2  -8 2034.39 362.785  12
   4   2  -7 895.674 418.401   6
   4  -2  -7 655.612 281.255   6
   4   2  -7 1082.79 405.316   9
   4   2  -6 4599.80 733.261   6
  -4  -2   6 5290.03 733.076   1
  -4   2   6 3940.34 594.523   8
   4  -2  -6 5642.21 768.071   6
   4   2  -6 4896.86 735.270   9
  -4   2   5 21454.8 1198.29   2
  -4  -2   5 23154.0 1375.70   1
   4  -2  -5 20318.3 1323.01   3
   4   2  -5 22931.7 1392.83   6
   4  -2  -5 20423.2 1273.32   6
  -4   2   5 22856.1 1304.76   8
   4  -2  -4 422.808 209.158   6
   4  -2  -4 53.0028 109.962   3
  -4   2   4 93.7784 81.7114   2
  -4  -2   4-13.2105 111.034   1
   4   2  -4 222.603 107.315   7
   4   2  -4 28.6767 158.719   6
   4  -2  -3 11393.8 754.156   3
  -4  -2   3 11325.3 797.675   1
   4  -2  -3 10941.7 663.903   6
  -4   2   3 11861.5 693.879   2
   4   2  -3 10713.6 715.574   6
   4  -2  -3 10161.5 675.267   5
   4   2  -3 11639.3 680.486   7
   4  -2  -2 688.501 134.393   4
  -4  -2   2 865.285 210.462   1
  -4   2   2 624.095 152.793   2
   4   2  -2 456.087 121.232   6
   4   2  -2 535.647 142.593   2
  -4  -2   1 7825.00 514.491   1
  -4   2   1 7556.82 462.450   2
   4   2  -1 7528.77 483.112   2
   4  -2  -1 7538.99 499.681   3
  -4   2   0 321769. 2970.08   8
   4   2   0 319962. 3237.27   4
  -4  -2   0 313311. 2693.67   1
  -4   2   0 314082. 3017.48   2
   4   2   0 313688. 3237.98   2
   4  -2   0 309955. 3309.96   1
  -4  -2  -1 507405. 2431.82   1
   4   2   1 498492. 3915.14   4
  -4  -2  -1 505713. 4503.53   3
  -4   2  -1 512434. 2563.66   5
   4  -2   1 496568. 4535.99   1
   4   2   1 506569. 4417.41   2
  -4  -2  -2 214567. 3210.93   3
  -4   2  -2 204913. 2341.17   5
   4  -2   2 206629. 3236.54   1
  -4  -2  -2 208286. 3214.61   5
   4   2   2 204190. 3092.78   2
  -4  -2  -3 33182.0 1400.06   3
  -4   2  -3 32982.7 1183.13   5
   4  -2   3 34185.8 1451.42   1
  -4  -2  -3 31899.0 1412.81   5
   4  -2   4 45144.1 1810.74   1
  -4  -2  -4 42239.6 1830.51   5
  -4   2  -4 40938.7 1577.13   5
  -4  -2  -4 42243.5 1770.86   3
  -4  -2  -5 87.7547 130.831   5
   4  -2   5 211.414 185.767   1
  -4  -2  -5 160.413 111.051   3
  -4   2  -5 122.588 129.539   9
   4   2   6 32265.1 1914.34   2
  -4  -2  -6 29888.5 1913.49   5
  -4  -2  -6 31989.3 1927.07   6
  -4   2  -6 34487.5 1901.94   9
  -4   2  -7 474.827 155.652  27
  -4  -2  -7 642.920 231.578  24
  -4   2  -7 402.370 164.167  18
  -4  -2  -7 992.658 257.544  12
  -4  -2  -7 752.498 204.220  13
   4   2   7 430.859 257.975   2
  -4  -2  -7 632.323 211.380  16
  -4   2  -8 1419.19 299.699  27
  -4   2  -8 1291.21 286.677  12
  -4   2  -8 1949.48 368.641  15
  -4  -2  -8 1865.41 391.462  12
  -4   2  -9 2467.91 398.895  27
  -4  -2  -9 1874.56 379.762  12
  -4   2  -9 2755.72 414.714  12
  -4   2  -9 2074.39 373.548  15
  -4   2 -10 3422.10 448.713  27
  -4  -2 -10 4199.23 524.543  12
  -4   2 -10 4795.78 529.946  15
  -4   2 -10 2784.04 387.109  12
  -4   2 -11 894.923 190.990  27
  -4  -2 -11 855.884 207.171  12
   4   4 -11 602.450 171.152  27
   4   4 -11 656.588 192.116  15
   4  -4 -11 401.581 138.968  14
   4  -4 -11 801.564 194.222  12
   4   4 -10 572.182 206.837  27
   4  -4 -10 503.035 181.804  24
   4   4 -10 269.068 128.951  15
   4  -4 -10 443.728 210.304  12
   4  -4 -10 457.173 173.325  14
   4  -4  -9 11891.9 936.916  24
   4   4  -9 11816.8 910.539  27
   4  -4  -9 10835.0 841.627  14
   4   4  -9 12126.7 947.799  15
   4  -4  -9 11749.9 901.247  16
   4  -4  -9 13361.6 974.338  12
   4   4  -9 12458.1 887.159  11
   4  -4  -8 812.996 252.885  24
   4   4  -8 888.532 261.876  27
   4  -4  -8 830.654 286.638  16
   4  -4  -8 704.668 222.483  12
   4  -4  -8 940.027 274.384  14
   4   4  -8 705.272 217.744  11
   4  -4  -8 735.946 247.188  10
   4  -4  -7 8962.33 798.360  24
   4   4  -7 8252.45 699.707  27
   4  -4  -7 6209.54 632.912  10
   4  -4  -7 9045.25 759.647  16
   4  -4  -7 9895.37 789.404  14
   4  -4  -7 11358.7 874.099  12
  -4  -4   6 1442.57 460.304   1
   4   4  -6 1575.94 433.524   6
  -4   4   6 1602.47 480.760   8
   4  -4  -6 1233.16 423.553   3
   4  -4  -5 22453.7 1577.94   3
  -4  -4   5 23609.2 1668.23   1
  -4   4   5 23954.4 1603.57   8
  -4   4   5 16838.5 1283.05   2
   4   4  -5 16796.6 1232.19   6
  -4   4   4 46122.2 1969.00   2
   4   4  -4 47528.2 1805.80   6
   4   4  -4 44900.5 1835.30   7
  -4  -4   4 42945.2 2075.12   1
   4  -4  -4 44804.9 2053.51   3
  -4   4   4 47247.2 2108.97   8
  -4   4   3 32505.7 1530.40   2
   4  -4  -3 33024.8 1639.23   3
  -4  -4   3 34826.5 1720.53   1
  -4   4   3 33993.4 1677.47   8
  -4   4   2 16873.4 1118.83   8
   4  -4  -2 16175.7 1098.10   3
  -4   4   2 17413.7 1066.97   2
  -4  -4   2 16014.0 1071.63   1
   4   4  -2 15376.1 1006.74   2
  -4   4   1 26615.3 1363.60   8
  -4  -4   1 27578.2 1312.51   1
   4   4  -1 25044.3 1289.78   2
  -4   4   1 27719.8 1313.10   2
   4  -4  -1 25238.5 1314.41   3
   4  -4  -1 26681.5 1248.55   1
  -4   4   0 230505. 3731.20   2
   4   4   0 231263. 3902.67   2
   4  -4   0 224015. 3849.04   1
  -4  -4  -1 38107.8 1203.65   1
   4   4   1 35965.4 1580.61   2
  -4   4  -1 34981.0 1507.42   2
  -4  -4  -1 38878.7 1382.11   5
   4  -4   1 35356.6 1616.44   1
  -4  -4  -1 36007.4 1667.20   3
  -4  -4  -2 80102.1 2216.63   5
   4   4   2 75937.4 2456.53   2
  -4  -4  -2 75445.4 2520.36   3
   4  -4   2 77675.9 2567.69   1
  -4  -4  -3 59701.1 2330.08   3
   4   4   3 54670.7 2221.70   2
   4  -4   3 57084.6 2352.74   1
  -4  -4  -3 54681.4 2026.12   5
  -4  -4  -4 14631.9 1157.63   5
   4  -4   4 12511.8 1179.12   1
  -4  -4  -4 14924.8 1245.41   3
   4   4   4 13708.3 1198.06   2
   4   4   5 18773.1 1501.52   2
   4  -4   5 19817.5 1564.68   1
  -4  -4  -5 19279.5 1518.63   3
  -4  -4  -5 19134.7 1455.25   5
  -4   4  -6 3524.16 441.064  18
  -4  -4  -6 4073.17 521.341  24
  -4   4  -6 3392.14 433.724  27
  -4  -4  -6 3967.14 479.318  22
  -4  -4  -6 3181.33 656.193   5
   4   4   6 3256.25 683.809   2
   4  -4   6 3480.66 712.385   1
  -4  -4  -6 4049.02 515.707  12
  -4   4  -6 3526.97 704.643   6
  -4  -4  -6 3106.77 649.094   3
  -4   4  -6 3653.04 662.373   9
  -4  -4  -7 79.6257 178.638  24
  -4   4  -7 121.478 150.686  27
  -4  -4  -7 46.6892 76.3706  22
  -4  -4  -7 33.7955 111.595  14
  -4  -4  -7 232.616 149.844  12
  -4   4  -8 1239.41 280.911  27
  -4  -4  -8 1508.91 335.830  24
  -4  -4  -8 1604.48 358.820  12
  -4  -4  -8 1239.26 278.597  14
  -4   4  -9 3882.68 493.341  27
  -4  -4  -9 4009.25 473.245  14
  -4   4  -9 4296.57 537.243  15
  -4  -4  -9 4185.43 527.962  12
  -4   4 -10 366.176 171.679  27
  -4  -4 -10 247.983 133.322  12
  -4   4 -10 167.403 122.613  15
  -4   4 -11 5.07466 61.2626  27
  -4  -4 -11 293.633 130.741  12
   4   6 -10 51.1750 94.5233  27
   4  -6 -10-167.061 111.065  14
   4   6 -10-84.2383 117.890  15
   4   6 -10 70.9016 58.7444  11
   4   6  -9 5796.80 595.284  27
   4  -6  -9 5454.18 591.921  24
   4   6  -9 6582.48 664.478  15
   4  -6  -9 6351.80 611.591  14
   4   6  -9 6185.86 591.500  11
   4   6  -8 180.641 176.419  27
   4  -6  -8 324.723 170.493  24
   4   6  -8 103.243 111.491  11
   4  -6  -8 350.267 163.295  14
   4   6  -7 26741.5 1300.34  27
   4  -6  -7 24277.3 1335.85  24
   4  -6  -7 24919.6 1298.81  16
   4  -6  -7 25337.4 1310.38  14
   4  -6  -6 13012.2 950.021  24
   4   6  -6 14162.5 925.131  27
   4  -6  -6 14685.1 942.719  19
   4   6  -6 15834.4 985.279  23
   4  -6  -6 14678.1 977.757  14
   4  -6  -6 14972.3 965.210  16
   4  -6  -5 17381.9 1046.64  24
   4   6  -5 16577.9 955.499  27
   4   6  -5 18149.8 1013.74  23
   4  -6  -5 17949.3 1046.08  20
  -4  -6   4 2255.30 591.253   1
  -4   6   4 2842.58 584.395   2
   4  -6  -4 2106.11 539.312   3
  -4  -6   3 3313.39 778.797   1
   4  -6  -3 2878.59 653.766   3
  -4   6   2 1390.47 422.991   2
  -4  -6   2 1816.93 489.040   1
   4  -6  -2 1298.54 415.331   3
   4   6  -2 1931.31 495.306   2
   4  -6  -1 21945.9 1456.54   1
   4   6  -1 20377.5 1462.28   2
  -4   6   1 21044.0 1474.24   2
  -4  -6   1 20204.3 1424.45   1
   4  -6  -1 21419.4 1578.36   3
  -4   6   0 112.172 209.855   2
   4   6   0 311.371 280.279   2
   4  -6   0 362.898 247.358   1
  -4  -6   0 323.684 259.084   3
  -4  -6  -1 3250.79 655.439   3
   4  -6   1 3228.02 600.323   1
   4   6   1 2912.35 564.510   2
  -4   6  -1 2987.89 548.180   2
   4   6   2 20285.7 1557.32   2
  -4  -6  -2 21567.9 1674.83   3
   4  -6   2 20414.6 1600.38   1
   4   6   3 229.872 235.217   2
   4  -6   3 64.3450 205.764   1
  -4  -6  -3 447.444 267.488   3
   4  -6   4 960.319 383.889   1
  -4  -6  -4 1374.34 430.293   3
   4   6   4 1609.51 486.639   2
  -4   6  -5 1514.13 311.230  23
  -4  -6  -5 1671.84 329.378  22
  -4  -6  -5 1205.03 292.795  24
  -4   6  -5 1224.79 256.027  27
  -4  -6  -6 929.178 249.254  22
  -4   6  -6 914.081 238.940  27
  -4  -6  -6 1022.63 310.332  24
  -4   6  -6 1255.24 270.747  23
  -4  -6  -7 64.2225 126.159  22
  -4  -6  -7 65.2027 85.9351  24
  -4   6  -7 173.610 91.7897  27
  -4  -6  -7-75.2708 138.074  12
  -4  -6  -7 73.1582 107.483  14
  -4   6  -8 8.17840 114.932  27
  -4  -6  -8 4.44545 109.662  12
  -4  -6  -8-12.7670 100.798  14
  -4   6  -9 249.047 122.787  27
  -4  -6  -9 16.1592 79.2687  14
  -4  -6  -9 227.901 141.540  12
  -4   6  -9 65.3064 90.8405  15
  -4   6 -10 116.002 79.7414  27
  -4   6 -10 49.9169 81.2617  15
   4   8  -9 63.5622 92.4035  27
   4  -8  -9 166.674 91.6866  14
   4   8  -9 262.695 122.023  15
   4   8  -9 6.75359 59.5446  11
   4   8  -8 255.463 119.831  27
   4  -8  -8 356.872 170.706  24
   4   8  -8 503.057 191.215  11
   4   8  -8 232.443 150.093  15
   4  -8  -8 486.804 183.491  14
   4   8  -7 1056.12 260.468  27
   4   8  -7 808.411 223.882  23
   4  -8  -7 764.513 235.913  24
   4  -8  -7 794.996 234.953  14
   4  -8  -6 272.507 167.813  24
   4   8  -6 422.643 144.129  27
   4   8  -6 336.002 157.067  23
   4  -8  -6 34.7074 99.1983  14
   4   8  -5 1288.88 290.845  27
   4  -8  -5 1365.12 326.491  20
   4   8  -5 1731.60 338.187  23
   4  -8  -5 1512.64 328.873  14
   4  -8  -4 900.685 236.378  19
   4  -8  -4 550.994 213.571  20
   4  -8  -3 12198.3 867.642  20
   4   8  -3 11667.5 852.361  23
   4  -8  -2 518.570 184.188  22
   4   8  -2 652.269 222.031  23
   4  -8  -2 556.136 189.502  20
   4  -8  -1 26488.7 1258.72  22
   4   8  -1 24170.9 1187.42  23
  -4  -8   1 25179.0 1248.56  22
   4  -8  -1 24614.3 1173.63  20
  -4  -8   0 8261.20 713.097  22
   4   8   0 8195.94 682.242  23
  -4   8   0 8802.67 694.428  23
   4  -8   0 9418.05 758.946  22
   4   8   1 7961.45 669.380  23
  -4   8  -1 8796.28 715.321  23
  -4  -8  -1 9519.86 771.100  22
  -4   8  -2 4182.27 500.220  23
  -4  -8  -2 5004.59 564.700  22
  -4  -8  -3 1363.74 293.677  22
  -4   8  -3 1119.75 266.003  23
  -4   8  -4 703.792 208.218  23
  -4  -8  -4 666.046 228.106  22
  -4  -8  -5 1116.33 247.417  22
  -4   8  -5 1179.66 274.846  23
  -4   8  -6-18.5721 112.323  27
  -4   8  -6-45.2660 110.942  23
  -4  -8  -6-45.6663 83.7702  22
  -4   8  -7 55.4607 83.8968  23
  -4  -8  -7 295.276 161.352  22
  -4   8  -7 49.5709 79.3632  27
  -4  -8  -7-44.9128 99.9180  14
  -4   8  -8 124.368 86.9361  27
  -4  -8  -8-11.5445 66.4938  14
   4  10  -7 767.764 163.900  23
  -4 -10   7 681.717 153.288  22
   4  10  -7 683.786 183.865  11
   4 -10  -7 648.357 151.688  14
   4  10  -6 2.34294 77.7373  23
  -4 -10   6 106.726 92.9391  22
   4 -10  -6 1.51267 66.2268  14
  -4 -10   5 589.033 194.944  22
   4  10  -5 170.295 113.177  23
  -4 -10   4 409.443 182.965  22
   4  10  -4 213.926 115.058  23
   4  10  -3 492.525 196.130  23
  -4 -10   3 816.299 242.161  22
   4 -10  -3 415.793 148.483  19
   4 -10  -3 844.094 224.492  20
   4  10  -2-106.840 109.888  23
   4 -10  -2 70.9316 58.8978  20
  -4 -10   2-73.4630 113.341  22
   4  10  -1 35.8480 91.1029  23
  -4 -10   1 216.592 166.103  22
   4 -10  -1 40.8185 102.636  22
  -4  10   0 6563.11 603.337  23
  -4 -10   0 6118.84 618.969  22
   4  10   0 6090.39 595.078  23
   4 -10   0 6627.27 628.881  22
  -4 -10  -1 10840.4 821.569  22
   4 -10   1 10711.2 798.093  22
  -4  10  -1 10508.2 780.343  23
  -4 -10  -2 1109.52 250.348  22
  -4  10  -2 969.066 246.122  23
   4 -10   2 875.192 246.998  22
  -4 -10  -3 164.645 111.358  22
   4 -10   3 3.99814 99.1650  22
   4 -10   4 463.848 174.517  22
  -4 -10  -4 506.100 174.543  22
  -4  10  -4 69.1746 91.6180  23
  -4 -10  -5 266.287 125.448  22
  -4  10  -5 560.557 186.562  23
  -4 -10  -5 397.796 141.571  14
  -4 -10  -6 109.132 78.3776  22
  -4  10  -6-89.3411 93.6510  23
  -4 -10  -6 58.1256 91.0777  14
   4  12  -3 326.750 111.829  23
  -4 -12   3 187.167 86.1230  22
  -4 -12   2 278.528 103.881  22
   4  12  -2 226.940 98.2474  23
   4  12  -1 176.685 105.866  23
  -4 -12   1-60.5977 86.6469  22
  -4 -12   0-8.52912 60.0809  22
   4  12   0 32.0902 47.1604  26
   4  12   1-89.5516 86.4518  26
  -4 -12  -1-20.3902 75.1135  22
  -4  12  -1 72.0582 64.5738  23
  -4  12  -2 555.880 129.364  23
  -4 -12  -2 624.318 138.548  22
   4  12   2 205.056 96.5218  26
   4  12   3 494.702 125.194  26
   5   1 -12 202.848 122.359  15
   5  -1 -12 121.022 113.695  12
   5   1 -11 1174.82 271.347  15
   5  -1 -11 1489.69 302.586  15
   5  -1 -11 941.039 265.613  12
   5   1 -11 1601.05 336.573  12
   5  -1 -10 337.355 172.094  10
   5   1 -10 8.58980 140.170  10
   5  -1 -10 196.472 124.756  14
   5  -1 -10-73.1426 134.067  15
   5  -1 -10 528.709 240.275  12
   5  -1 -10 381.533 161.229  16
   5   1 -10-64.9060 158.073  12
   5   1 -10 224.710 167.504  15
   5   1  -9-74.5335 140.794  27
   5  -1  -9-119.356 163.471  10
   5   1  -9 61.8284 133.706  15
   5  -1  -9-116.940 104.234  14
   5  -1  -9-89.8279 183.009  15
   5  -1  -9 93.2187 113.831  16
   5  -1  -9-134.631 164.707  12
   5   1  -9-11.2358 101.576  12
   5   1  -8 2938.56 412.138  27
   5  -1  -8 2304.18 360.029  16
   5  -1  -8 1683.30 326.857  15
   5   1  -8 3076.99 450.408  12
   5  -1  -8 3109.66 463.848  12
   5  -1  -8 1447.83 289.591  10
   5   1  -8 2939.55 457.455  15
   5   1  -8 1842.55 327.321  11
   5  -1  -8 2744.33 400.180  14
   5   1  -7 11089.6 1186.58   9
   5   1  -7 12243.6 1296.91   6
   5  -1  -7 12027.5 1228.31   9
   5  -1  -7 15178.7 1385.97   6
   5  -1  -6 12126.3 1103.11   9
  -5  -1   6 13266.0 1073.47   1
   5   1  -6 13213.9 1146.63   9
   5  -1  -6 11543.3 1085.61   6
   5   1  -6 13384.0 1198.92   6
  -5  -1   5 23602.7 1288.24   1
   5   1  -5 24405.4 1418.03   6
   5  -1  -5 20674.7 1278.33   9
   5   1  -5 25697.3 1395.25   9
   5  -1  -5 19709.8 1241.10   6
   5  -1  -4 14092.2 775.099   7
   5  -1  -4 12119.6 851.224   9
   5   1  -4 15775.8 958.268   9
   5   1  -4 15961.3 783.498   7
   5  -1  -4 14504.5 921.578   6
   5   1  -4 15670.6 983.621   6
   5  -1  -4 12918.5 861.914   3
  -5  -1   4 16577.7 990.795   1
   5  -1  -3 199842. 1707.69   4
  -5   1   3 196407. 2305.95   2
   5  -1  -3 184712. 2860.67   9
   5  -1  -3 195311. 2838.08   3
   5   1  -3 205936. 3108.62   6
   5  -1  -3 184170. 2816.05   6
  -5   1   2 23971.4 631.762   2
   5  -1  -2 23556.7 824.041   7
   5  -1  -2 21995.8 821.831   9
   5  -1  -2 22567.0 643.237   4
   5   1  -2 22256.2 791.729   7
   5  -1  -2 22167.4 785.487   3
   5   1  -2 23324.9 803.911   4
   5   1  -1 44400.8 1036.16   4
   5   1  -1 40857.4 821.749   2
  -5   1   1 44915.3 746.163   2
   5  -1  -1 42242.4 939.521   4
   5  -1  -1 43078.7 829.952   3
   5  -1   0 16068.1 650.913   1
   5   1   0 15162.3 555.906   2
   5  -1   0 15717.2 553.596   7
   5  -1   0 15532.5 603.064   4
   5   1   0 14935.9 578.851   4
   5   1   1 38293.4 917.997   4
   5  -1   1 38531.1 1088.42   1
  -5   1  -1 43339.1 1013.81   5
  -5  -1  -1 43519.5 1049.93   3
   5  -1   1 42886.5 1061.15   4
   5  -1   2 187638. 2370.19   4
  -5  -1  -2 185608. 2567.79   3
   5  -1   2 190937. 2670.90   1
  -5   1  -2 188568. 2599.12   5
  -5  -1  -3 12399.1 743.526   9
   5   1   3 12776.6 472.365   4
   5  -1   3 12758.1 776.804   1
  -5  -1  -3 11504.2 764.881   3
  -5  -1  -3 12309.8 881.111   5
  -5   1  -3 12442.6 793.473   5
   5  -1   3 10834.7 585.066   4
  -5  -1  -4 5390.97 584.308   9
  -5   1  -4 5126.19 552.212   9
  -5   1  -4 5340.88 583.910   5
  -5  -1  -4 5086.31 644.512   5
  -5  -1  -4 5348.14 604.871   3
   5  -1   4 5833.54 592.609   1
  -5  -1  -5 4711.32 620.220   9
  -5  -1  -5 4495.50 665.998   5
  -5   1  -5 5307.64 643.501   9
  -5   1  -5 4450.56 618.352   5
  -5   1  -6 21114.7 1457.72   9
  -5   1  -6 19753.4 1456.48   5
  -5  -1  -6 16905.6 1413.06   5
  -5   1  -7 2062.75 336.834  27
  -5   1  -7 1627.49 300.574  18
  -5   1  -7 775.137 321.923   9
  -5  -1  -7 1770.18 309.637  13
  -5  -1  -7 1801.02 352.526  12
  -5   1  -8 104.398 151.459  27
  -5  -1  -8 89.2199 65.0353  27
  -5   1  -8-100.356 73.9410  15
  -5   1  -8-130.791 128.623  12
  -5  -1  -8 72.3631 133.014  12
  -5   1  -9 362.087 182.169  27
  -5  -1  -9 552.962 206.643  27
  -5   1  -9 319.483 158.722  12
  -5  -1  -9 323.290 181.948  12
  -5   1  -9 514.232 199.575  15
  -5   1 -10 209.240 108.259  27
  -5  -1 -10 304.521 129.950  12
  -5   1 -11 144.238 76.9038  27
  -5   1 -11 338.174 125.938  12
   5   3 -11 203.861 105.584  27
   5   3 -11 4.34257 94.6749  15
   5  -3 -11 91.5914 121.349  12
   5   3 -10 287.298 174.742  27
   5  -3 -10 111.813 138.326  24
   5  -3 -10 136.541 155.923  16
   5  -3 -10 203.611 144.643  10
   5   3 -10 137.483 146.399  12
   5   3 -10 274.578 184.623  15
   5  -3 -10 52.2050 146.003  12
   5  -3 -10-141.493 124.384  14
   5   3  -9 421.120 183.789  27
   5  -3  -9 397.606 206.857  24
   5  -3  -9 128.430 152.448  12
   5   3  -9 87.8129 113.004  15
   5  -3  -9 538.820 216.369  15
   5   3  -9 135.392 116.284  12
   5  -3  -9 374.511 230.650  16
   5  -3  -9 463.858 213.889  10
   5   3  -9 228.186 116.331  11
   5  -3  -9 128.110 130.592  14
   5  -3  -8 2823.45 451.418  24
   5   3  -8 2770.28 429.071  27
   5   3  -8 2162.87 396.365  15
   5  -3  -8 1954.29 366.627  10
   5  -3  -8 2279.42 385.792  14
   5  -3  -8 1626.82 322.281  15
   5  -3  -8 2371.35 408.146  16
   5   3  -8 3031.25 436.689  12
   5  -3  -8 2954.17 457.171  12
   5   3  -8 3006.13 429.542  11
  -5  -3   7 13830.0 1381.03   1
   5   3  -7 14581.7 1401.40   6
   5   3  -7 13967.7 1371.69   9
  -5  -3   6 995.758 334.994   1
   5   3  -6 859.726 316.573   9
  -5   3   6 586.946 241.136   8
   5   3  -6 926.502 330.800   6
   5  -3  -6 939.927 331.769   3
  -5   3   5 4213.14 582.086   2
   5  -3  -5 5037.02 693.393   3
   5   3  -5 5043.92 660.004   6
  -5   3   5 5733.83 717.955   8
  -5  -3   5 4978.10 704.776   1
  -5   3   4 971.670 300.885   8
  -5  -3   4 558.399 251.887   1
   5   3  -4 514.800 213.599   6
  -5   3   4 384.370 164.054   2
   5  -3  -4 1006.83 302.132   3
   5   3  -4 583.007 206.249   7
  -5   3   3 193915. 3210.43   2
  -5  -3   3 181856. 3507.26   1
  -5   3   3 188723. 3516.73   8
   5  -3  -3 181977. 3418.16   3
   5   3  -3 185879. 3025.06   6
   5  -3  -3 196818. 2654.67   4
   5   3  -2 1600.90 285.521   2
  -5   3   2 1013.33 232.347   2
  -5   3   2 891.728 237.942   8
   5  -3  -2 1033.24 233.258   3
  -5  -3   2 1130.86 265.362   1
   5  -3  -1 22790.9 1035.83   1
   5   3  -1 21469.8 1021.49   2
  -5  -3   1 23384.7 1040.12   1
   5  -3  -1 20878.6 1004.69   3
  -5   3   1 23455.8 1065.09   8
  -5   3   1 22124.5 991.950   2
   5  -3   0 6982.99 613.616   1
   5   3   0 7510.82 611.527   2
  -5   3   0 7048.80 561.532   8
  -5  -3   0 7991.75 534.123   1
  -5   3   0 7193.24 574.929   2
  -5  -3  -1 2484.32 252.142   1
   5  -3   1 2554.27 425.994   1
   5   3   1 2320.45 366.782   2
  -5  -3  -1 2350.59 376.211   3
   5   3   2 605.338 243.833   2
  -5  -3  -2 361.470 195.476   5
  -5  -3  -2 583.069 237.740   3
   5  -3   2 409.789 181.038   1
   5  -3   3 141801. 3360.28   1
  -5  -3  -3 146160. 3295.89   3
  -5  -3  -3 135612. 3163.08   5
   5   3   3 135893. 3188.41   2
  -5  -3  -4 17168.1 1243.57   3
   5  -3   4 20008.3 1368.20   1
  -5  -3  -4 16442.3 1222.85   5
   5   3   4 18411.4 1280.71   2
  -5  -3  -5 3979.38 644.732   5
   5   3   5 2010.64 478.510   2
   5  -3   5 2631.59 545.397   1
  -5  -3  -5 2462.43 518.334   3
  -5  -3  -6 1672.65 468.483   5
  -5   3  -6 526.635 251.175   9
  -5  -3  -6 1625.71 486.088   3
  -5   3  -7 634.900 204.206  18
  -5   3  -7 722.075 209.797  27
  -5  -3  -7 637.251 234.017  24
  -5  -3  -7 840.650 251.431  12
  -5  -3  -7 1328.91 276.559  14
  -5   3  -8 1596.52 325.256  27
  -5  -3  -8 1004.79 247.242  14
  -5  -3  -8 1029.92 280.373  12
  -5   3  -9 3148.64 463.859  27
  -5   3  -9 2842.86 446.729  15
  -5  -3  -9 2539.55 419.076  12
  -5   3 -10 911.720 210.871  27
  -5   3 -10 1286.73 282.667  15
  -5  -3 -10 1246.64 291.515  12
  -5   3 -11 899.798 192.385  27
  -5  -3 -11 506.675 146.713  12
   5   5 -11 280.881 124.605  27
   5   5 -11 338.801 124.384  15
   5  -5 -11 676.313 168.546  14
   5  -5 -10 357.976 195.738  24
   5   5 -10 242.000 120.966  27
   5   5 -10 145.679 110.180  15
   5  -5 -10 531.593 195.066  12
   5  -5 -10 284.895 149.491  14
   5   5 -10 222.118 111.913  11
   5  -5  -9 305.216 186.930  24
   5   5  -9 263.750 179.605  27
   5  -5  -9 33.2144 100.247  12
   5  -5  -9 391.567 189.510  14
   5   5  -9 484.104 237.344  15
   5   5  -9 365.442 167.074  11
   5   5  -8 994.561 274.215  27
   5  -5  -8 716.932 273.434  24
   5   5  -8 818.706 244.715  11
   5  -5  -8 1053.20 272.002  14
   5  -5  -8 682.093 271.189  16
   5  -5  -7 12267.9 949.546  24
   5   5  -7 11414.9 843.213  27
   5  -5  -7 10756.3 847.171  14
   5  -5  -7 10550.3 836.401  16
   5   5  -6 970.406 239.096  27
   5  -5  -6 1415.04 318.314  24
   5  -5  -6 1497.82 319.226  20
   5  -5  -6 1388.75 306.220  16
   5  -5  -6 1366.11 299.230  14
   5  -5  -6 896.964 251.758  10
   5  -5  -5 18564.5 1547.85   3
  -5   5   5 20299.1 1624.13   8
  -5  -5   5 15017.5 1442.12   1
  -5   5   4 1112.85 374.680   8
   5  -5  -4 1887.57 474.805   3
  -5  -5   4 1472.85 472.999   1
  -5   5   4 1385.99 381.271   2
   5  -5  -3 29022.9 1717.17   3
  -5   5   3 31757.1 1695.35   2
  -5  -5   3 29797.4 1777.41   1
  -5   5   3 31418.7 1792.23   8
  -5  -5   2 23581.5 1471.66   1
  -5   5   2 22567.2 1389.08   2
   5  -5  -2 21936.0 1462.91   3
   5   5  -2 21544.5 1366.73   2
  -5   5   2 22710.9 1489.10   8
   5   5  -1 13789.3 1085.64   2
  -5  -5   1 15279.9 1105.38   1
   5  -5  -1 14630.0 1085.90   1
   5  -5  -1 13645.1 1112.73   3
  -5   5   1 13916.9 1051.47   2
   5  -5   0 94302.5 2847.82   1
  -5  -5   0 102491. 2606.57   1
  -5   5   0 95264.0 2753.14   2
   5   5   0 95611.2 2901.39   2
   5   5   1 34565.4 1775.55   2
  -5  -5  -1 35038.6 1872.74   3
   5  -5   1 34337.6 1808.06   1
   5  -5   2 32608.8 1874.09   1
   5   5   2 31331.1 1755.36   2
  -5  -5  -2 33099.7 1878.11   3
   5   5   3 7557.54 915.128   2
  -5  -5  -3 7965.71 947.916   3
   5  -5   3 7362.78 934.262   1
   5   5   4 8154.71 1018.33   2
  -5  -5  -4 8541.65 1026.36   3
   5  -5   4 8903.25 1083.63   1
   5   5   5 10737.7 1240.16   2
   5  -5   5 8870.13 1152.73   1
  -5  -5  -5 10227.0 1196.33   3
  -5   5  -6 1596.49 310.155  18
  -5  -5  -6 1583.24 312.168  22
  -5   5  -6 1634.53 300.372  23
  -5  -5  -6 1765.49 377.139  24
  -5   5  -6 1274.82 284.859  27
  -5  -5  -6 1171.61 278.988  12
  -5   5  -7 127.820 92.9238  27
  -5  -5  -7-123.372 150.424  22
  -5  -5  -7-41.5107 88.0115  24
  -5  -5  -7-64.6087 137.256  12
  -5  -5  -7-43.9853 130.399  14
  -5   5  -8-19.8079 98.6861  27
  -5  -5  -8-23.8870 71.6640  14
  -5  -5  -8-91.6659 101.991  12
  -5   5  -9 603.735 215.240  27
  -5  -5  -9 655.106 190.156  12
  -5  -5  -9 645.322 193.553  14
  -5   5  -9 734.780 239.464  15
  -5   5 -10 77.1466 69.1149  27
  -5   5 -10-66.3815 104.687  15
  -5  -5 -10-162.901 116.440  12
   5   7 -10-20.9796 66.5825  27
   5  -7 -10-37.3509 65.6049  14
   5   7 -10-119.642 89.0739  15
   5   7  -9 14.3183 123.075  27
   5  -7  -9 7.18769 103.806  24
   5   7  -9 235.513 149.700  15
   5   7  -9 191.705 150.296  11
   5  -7  -9 93.8866 76.9391  14
   5   7  -8 440.972 197.143  27
   5  -7  -8 485.934 219.317  24
   5   7  -8 481.191 183.967  15
   5   7  -8 689.142 208.975  11
   5  -7  -8 350.047 168.062  14
   5  -7  -7 4845.03 585.938  24
   5   7  -7 4504.46 544.899  27
   5  -7  -7 4823.86 576.845  14
   5  -7  -6 8473.84 731.005  19
   5  -7  -6 7820.98 741.570  24
   5   7  -6 8223.55 710.298  27
   5   7  -6 8936.49 748.529  23
   5  -7  -6 7953.61 727.929  14
   5   7  -5 6807.59 647.610  27
   5   7  -5 7495.05 709.585  23
   5  -7  -5 150.091 124.974  19
   5  -7  -5 131.780 157.970  20
   5  -7  -5 59.7291 127.789  24
   5   7  -4 568.099 184.295  27
   5  -7  -4 872.650 230.799  20
   5   7  -4 528.884 189.765  23
  -5  -7   3 73.7393 123.491   1
  -5   7   3 147.683 163.374   2
   5  -7  -3 324.410 236.916   3
   5   7  -2 841.763 369.472   2
   5  -7  -2 631.467 284.463   3
  -5  -7   2 346.763 284.328   1
  -5   7   2 823.804 335.960   2
   5   7  -1 17100.1 1477.01   2
  -5   7   1 17061.7 1460.56   2
   5  -7  -1 18580.1 1601.53   3
   5  -7   0 16131.7 1507.20   3
  -5  -7   0 14303.2 1441.19   3
  -5   7   0 14542.0 1350.26   2
   5   7   0 14361.6 1385.18   2
  -5  -7  -1-104.969 242.873   3
   5  -7   1-276.970 271.689   1
   5   7   1-1.07754 148.945   2
   5  -7   1-124.238 206.002   3
   5  -7   2 7537.21 1066.93   1
  -5  -7  -2 11614.0 1339.69   3
   5   7   2 10345.8 1211.61   2
  -5   7  -3 360.466 134.125  23
  -5  -7  -3 611.424 182.204  22
  -5  -7  -4 955.988 245.253  22
  -5   7  -4 1230.74 286.615  23
  -5   7  -5 132.362 122.337  23
  -5  -7  -5-100.789 92.3502  24
  -5  -7  -5 101.577 120.112  22
  -5   7  -5 37.6721 78.9740  27
  -5   7  -6 405.082 180.638  27
  -5  -7  -6 302.682 132.084  22
  -5   7  -6 217.464 140.663  23
  -5  -7  -6 490.429 229.251  24
  -5  -7  -7 137.309 92.0584  22
  -5   7  -7-14.9368 76.4222  27
  -5   7  -7 260.431 191.894  23
  -5  -7  -7-29.2186 115.066  14
  -5   7  -8 14.1942 80.6823  27
  -5  -7  -8 159.679 133.036  14
  -5   7  -9 2003.59 278.911  27
  -5   7  -9 2154.40 308.937  15
  -5  -7  -9 1839.44 258.135  14
   5   9  -8 187.171 104.604  27
   5   9  -8 145.046 91.2164  15
   5   9  -8 89.4485 98.4180  11
   5  -9  -8-75.7924 76.2244  14
   5  -9  -7 322.871 117.411  24
   5   9  -7 719.482 203.991  27
   5   9  -7 984.375 219.552  23
   5  -9  -7 1028.10 231.716  14
   5   9  -7 842.627 205.557  15
   5   9  -6 882.471 225.627  27
   5   9  -6 1243.51 267.765  23
   5  -9  -6 997.770 227.872  14
   5   9  -5-26.3785 73.1298  27
   5   9  -5 10.4694 113.490  23
   5  -9  -5-106.175 145.000  14
   5   9  -4 7225.69 674.708  23
   5  -9  -4 7213.41 678.622  20
   5  -9  -4 7272.19 666.310  19
   5  -9  -3 16215.9 1004.90  20
   5   9  -3 17188.7 1045.68  23
  -5  -9   2 4059.93 525.162  22
   5  -9  -2 3948.26 502.056  20
   5   9  -2 4129.64 517.134  23
   5   9  -1 10905.8 821.125  23
   5  -9  -1 12007.0 838.343  20
  -5  -9   1 11231.5 862.856  22
   5  -9   0 5469.95 584.486  22
  -5   9   0 3498.69 447.320  23
  -5  -9   0 5565.58 602.894  22
   5   9   0 5496.71 583.771  23
  -5  -9  -1 194.633 135.436  22
  -5   9  -1 411.793 189.166  23
   5   9   1 308.143 161.627  23
   5  -9   1 326.998 173.768  22
  -5   9  -2-84.4832 130.406  23
  -5  -9  -2 86.1892 82.3480  22
  -5  -9  -3 1199.53 282.471  22
  -5   9  -3 809.256 231.440  23
  -5   9  -4 504.757 196.323  23
  -5  -9  -4 799.587 224.848  22
  -5  -9  -5 334.842 151.845  22
  -5   9  -5 656.752 222.226  23
  -5  -9  -6-23.2063 82.7075  22
  -5   9  -6 98.1998 85.5362  23
  -5  -9  -6 98.2885 111.583  14
  -5   9  -7 281.503 114.840  23
  -5  -9  -7 254.383 114.473  14
  -5 -11   6 155.087 95.7797  22
  -5 -11   5 82.0492 100.098  22
   5  11  -5-14.6387 80.5047  23
  -5 -11   4-142.726 128.921  22
   5  11  -4-110.202 104.854  23
   5  11  -3 8.12392 84.4198  23
  -5 -11   3 204.556 137.301  22
   5  11  -2-17.6611 77.8802  23
  -5 -11   2-50.2652 110.736  22
   5  11  -1 1975.89 311.531  23
  -5 -11   1 2244.03 328.302  22
  -5 -11   0 67.1485 106.441  22
   5  11   0 201.503 122.685  23
   5 -11   0 113.873 111.832  22
   5 -11   1 2.54223 70.1826  22
  -5 -11  -1-107.935 93.7077  22
  -5  11  -1-42.4740 62.9213  23
   5 -11   2 516.790 152.554  22
  -5  11  -2 709.334 187.420  23
  -5 -11  -2 781.905 194.264  22
   5 -11   3 188.474 116.995  22
  -5  11  -3 24.4295 85.1415  23
  -5 -11  -3 254.292 110.735  22
  -5 -11  -3 104.852 69.5378  14
   5  11   4 3576.12 372.601  26
  -5  11  -4 3652.83 377.762  23
  -5 -11  -4 3909.21 372.494  22
   5 -11   4 3799.22 366.360  22
  -5  11  -5 713.688 156.460  23
   6   0 -12 700.110 185.982  15
   6   0 -11 104.552 109.120  15
   6   0 -11-147.375 105.785  12
   6   0 -11-15.4097 115.671  10
   6   0 -10 2187.51 379.613  10
   6   0 -10 2519.65 437.064  12
   6   0 -10 1935.29 379.566  15
   6   0  -9-23.9378 141.222  15
   6   0  -9 254.539 141.788  14
   6   0  -9-161.345 172.598  12
   6   0  -8 550.895 182.222  14
   6   0  -8 452.119 235.468  12
   6   0  -8 196.812 96.9202  15
   6   0  -7-106.331 141.795   9
   6   0  -7-187.097 174.273   6
   6   0  -6 64188.0 2495.75   9
   6   0  -6 68927.1 2761.98   6
   6   0  -5 87.7679 75.6246   7
  -6   0   5 37.9823 89.2553   1
   6   0  -5-60.8099 114.033   9
   6   0  -5 70.2327 150.336   6
   6   0  -4 8498.02 703.278   9
   6   0  -4 9295.16 608.462   7
   6   0  -4 7830.13 692.704   6
   6   0  -3 44.0908 121.077   9
   6   0  -3 23.6352 52.1009   4
   6   0  -2 432314. 3112.21   4
   6   0  -2 440047. 3469.99   7
   6   0  -1 8.75737 33.3270   9
   6   0  -1-4.10752 58.0916   4
   6   0   0 1795.82 174.631   7
   6   0   0 1752.10 195.710   4
   6   0   1 99.9888 57.7543   4
   6   0   1 54.5909 36.2104   7
  -6   0  -1 79.7752 53.7966   9
  -6   0  -1-65.8471 52.1856   3
   6   0   2 67181.6 1314.66   1
  -6   0  -2 64439.6 1718.23   5
  -6   0  -2 63406.0 1278.20   9
  -6   0  -2 63062.4 1359.31   3
   6   0   2 63687.5 1230.58   4
   6   0   3 128.459 88.2626   4
  -6   0  -3-53.3998 85.8236   9
  -6   0  -4 32931.1 1378.42   9
  -6   0  -4 31881.9 1522.59   5
  -6   0  -5-142.203 156.220   9
  -6   0  -5-42.0597 127.095   5
  -6   0  -6 728.455 276.995   9
  -6   0  -6 373.193 258.116   5
  -6   0  -7 61.8621 84.6424  12
  -6   0  -7-62.3064 94.7441  13
  -6   0  -8 26932.4 1313.14  27
  -6   0  -8 29085.1 1425.65  12
  -6   0  -9 56.2442 86.6557  27
  -6   0  -9 317.736 175.993  12
  -6   0 -10 11596.2 775.182  27
  -6   0 -10 11913.7 846.443  12
  -6   0 -11 84.1263 61.9442  12
   6   2 -12 148.430 94.9976  15
   6  -2 -12 155.058 88.9852  12
   6   2 -11 1896.47 314.265  10
   6   2 -11 1881.75 347.538  15
   6  -2 -11 2136.96 336.786  15
   6  -2 -11 2173.79 372.010  12
   6   2 -10 473.417 178.767  27
   6  -2 -10 657.767 219.159  24
   6  -2 -10 467.591 183.625  10
   6   2 -10 446.880 226.172  15
   6  -2 -10 400.095 157.981  15
   6  -2 -10 536.347 173.991  14
   6  -2 -10 290.499 199.836  12
   6  -2 -10 308.756 155.445  16
   6   2 -10 743.672 264.526  12
   6  -2  -9 280.551 145.793  24
   6   2  -9 157.783 93.1066  27
   6  -2  -9 965.515 268.014  10
   6   2  -9 181.884 118.482  12
   6  -2  -9 457.470 193.698  16
   6  -2  -9 447.800 174.839  14
   6  -2  -9 512.258 215.952  15
   6  -2  -9 715.631 261.202  12
   6   2  -9 390.776 208.590  15
   6   2  -9 469.945 200.608  11
   6  -2  -8 3469.19 484.212  24
   6   2  -8 3672.57 465.127  27
   6  -2  -8 6332.09 620.144  14
   6   2  -8 6200.98 607.439  11
   6  -2  -8 6257.99 627.304  16
   6  -2  -8 3936.92 497.333  10
   6   2  -8 6099.63 633.876  12
   6  -2  -8 5936.82 648.246  12
   6  -2  -8 3749.31 490.978  15
   6   2  -8 7239.71 727.563  15
  -6  -2   7 716.903 297.800   1
   6   2  -7 1291.94 453.351   9
   6   2  -7 799.770 368.237   6
   6  -2  -6 404.172 224.323   6
   6   2  -6 393.430 252.552   6
   6   2  -6 434.986 222.630   9
  -6   2   6 619.046 239.412   8
  -6  -2   6 543.569 236.174   1
  -6  -2   5 1661.07 394.522   1
   6  -2  -5 1641.28 349.644   6
   6  -2  -5 2138.73 433.419   3
   6   2  -5 1498.79 379.877   6
   6   2  -4 969.070 228.516   7
   6  -2  -4 1002.47 263.909   6
   6   2  -4 694.202 240.453   6
  -6  -2   4 897.316 266.258   1
  -6   2   4 887.604 219.685   2
   6  -2  -4 695.104 244.317   3
  -6   2   3 26218.2 981.293   2
   6   2  -3 24050.7 1065.07   6
   6   2  -3 24356.6 1049.19   7
   6  -2  -3 24246.3 1091.24   3
   6  -2  -3 23404.9 783.449   4
  -6  -2   3 22653.8 1141.17   1
   6   2  -2 65124.3 1470.79   2
  -6   2   2 66907.5 1404.07   2
   6  -2  -2 68228.2 1590.89   3
   6  -2  -2 69115.1 1457.16   4
  -6  -2   2 63751.7 1731.90   1
   6   2  -2 69273.6 1726.24   4
   6   2  -1 2539.68 320.662   4
  -6  -2   1 3234.10 330.332   1
   6  -2  -1 2569.48 282.523   3
  -6   2   1 2802.95 281.931   2
   6   2  -1 2498.22 290.561   2
   6  -2  -1 2899.54 327.422   4
   6   2   0 171214. 2494.27   4
   6  -2   0 175277. 2681.96   1
  -6  -2   0 177059. 2076.55   1
   6   2   0 169382. 2482.54   2
   6   2   1 122873. 2047.04   4
  -6  -2  -1 123598. 2286.91   3
   6   2   1 119606. 2241.24   2
  -6   2  -1 126920. 1599.36   5
  -6  -2  -1 123524. 1307.48   1
  -6   2  -1 120875. 1603.51   8
   6  -2   1 119030. 2387.27   1
   6   2   2 477208. 4991.99   2
  -6   2  -2 484721. 3973.35   5
   6  -2   2 472581. 5051.40   1
   6  -2   3 65462.3 1795.05   4
  -6  -2  -3 62649.6 1943.08   3
  -6   2  -3 63023.6 1698.18   5
  -6  -2  -3 59474.0 2068.77   5
   6  -2   3 62478.3 2004.72   1
  -6  -2  -4 114168. 3173.09   5
  -6   2  -4 123945. 2811.57   5
   6  -2   4 123484. 3064.40   1
  -6  -2  -4 122467. 3073.92   3
   6  -2   5 13.4654 129.522   1
  -6   2  -5 197.918 171.817   9
  -6  -2  -5 286.084 237.947   5
  -6   2  -5 35.8228 101.170   5
  -6  -2  -5-44.6953 173.548   3
  -6   2  -6 372.555 144.310   9
   6   2   6 24.1321 162.560   2
  -6   2  -7 3712.52 470.742  18
  -6   2  -7 3958.41 486.801  27
  -6  -2  -7 4902.79 582.479  24
  -6  -2  -7 4041.14 481.643  13
  -6  -2  -7 4687.84 584.069  12
  -6   2  -8-8.71052 134.706  27
  -6  -2  -8 272.899 210.427  12
  -6   2  -8-186.693 175.175  15
  -6   2  -9 816.284 247.794  27
  -6   2  -9 1112.75 277.572  15
  -6  -2  -9 826.279 259.721  12
  -6   2 -10 532.536 173.145  27
  -6   2 -10 886.933 227.832  15
  -6  -2 -10 584.546 212.686  12
  -6   2 -11 27.7045 78.4265  27
  -6  -2 -11 85.3194 105.755  12
   6   4 -11 1355.16 251.210  27
   6   4 -11 1184.43 255.044  15
   6  -4 -11 1244.46 255.227  12
   6  -4 -11 1023.91 214.666  14
   6   4 -10 4942.12 563.917  27
   6  -4 -10 4141.52 526.936  24
   6  -4 -10 5057.49 564.940  12
   6  -4 -10 3981.12 489.862  14
   6   4 -10 4450.94 551.122  15
   6   4 -10 4637.73 513.888  11
   6  -4  -9 2928.74 491.983  24
   6   4  -9 3391.10 488.925  27
   6  -4  -9 3884.62 527.454  10
   6   4  -9 3592.64 521.117  15
   6  -4  -9 3500.48 507.127  14
   6  -4  -9 2983.77 463.561  16
   6  -4  -9 3471.69 500.582  12
   6   4  -9 3209.01 463.434  11
   6  -4  -8 8237.23 780.347  24
   6   4  -8 7913.65 709.763  27
   6  -4  -8 7769.56 724.279  16
   6   4  -8 8327.27 786.056  15
   6  -4  -8 7738.96 720.507  14
   6  -4  -8 8651.29 769.114  10
   6  -4  -8 5865.45 616.620  15
   6  -4  -8 9358.17 811.462  12
   6   4  -8 8352.67 740.299  11
   6   4  -7 194.439 120.822  27
   6  -4  -7 1053.03 331.155  24
   6  -4  -7 636.229 259.465  10
   6  -4  -7 738.087 285.020  15
   6  -4  -7 1121.07 333.761  12
   6  -4  -7 1031.32 297.481  16
  -6  -4   6 1121.91 425.201   1
  -6   4   6 667.554 286.798   8
   6  -4  -6 1244.61 427.008   3
  -6   4   5 13919.0 1237.93   8
  -6  -4   5 11012.7 1124.84   1
   6  -4  -5 13506.5 1217.78   3
  -6  -4   4 896.078 282.332   1
  -6   4   4 1181.88 313.895   2
   6   4  -4 1540.65 357.020   7
   6  -4  -4 1836.25 446.931   3
  -6   4   4 1346.34 422.853   8
  -6  -4   3 2172.90 410.094   1
   6  -4  -3 2237.77 372.629   4
  -6   4   3 1775.39 380.033   8
   6  -4  -3 2372.89 437.396   3
  -6   4   3 2265.16 400.267   2
  -6  -4   2 11200.9 896.717   1
   6  -4  -2 11589.0 922.763   3
  -6   4   2 12749.2 964.155   8
  -6   4   2 11542.5 848.677   2
   6   4  -2 11097.1 857.428   2
   6   4  -1 8587.88 749.565   2
  -6   4   1 8250.91 706.923   2
   6  -4  -1 8368.11 753.853   1
  -6   4   1 9538.65 792.462   8
  -6  -4   1 7937.84 704.439   1
   6  -4  -1 8768.03 758.442   3
   6  -4   0 16697.3 1098.52   1
   6   4   0 15966.9 1044.49   2
  -6   4   0 17648.5 1045.35   8
  -6   4   0 17745.3 1039.23   2
  -6  -4   0 17806.3 951.721   1
   6   4   1 1681.87 372.405   2
  -6  -4  -1 1197.74 286.298   5
  -6  -4  -1 1443.67 372.777   3
   6  -4   1 1923.61 410.933   1
  -6  -4  -2 81123.7 2392.77   5
  -6  -4  -2 82798.8 2669.42   3
   6   4   2 74270.5 2488.18   2
   6  -4   2 79937.6 2661.05   1
  -6  -4  -3 21351.6 1425.85   3
   6  -4   3 21382.2 1473.73   1
  -6  -4  -3 22601.3 1376.96   5
   6   4   3 21538.0 1438.38   2
  -6  -4  -4 55179.6 2441.24   3
  -6  -4  -4 53207.5 2316.94   5
   6  -4   4 55372.2 2515.20   1
   6   4   4 53824.0 2422.41   2
   6  -4   5 276.506 170.057   1
   6   4   5 445.948 287.992   2
  -6  -4  -5 472.682 273.912   5
  -6  -4  -6 91.4075 101.964  22
  -6  -4  -6 227.734 204.006  24
  -6   4  -6 39.8228 129.935  27
  -6   4  -6-1.38140 82.9487  18
  -6  -4  -6 92.1753 114.204  12
  -6  -4  -7 10508.7 889.194  24
  -6   4  -7 10832.7 823.887  27
  -6   4  -7 10263.4 807.243  18
  -6  -4  -7 10212.7 869.729  12
  -6  -4  -7 10569.3 811.443  14
  -6   4  -8 1083.33 278.710  27
  -6  -4  -8 931.329 246.541  14
  -6  -4  -8 758.616 239.316  12
  -6   4  -9 77.4953 125.021  27
  -6  -4  -9-19.9733 76.5869  14
  -6   4  -9 93.4661 146.873  15
  -6  -4  -9-156.082 155.338  12
  -6   4 -10 318.028 150.033  27
  -6   4 -10 279.947 138.970  15
  -6  -4 -10 152.456 107.103  12
   6  -6 -10 439.139 176.598  24
   6   6 -10 510.111 179.344  27
   6   6 -10 194.543 127.345  15
   6  -6 -10 226.724 107.352  14
   6   6 -10 311.274 143.362  11
   6   6  -9 124.229 127.295  27
   6  -6  -9 573.569 228.658  24
   6   6  -9 574.324 224.583  15
   6  -6  -9 347.567 151.556  14
   6   6  -9 221.318 115.795  11
   6   6  -8 5327.58 599.149  27
   6  -6  -8 4945.07 600.642  24
   6  -6  -8 5468.33 608.724  14
   6   6  -8 5827.06 657.008  15
   6   6  -8 4977.02 587.471  11
   6  -6  -7 41.1495 195.809  24
   6   6  -7 676.595 264.571  27
   6  -6  -7 107.862 160.473  14
   6  -6  -7 596.840 289.974  16
   6  -6  -6 12015.1 862.804  19
   6  -6  -6 12548.9 919.248  20
   6   6  -6 10734.0 816.155  27
   6  -6  -6 10988.2 909.041  24
   6  -6  -6 11917.5 879.353  14
   6  -6  -6 12051.0 871.341  16
   6  -6  -5 35893.7 1465.56  20
   6   6  -5 35025.3 1418.40  23
   6   6  -5 33522.3 1371.35  27
   6  -6  -5 30495.6 2116.16   3
   6   6  -4 4437.20 752.675   7
   6  -6  -4 6379.52 925.393   3
  -6  -6   4 6688.39 963.112   1
  -6   6   3 43014.5 2177.05   2
  -6  -6   3 47689.0 2436.04   1
   6  -6  -3 39898.5 2214.94   3
  -6  -6   2 35813.0 1990.82   1
  -6   6   2 33913.3 1887.75   2
   6   6  -2 31136.7 1823.91   2
   6  -6  -2 33303.2 1994.15   3
  -6  -6   1 45544.9 2109.36   1
  -6   6   1 40687.6 2038.50   2
   6  -6  -1 43229.5 2215.24   3
   6   6  -1 43213.4 2155.55   2
   6  -6   0 13291.8 1214.19   1
  -6   6   0 10631.2 1044.97   2
   6   6   0 11451.4 1136.37   2
   6  -6   0 12500.1 1187.35   3
  -6  -6   0 11628.1 1186.25   3
   6  -6   1 14340.3 1324.73   1
  -6  -6  -1 15187.5 1377.61   3
   6   6   1 12423.4 1208.43   2
   6   6   2-77.5996 140.677   2
  -6  -6  -2 14.5591 165.208   3
   6  -6   2-170.352 301.898   1
   6  -6   3 120.087 220.319   1
   6   6   3 315.460 179.061   2
  -6   6  -4 29617.0 1305.98  23
  -6  -6  -4 26757.0 1249.20  22
   6   6   4 27545.4 2004.60   2
  -6  -6  -4 27009.3 1990.68   3
   6  -6   4 28377.0 2102.41   1
  -6   6  -5 42.8929 88.2990  27
  -6   6  -5 50.5041 111.276  18
  -6   6  -5-62.3928 100.992  23
  -6  -6  -5 63.4482 142.776  24
  -6  -6  -5 42.4462 65.3047  22
  -6  -6  -6 100.024 99.4308  22
  -6  -6  -6 136.218 116.901  24
  -6   6  -6-54.0986 75.4540  23
  -6   6  -6 6.07930 117.657  27
  -6  -6  -6 52.2376 125.259  12
  -6   6  -7 2297.63 361.096  23
  -6   6  -7 1885.15 346.485  27
  -6  -6  -7 2281.99 372.019  22
  -6  -6  -7 1662.56 335.054  14
  -6  -6  -7 2378.05 413.110  12
  -6   6  -8 2887.18 401.134  27
  -6  -6  -8 1789.83 333.889  14
  -6  -6  -8 2940.10 434.338  12
  -6   6  -9 538.942 170.182  27
  -6  -6  -9 366.457 139.912  14
  -6   6  -9 655.615 182.847  15
  -6  -6  -9 568.005 185.744  12
  -6   6 -10-24.1653 72.1346  27
  -6   6 -10 163.990 89.0992  15
   6   8  -9 572.257 167.277  27
   6   8  -9 345.793 125.724  15
   6  -8  -9 239.873 116.973  14
   6   8  -9 298.481 114.157  11
   6   8  -8 76.2007 106.497  27
   6  -8  -8 61.5031 108.479  24
   6   8  -8 211.973 147.686  11
   6  -8  -8-25.7373 150.200  14
   6   8  -8 173.590 125.198  15
   6   8  -7 713.067 194.645  23
   6   8  -7 772.189 243.533  27
   6  -8  -7 38.1537 120.525  24
   6  -8  -7 160.827 162.875  14
   6   8  -6 2657.96 399.677  27
   6  -8  -6 2803.56 412.030  19
   6   8  -6 3938.08 491.435  23
   6  -8  -6 2619.55 422.252  24
   6  -8  -6 3070.98 450.269  14
   6  -8  -5 397.606 171.645  24
   6   8  -5 405.713 176.039  27
   6   8  -5 665.411 248.190  23
   6  -8  -5 876.062 284.384  20
   6  -8  -5 446.538 175.316  19
   6  -8  -5 670.661 208.798  14
   6  -8  -4 22064.7 1200.73  20
   6   8  -4 22631.9 1204.52  23
   6   8  -4 22502.7 1149.24  27
   6   8  -3 1619.51 324.810  23
   6  -8  -3 1347.93 295.322  20
   6   8  -2 543.073 208.543  23
   6  -8  -2 444.271 193.651  20
   6   8  -1-112.966 93.3223  23
  -6  -8   1 146.254 148.157  22
   6  -8  -1-85.8188 110.713  20
  -6   8   0 2281.13 356.745  23
   6  -8   0 2802.50 416.326  22
   6   8   0 2716.42 393.173  23
   6  -8   0 2162.79 346.802  20
  -6  -8   0 2690.40 417.062  22
  -6  -8  -1 1113.71 277.622  22
   6   8   1 1083.78 255.816  23
  -6   8  -1 1225.73 281.253  23
  -6   8  -2 1154.64 266.065  23
  -6  -8  -2 1034.57 260.163  22
  -6  -8  -3 708.149 181.579  22
  -6   8  -3 811.560 241.140  23
  -6  -8  -4 1326.55 305.966  22
  -6   8  -4 1694.49 337.292  23
  -6  -8  -5 620.610 215.183  22
  -6   8  -5 415.661 171.080  23
  -6  -8  -6 34.2498 123.571  22
  -6   8  -6 141.015 145.290  23
  -6  -8  -7-75.2610 109.434  22
  -6   8  -7-60.9376 81.1972  27
  -6   8  -7-22.5829 84.7098  23
  -6  -8  -7-148.554 137.095  14
  -6   8  -8 349.197 120.377  27
  -6  -8  -8 306.561 113.951  14
   6  10  -7 616.685 138.006  23
  -6 -10   7 717.803 171.147  22
  -6 -10   6 425.372 160.894  22
   6  10  -6 254.743 120.918  23
   6  10  -5 6903.20 594.470  23
  -6 -10   5 6221.80 568.771  22
   6 -10  -4 109.349 123.322  20
  -6 -10   4 46.5209 94.0705  22
   6  10  -4-2.63607 92.3184  23
   6 -10  -4-38.6804 73.7742  19
   6 -10  -3 817.823 238.489  20
   6  10  -3 334.481 170.241  23
  -6 -10   3 452.854 176.872  22
   6 -10  -2 116.765 103.453  20
  -6 -10   2 190.359 148.585  22
   6  10  -2 246.039 161.220  23
   6  10  -1 3328.74 450.964  23
  -6 -10   1 3717.19 474.460  22
   6 -10  -1 2223.59 351.896  20
  -6  10   0 376.315 150.922  23
   6  10   0 436.898 182.374  23
  -6 -10   0 454.815 159.838  22
   6 -10   0 545.582 184.771  22
  -6 -10  -1 1826.15 344.811  22
   6 -10   1 1281.65 262.339  22
  -6  10  -1 1410.48 282.694  23
  -6  10  -2 408.174 159.465  23
  -6 -10  -2 707.711 215.794  22
   6 -10   2 521.218 212.390  22
  -6  10  -3 790.069 236.819  23
  -6 -10  -3 493.140 177.602  22
   6 -10   3 663.814 194.407  22
  -6 -10  -4 100.267 120.288  22
   6 -10   4 155.742 100.129  22
  -6  10  -4 102.498 83.8434  23
   6  10   5 58.0937 67.2218  26
  -6 -10  -5 230.456 141.007  22
  -6  10  -5 190.222 116.338  23
  -6 -10  -5-72.9580 89.9013  14
   6 -10   6-10.0594 60.8079  22
  -6 -10  -6-9.43155 68.2320  22
  -6  10  -6-27.6346 72.8227  23
  -6 -12   3 286.384 111.059  22
   6  12  -3 269.053 107.543  23
   6  12  -2-112.005 71.0699  23
  -6 -12   2 1.04376 46.5105  22
   6 -12  -1-48.0227 59.1097  19
   6  12  -1 30.8853 71.8000  21
  -6 -12   1 19.0680 56.3894  22
  -6 -12   0-28.4969 64.1709  22
   6  12   0 11.0786 53.0137  26
   6  12   1 77.7017 77.1349  26
  -6 -12  -1 113.241 81.9117  22
  -6 -12  -2 2911.94 289.170  22
   6  12   2 2357.85 275.430  26
   7   1 -12 356.199 143.247  15
   7  -1 -12 437.061 132.845  15
   7  -1 -12 393.765 154.117  12
   7  -1 -11 462.363 156.729  10
   7   1 -11 473.560 160.820  10
   7   1 -11 597.601 222.659  15
   7  -1 -11 548.673 202.310  15
   7  -1 -11 291.438 112.030  12
   7   1 -11 460.782 178.992  12
   7   1 -10 910.345 251.555  15
   7  -1 -10 948.960 253.054  16
   7  -1 -10 1244.85 291.514  10
   7  -1 -10 1028.64 292.804  15
   7   1 -10 945.613 273.254  12
   7  -1 -10 1193.86 311.981  12
   7  -1  -9 2637.86 431.480  10
   7  -1  -9 2958.28 446.653  15
   7  -1  -9 3172.01 440.390  14
   7  -1  -9 3247.76 467.400  16
   7   1  -9 3601.27 511.398  12
   7  -1  -9 3278.22 508.922  12
   7   1  -9 4068.32 574.950  15
   7  -1  -8 813.674 239.980  15
   7   1  -8 923.614 245.780  15
   7  -1  -8 772.353 219.724  14
   7   1  -8 1203.73 297.377  12
   7  -1  -8 1109.92 299.357  12
   7   1  -8 373.286 159.235  11
   7   1  -7 1283.60 420.621   6
   7  -1  -7 1231.60 393.471   9
   7   1  -7 1233.46 420.833   9
   7  -1  -7 2376.88 541.573   6
  -7  -1   6 6962.37 784.179   1
   7  -1  -6 5425.89 739.751   9
   7   1  -6 7081.68 842.856   9
   7   1  -6 6355.43 825.465   6
   7  -1  -6 6497.84 825.629   6
   7  -1  -5 74353.7 2412.58   9
   7   1  -5 81245.9 2546.40   9
   7   1  -5 76068.0 2025.90   7
   7  -1  -5 72820.8 2429.91   6
   7   1  -5 76890.4 2546.55   6
   7  -1  -5 76928.5 2074.91   7
  -7  -1   5 81511.7 2486.69   1
   7  -1  -4 10295.1 796.696   9
   7   1  -4 10272.1 794.680   9
   7   1  -4 10744.8 725.514   7
   7  -1  -4 12377.4 764.699   7
   7  -1  -4 11727.0 855.826   6
   7   1  -4 11277.5 859.906   6
  -7  -1   4 11077.8 839.077   1
   7  -1  -3 168567. 2001.91   4
   7   1  -3 169795. 2568.58   7
   7   1  -3 169872. 2519.41   4
   7  -1  -3 160414. 2655.04   9
   7  -1  -3 168457. 2611.18   7
   7   1  -3 161099. 2760.33   6
   7  -1  -3 162287. 2575.30   3
   7   1  -2 4301.20 380.734   4
   7  -1  -2 4545.12 386.302   9
  -7   1   2 4885.37 243.122   2
   7  -1  -2 4494.27 341.909   3
   7  -1  -2 4708.57 350.636   4
   7   1  -1 3282.12 253.339   2
   7   1  -1 3546.06 337.217   4
   7  -1  -1 3941.59 235.018   3
   7  -1  -1 3509.68 308.255   4
   7   1   0 24760.8 841.231   4
   7   1   0 25250.8 822.863   7
   7  -1   0 23920.3 752.851   7
   7   1   0 24070.8 771.535   2
   7  -1   0 24965.0 850.247   4
   7   1   1 21432.2 779.677   4
   7  -1   1 23241.0 908.750   1
  -7  -1  -1 22920.8 786.469   3
   7  -1   1 22480.9 842.804   4
   7   1   2 104932. 1709.36   4
  -7   1  -2 109409. 2188.66   5
   7  -1   2 108960. 2136.90   1
   7   1   2 101569. 1405.95   7
  -7  -1  -2 109161. 2020.06   3
  -7  -1  -2 99630.1 2351.32   5
   7  -1   2 106603. 1923.14   4
   7   1   3 7308.46 439.249   4
   7  -1   3 7036.89 511.834   4
  -7   1  -3 6659.34 536.925   9
  -7  -1  -3 6970.64 603.669   3
  -7  -1  -3 6438.10 678.499   5
  -7   1  -3 7179.33 628.374   5
   7  -1   3 8675.14 659.891   1
  -7   1  -4 1345.85 292.859   9
  -7  -1  -4 1199.02 345.248   5
  -7   1  -4 1273.14 317.276   5
  -7  -1  -4 1214.76 310.436   3
   7  -1   4 1286.28 280.101   1
  -7   1  -5 128.570 194.105   9
  -7  -1  -5-62.3489 139.615   5
  -7   1  -5 179.172 118.868   5
  -7   1  -6 10572.6 1038.35   9
  -7  -1  -6 8658.70 1046.49   5
  -7   1  -6 10455.6 1108.30   5
  -7   1  -7 231.865 130.874  27
  -7   1  -7 324.451 161.693  18
  -7   1  -7 233.135 122.400  12
  -7  -1  -7 128.038 88.3675  13
  -7  -1  -7 365.572 140.830  12
  -7   1  -8 2150.69 386.322  27
  -7  -1  -8 1921.30 373.945  27
  -7   1  -8 1707.13 313.439  18
  -7   1  -8 2231.48 387.171  12
  -7  -1  -8 1913.10 391.345  12
  -7   1  -9 3355.23 461.037  27
  -7  -1  -9 3405.18 459.503  27
  -7   1  -9 4344.66 534.510  12
  -7  -1  -9 3083.04 485.162  12
  -7  -1 -10 1368.00 253.002  27
  -7   1 -10 1974.78 330.691  27
  -7   1 -10 1833.18 314.962  12
  -7  -1 -10 2187.93 372.869  12
  -7   1 -11 134.952 86.6823  27
  -7  -1 -11 123.176 122.349  12
   7   3 -12-90.8971 88.7437  15
   7  -3 -12 138.295 102.286  12
   7   3 -11 1450.96 257.739  27
   7   3 -11 1219.96 251.449  10
   7   3 -11 1515.29 306.916  15
   7  -3 -11 1324.67 270.596  12
   7   3 -10 540.010 204.022  27
   7  -3 -10 64.7098 139.492  24
   7  -3 -10 478.880 193.847  10
   7   3 -10 457.930 204.676  15
   7  -3 -10-100.926 143.749  15
   7  -3 -10 397.278 197.848  12
   7  -3 -10 335.209 150.015  14
   7  -3 -10 447.829 206.511  16
   7   3  -9 365.005 187.116  27
   7  -3  -9 203.503 191.242  24
   7  -3  -9 90.7215 132.968  12
   7  -3  -9 132.014 104.192  14
   7  -3  -9 244.416 142.407  16
   7   3  -9-25.6853 149.749  15
   7  -3  -9 633.783 235.120  15
   7   3  -9 198.416 151.108  12
   7  -3  -9 202.042 161.333  10
   7   3  -9 205.629 164.524  11
   7  -3  -8 5090.05 598.735  24
   7   3  -8 5786.61 603.700  27
   7  -3  -8 5526.47 617.226  10
   7  -3  -8 5082.52 583.369  15
   7   3  -8 5449.02 627.475  15
   7  -3  -8 5475.69 596.697  14
   7  -3  -8 5575.54 607.192  16
   7   3  -8 6256.67 659.510  12
   7  -3  -8 6403.48 676.508  12
   7   3  -8 6002.71 619.470  11
  -7  -3   7 5983.31 913.461   1
   7   3  -7 4684.21 798.648   9
  -7  -3   6 16.6272 114.090   1
  -7   3   6-87.4287 165.060   8
   7   3  -6 80.4687 156.339   6
   7   3  -6-97.3631 116.070   9
   7  -3  -6 351.074 251.804   3
  -7   3   5 24148.3 1496.41   8
  -7  -3   5 22258.8 1487.41   1
   7   3  -5 24369.0 1463.48   6
   7  -3  -5 21763.4 1425.94   3
   7   3  -5 24351.5 1288.91   7
  -7  -3   4 7537.00 791.387   1
   7   3  -4 8464.70 744.369   7
   7   3  -4 8036.47 732.612   6
   7  -3  -4 7313.51 734.787   3
  -7   3   4 5288.45 564.176   2
  -7  -3   3 113690. 2824.13   1
  -7   3   3 119518. 2431.58   2
   7   3  -3 113934. 2668.71   7
   7  -3  -3 113355. 2638.43   3
   7  -3  -3 118969. 2226.97   4
   7  -3  -2 813.768 228.197   4
   7   3  -2 538.785 162.706   2
  -7  -3   2 464.878 181.223   1
  -7   3   2 447.171 162.516   2
   7  -3  -2 577.034 213.329   3
  -7  -3   1 169328. 2825.01   1
  -7   3   1 166916. 2873.56   8
   7   3  -1 162142. 2839.17   2
   7  -3  -1 159498. 2744.38   3
  -7   3   1 168300. 2687.42   2
   7   3   0 15825.1 919.021   2
  -7  -3   0 16421.7 770.019   1
   7  -3   0 16953.4 1003.10   1
  -7   3   0 16297.0 843.273   8
  -7   3   0 14830.4 824.188   2
  -7  -3  -1 39378.8 1567.13   3
   7  -3   1 38916.0 1588.46   1
  -7   3  -1 38431.0 669.881   5
   7   3   1 39820.4 1532.75   2
  -7  -3  -2 91598.6 2503.84   5
  -7   3  -2 88270.6 1557.61   5
   7  -3   2 85191.7 2508.37   1
  -7  -3  -2 89822.9 2474.52   3
   7   3   2 83268.4 2395.37   2
  -7  -3  -3 36085.7 1667.31   3
  -7   3  -3 39501.4 1309.38   5
  -7  -3  -3 39878.2 1814.97   5
   7  -3   3 38502.3 1623.36   4
   7  -3   3 36058.5 1748.41   1
   7   3   3 35694.3 1698.09   2
   7  -3   4 11134.7 902.550   4
  -7  -3  -4 9348.76 917.676   3
  -7  -3  -4 8741.47 918.243   5
   7  -3   4 9840.40 983.190   1
   7   3   4 7756.98 858.193   2
  -7  -3  -5 4518.19 724.570   3
  -7   3  -5 6151.03 778.047   9
  -7  -3  -5 4561.71 726.515   5
   7  -3   5 5547.19 776.640   1
   7   3   5 5808.82 813.818   2
   7   3   6 3285.35 669.712   2
  -7  -3  -6 3330.16 665.910   3
  -7  -3  -6 3570.79 690.298   5
  -7  -3  -7 1920.62 393.584  24
  -7   3  -7 1653.13 321.162  18
  -7   3  -7 1526.89 328.816  27
  -7  -3  -7 1658.55 358.283  12
  -7   3  -8 785.707 251.192  27
  -7  -3  -8 945.403 240.080  12
  -7   3  -9 220.733 164.180  27
  -7   3  -9-15.2818 112.621  15
  -7  -3  -9-66.6415 151.592  12
  -7   3 -10 1401.27 262.683  27
  -7   3 -10 1406.87 263.081  15
  -7  -3 -10 1155.38 265.606  12
  -7   3 -11 408.593 120.414  27
  -7  -3 -11 884.506 178.072  12
   7   5 -11 1571.43 257.876  27
   7  -5 -11 1482.31 244.341  14
   7   5 -11 1459.56 252.582  15
   7   5 -10 647.026 215.724  27
   7  -5 -10 663.786 221.931  24
   7   5 -10 891.031 245.777  15
   7   5 -10 909.444 226.279  11
   7  -5 -10 417.025 168.026  14
   7   5  -9 1547.32 325.587  27
   7  -5  -9 1433.67 345.191  24
   7  -5  -9 2019.61 393.782  16
   7  -5  -9 1674.91 329.443  14
   7   5  -9 1700.27 361.329  15
   7   5  -9 1377.30 309.224  11
   7   5  -8 440.843 189.927  27
   7  -5  -8 209.367 163.305  24
   7   5  -8 1072.88 305.480  15
   7  -5  -8 521.896 244.249  16
   7  -5  -8 521.291 193.463  14
   7   5  -8 632.362 241.997  11
   7  -5  -7 1765.01 366.652  24
   7   5  -7 342.533 165.763  27
   7  -5  -7 1071.99 336.886  10
   7  -5  -7 1722.98 380.058  15
   7  -5  -7 1319.35 355.430  14
   7  -5  -7 1645.19 413.959  16
   7   5  -6 898.377 227.650  27
   7  -5  -6 1346.75 300.039  20
   7  -5  -6 1382.86 313.955  10
   7  -5  -6 1355.74 288.989  14
   7  -5  -6 1390.15 273.563  16
   7  -5  -6 463.612 307.153   3
  -7  -5   5 1020.76 360.400   1
  -7   5   5 2065.10 583.445   8
  -7  -5   4 7445.57 945.635   1
   7   5  -4 6619.97 817.038   7
  -7   5   4 6504.24 865.797   8
   7  -5  -4 6087.23 825.481   3
   7   5  -3 14124.0 1125.36   2
   7  -5  -3 15470.6 1248.25   3
  -7   5   3 16151.9 1286.30   8
  -7   5   3 17047.1 1228.10   2
  -7  -5   3 16404.0 1315.63   1
  -7   5   2 6210.37 711.587   2
   7   5  -2 5434.63 687.492   2
   7  -5  -2 6352.14 780.867   3
  -7  -5   2 5588.24 719.065   1
  -7   5   2 5210.28 707.746   8
  -7   5   1 4127.04 623.952   8
   7   5  -1 4013.71 596.557   2
  -7   5   1 4060.14 574.707   2
  -7  -5   1 4828.27 622.730   1
   7  -5  -1 3434.86 558.226   3
   7   5   0 28220.5 1598.85   2
  -7  -5   0 25118.0 1593.85   3
  -7   5   0 25989.7 1458.15   2
  -7  -5   0 28386.9 1365.83   1
   7  -5   0 31583.4 1712.86   1
  -7  -5  -1 57447.6 2453.85   3
   7   5   1 54440.5 2273.45   2
   7  -5   1 53687.3 2322.74   1
  -7  -5  -2 5401.44 769.964   3
   7  -5   2 4814.30 746.875   1
   7   5   2 4452.00 699.219   2
  -7  -5  -2 3321.23 519.932   5
   7   5   3 10723.6 1121.40   2
  -7  -5  -3 11604.2 1155.42   3
  -7  -5  -3 11763.7 1055.16   5
   7  -5   3 11615.9 1194.05   1
   7   5   4 5389.78 850.706   2
  -7  -5  -4 4693.56 768.523   3
  -7  -5  -4 4246.40 693.227   5
   7  -5   4 5461.08 804.182   4
   7  -5   4 5682.75 891.126   1
  -7   5  -5 595.460 179.608  23
  -7  -5  -5 726.451 238.388  24
  -7   5  -5 458.335 157.834  18
  -7  -5  -5 473.274 180.207  22
  -7   5  -5 490.539 162.854  27
  -7  -5  -5 986.723 389.606   3
  -7  -5  -5 311.944 215.347   5
  -7  -5  -6 17259.5 1044.08  22
  -7   5  -6 17210.4 1017.85  18
  -7  -5  -6 17665.1 1125.56  24
  -7   5  -6 17208.0 1003.01  27
  -7  -5  -6 19722.8 1171.82  12
  -7   5  -7 385.864 173.808  27
  -7  -5  -7 150.358 106.362  22
  -7  -5  -7 153.267 119.998  14
  -7  -5  -7 258.399 129.447  12
  -7   5  -8-39.4913 107.767  27
  -7  -5  -8-106.817 132.168  14
  -7  -5  -8-137.648 114.902  12
  -7   5  -9 398.051 171.643  27
  -7  -5  -9 79.9404 152.030  12
  -7   5  -9 269.918 144.828  15
  -7  -5  -9 233.616 110.398  14
  -7   5 -10 315.192 122.162  27
  -7   5 -10 152.828 82.9999  15
  -7  -5 -10 354.606 137.443  12
   7   7 -10 64.4833 82.6300  27
   7  -7 -10 89.8089 78.4084  14
   7   7 -10 162.054 107.104  15
   7   7 -10 238.244 99.1245  11
   7   7  -9 128.352 147.650  27
   7  -7  -9 125.645 121.891  24
   7   7  -9 96.6634 101.912  15
   7  -7  -9 158.452 91.7745  14
   7   7  -9-31.5756 89.5889  11
   7   7  -8 4.17184 127.526  27
   7  -7  -8 123.104 104.523  24
   7   7  -8 63.5730 118.571  11
   7   7  -8-215.804 131.257  15
   7  -7  -8-105.795 152.807  14
   7   7  -7 361.953 167.256  27
   7  -7  -7-40.6446 127.691  24
   7  -7  -7 164.314 139.128  14
   7  -7  -6 134.019 94.2926  19
   7  -7  -6 244.598 102.131  24
   7   7  -6 1476.37 333.363  27
   7  -7  -6 440.093 193.632  20
   7   7  -6 1512.71 353.425  23
   7  -7  -6 92.1166 99.9025  14
   7   7  -5 42986.8 1641.01  23
   7   7  -5 40622.7 1588.28  21
   7  -7  -5 39113.6 1607.20  24
   7   7  -5 37550.2 1505.49  27
   7  -7  -5 39075.6 1596.48  20
   7  -7  -5 39826.7 1603.07  19
   7  -7  -5 40862.2 1597.73  14
   7   7  -4 409.287 174.072  23
   7   7  -4 426.430 155.170  27
   7  -7  -4 538.377 189.962  20
   7   7  -3 24075.1 1174.53  23
  -7   7   3 22199.1 1696.97   2
   7  -7  -3 24741.8 1896.98   3
  -7   7   2 8548.66 1041.42   2
   7  -7  -2 7780.64 1061.75   3
  -7  -7   2 10627.7 1180.23   1
   7  -7  -2 10154.4 1159.25   4
   7   7  -2 7968.95 1016.61   2
  -7  -7   1 2719.64 680.916   3
   7  -7  -1 1807.49 520.943   3
   7   7  -1 1941.06 512.004   2
  -7   7   1 1739.59 442.502   2
  -7  -7   0 9007.95 1165.55   3
   7  -7   0 7748.51 1044.37   3
   7   7   0 7755.86 1016.21   2
   7  -7   0 5871.14 891.677   1
   7  -7   1 896.657 396.785   1
  -7  -7  -1 1971.64 574.182   3
   7   7   1 1728.87 499.703   2
   7  -7   1 2830.23 622.192   3
  -7  -7  -2 20048.3 1076.44  22
  -7   7  -2 18923.9 1021.61  23
   7  -7   2 21669.6 1850.38   1
   7   7   2 17737.5 1616.52   2
  -7  -7  -2 19643.9 1740.69   3
  -7   7  -3-89.1764 154.639  23
  -7  -7  -3 266.295 164.999  22
  -7  -7  -4 2589.50 417.853  22
  -7   7  -4 2691.66 406.577  23
  -7  -7  -5 585.773 216.581  24
  -7   7  -5 947.335 267.769  23
  -7  -7  -5 906.005 245.203  22
  -7  -7  -6 883.815 241.623  22
  -7   7  -6 892.364 228.493  27
  -7   7  -6 657.980 208.379  23
  -7   7  -7 193.399 117.637  23
  -7  -7  -7 238.221 117.271  22
  -7   7  -7 47.0505 113.396  27
  -7  -7  -7 174.211 124.961  14
  -7   7  -8 108.031 100.518  27
  -7  -7  -8 275.335 145.231  14
  -7   7  -9 404.573 137.155  27
  -7   7  -9 362.442 129.653  15
  -7  -7  -9 231.266 88.6798  14
   7  -9  -8 365.182 139.794  24
   7   9  -8-17.1918 72.7788  27
   7  -9  -8 283.410 127.613  14
   7   9  -8 143.592 101.211  11
   7   9  -7 1307.02 253.767  23
   7  -9  -7 801.215 208.270  24
   7   9  -7 1329.87 255.211  27
   7  -9  -7 788.740 194.347  14
   7   9  -6 523.119 199.564  27
   7  -9  -6 275.658 140.946  19
   7   9  -6 394.548 184.970  23
   7  -9  -6 263.727 128.420  14
   7  -9  -5 270.357 162.405  20
   7  -9  -5 11.7343 99.9358  19
   7   9  -5 115.434 132.782  27
   7   9  -5 75.5014 143.984  23
   7   9  -4 156.232 135.838  27
   7  -9  -4-24.5285 100.866  20
   7   9  -4 73.6663 90.4525  21
   7   9  -4 101.229 118.877  23
   7  -9  -4 215.971 158.817  19
  -7  -9   3 2037.11 371.403  22
   7   9  -3 2406.00 396.149  23
   7  -9  -3 2214.84 372.198  20
   7  -9  -2 161.184 131.536  20
   7   9  -2 154.519 110.147  23
  -7  -9   2 381.895 182.481  22
   7  -9  -1 222.899 100.408  20
  -7  -9   1 365.172 177.291  22
   7   9  -1 231.619 114.728  23
   7  -9   0 4940.84 535.370  20
  -7  -9   0 4931.73 560.329  22
   7   9   0 4387.02 521.215  23
  -7   9   0 3840.41 473.835  23
  -7  -9  -1 2007.94 373.761  22
  -7   9  -1 2046.40 354.569  23
   7  -9   1 2148.59 362.146  22
   7   9   1 2096.48 343.821  23
  -7  -9  -2 9952.03 801.758  22
  -7   9  -2 9763.69 774.579  23
  -7  -9  -3 2382.03 398.456  22
  -7   9  -3 2524.94 399.398  23
  -7  -9  -4 90.8386 122.588  22
  -7   9  -4 544.156 202.807  23
  -7   9  -5 683.075 226.301  23
  -7  -9  -5 1360.36 282.681  22
  -7   9  -6 2513.54 349.848  23
  -7  -9  -6 2364.88 340.812  22
  -7  -9  -6 1858.53 321.419  14
  -7   9  -7 516.642 137.030  23
  -7  -9  -7 529.836 150.978  14
  -7 -11   6 429.426 134.070  22
  -7 -11   5 1091.13 206.125  22
   7  11  -5 1191.03 209.116  23
   7  11  -4 582.113 168.796  23
  -7 -11   4 627.193 167.900  22
   7 -11  -3 654.388 173.880  19
   7  11  -3 1148.49 245.962  23
  -7 -11   3 1057.77 225.956  22
   7  11  -2 48.1703 79.2525  23
   7 -11  -2-54.3298 85.7413  20
  -7 -11   2 100.230 105.924  22
   7  11  -1 2253.94 336.292  23
   7  11  -1 2171.53 325.967  26
  -7 -11   1 2450.78 362.067  22
   7  11   0 3476.58 396.243  23
  -7 -11   0 5112.84 508.172  22
  -7  11  -1 2904.72 362.129  23
  -7 -11  -1 4698.42 484.080  22
  -7  11  -2 1107.22 225.268  23
  -7 -11  -2 1523.33 282.729  22
  -7  11  -3 12.2937 79.9122  23
   7 -11   3 111.960 80.4187  22
   7  11   3 174.566 114.753  26
  -7 -11  -3 245.976 124.368  22
  -7 -11  -4-58.3413 65.4627  22
  -7  11  -4-63.1047 107.133  23
   7  11   4 20.5184 75.7154  26
  -7 -11  -4-126.516 77.5023  14
  -7  11  -5 148.038 80.1981  23
   8   0 -12 496.736 199.545  15
   8   0 -11-170.299 172.547  10
   8   0 -11-10.7287 123.105  15
   8   0 -11 246.362 210.208  12
   8   0 -10 931.167 252.416  10
   8   0 -10 473.471 199.591  15
   8   0 -10 718.209 244.463  12
   8   0  -9-248.411 203.881  15
   8   0  -9 123.812 166.065  12
   8   0  -9 84.8993 150.585  14
   8   0  -8 4779.28 560.064  15
   8   0  -8 3885.79 472.853  14
   8   0  -8 4117.32 526.781  12
   8   0  -7-115.310 156.781   6
   8   0  -7 343.413 230.079   9
   8   0  -6 3372.19 553.221   9
   8   0  -6 4089.74 632.388   6
  -8   0   6 3411.22 540.755   1
   8   0  -5 132.471 157.085   9
   8   0  -5-93.3891 132.571   6
   8   0  -5-13.4858 81.9941   7
   8   0  -4 91418.0 1704.46   4
   8   0  -4 89221.4 2248.80   9
   8   0  -4 90458.4 2057.87   7
   8   0  -4 89199.6 2362.35   6
   8   0  -3 95.7855 93.0755   9
   8   0  -3 47.0094 76.7914   4
   8   0  -3 31.5249 89.4613   7
   8   0  -2 7239.21 466.912   4
   8   0  -2 7031.05 431.462   9
   8   0  -1 147.683 59.4401   9
   8   0  -1-60.2478 85.1375   4
   8   0   0 235756. 2328.44   7
   8   0   0 240439. 2617.18   4
   8   0   1-10.6982 43.1205   7
  -8   0  -1-5.59187 55.6165   3
  -8   0  -2 44074.7 1058.02   9
   8   0   2 42535.1 638.337   7
   8   0   2 41541.6 1149.70   4
   8   0   3 141.895 104.334   1
   8   0   3-12.4688 42.4200   4
  -8   0  -3-11.1564 77.9209   9
  -8   0  -4 127089. 2755.05   9
  -8   0  -4 118227. 3127.12   5
  -8   0  -5 157.912 126.653   9
  -8   0  -5-1.56412 108.266   5
  -8   0  -6 10919.4 1147.79   5
  -8   0  -7 15.3769 96.5738  13
  -8   0  -7-31.8305 77.9597  12
  -8   0  -8 2942.55 436.964  27
  -8   0  -8 2992.63 465.501  12
  -8   0  -9 77.4506 85.0534  27
  -8   0  -9-114.007 145.634  12
  -8   0 -10 2645.28 369.540  27
  -8   0 -10 3071.04 416.051  12
  -8   0 -11-155.170 106.826  12
   8   2 -12 2258.21 308.054  15
   8  -2 -12 1964.63 290.589  12
   8  -2 -11 413.947 164.106  10
   8   2 -11 417.856 171.210  10
   8  -2 -11 760.957 230.649  15
   8   2 -11 319.416 103.670  15
   8  -2 -11 396.149 192.530  12
   8   2 -10 1001.50 265.834  27
   8  -2 -10 387.013 220.602  24
   8  -2 -10 799.938 252.262  10
   8  -2 -10 453.104 176.472  14
   8  -2 -10 868.886 257.020  15
   8   2 -10 956.996 285.438  15
   8  -2 -10 567.215 215.249  16
   8   2 -10 1329.05 334.375  12
   8  -2 -10 922.737 266.030  12
   8  -2  -9 129.825 149.076  24
   8   2  -9 7.99005 94.5153  27
   8  -2  -9 228.476 190.434  10
   8   2  -9 184.701 145.558  15
   8  -2  -9 174.952 142.927  14
   8   2  -9 229.344 144.748  11
   8  -2  -9 129.773 131.067  15
   8  -2  -9 172.490 109.941  16
   8   2  -9 143.264 115.552  12
   8  -2  -9 143.098 149.524  12
   8   2  -8 73.8904 75.6627  27
   8  -2  -8 175.335 116.878  24
   8  -2  -8 170.367 105.148  10
   8  -2  -8 291.557 169.225  15
   8   2  -8 569.379 222.523  12
   8  -2  -8 401.778 200.886  12
   8  -2  -8 61.1719 91.6585  14
   8   2  -8 107.411 104.296  15
   8  -2  -8 176.011 138.587  16
   8   2  -8 530.414 190.468  11
   8   2  -7 5605.57 849.544   9
   8   2  -7 6561.83 955.956   6
  -8  -2   7 5518.01 820.981   1
  -8  -2   6 7373.35 901.994   1
   8   2  -6 8777.86 964.773   9
   8   2  -6 9051.41 1010.08   6
   8  -2  -5 4591.82 613.585   3
   8   2  -5 4824.65 657.320   6
  -8  -2   5 3637.81 555.547   1
   8   2  -5 4689.41 550.762   7
   8   2  -4 70404.2 1982.53   7
   8   2  -4 72702.0 2205.70   6
   8  -2  -4 67124.7 2055.62   3
  -8  -2   4 69316.1 2252.01   1
   8  -2  -3 333.736 147.561   7
   8   2  -3 299.839 151.735   7
   8  -2  -3 626.532 143.582   4
  -8  -2   3 289.471 151.931   1
  -8   2   3 174.689 95.5658   2
   8  -2  -3 386.151 148.583   3
   8   2  -2 60529.9 1686.04   4
   8   2  -2 56028.6 1353.22   2
   8  -2  -2 60119.9 1444.40   3
   8   2  -2 58291.7 1667.82   7
   8  -2  -2 58360.4 1650.51   7
   8  -2  -2 59719.4 1477.48   4
   8  -2  -1 7090.56 443.867   3
   8   2  -1 7061.94 498.313   2
   8   2  -1 6806.30 559.644   4
  -8   2   1 6975.12 439.162   2
   8  -2  -1 7215.44 536.887   4
   8   2   0 298308. 3490.08   4
   8  -2   0 296682. 3801.45   1
   8   2   0 294357. 3417.10   2
   8   2   1 115962. 2159.95   4
   8  -2   1 117717. 2495.64   1
   8  -2   1 117544. 2336.74   4
  -8  -2  -1 123092. 2324.65   3
  -8   2  -1 125139. 1911.88   5
  -8   2  -1 123714. 1642.31   8
   8   2   1 115066. 2322.07   2
   8  -2   2 242204. 3818.62   1
   8   2   2 246355. 3132.65   4
  -8  -2  -2 248123. 3587.91   3
  -8   2  -2 255700. 3153.05   5
   8  -2   2 247792. 3511.17   4
  -8  -2  -3 27398.3 1476.86   5
  -8  -2  -3 27324.2 1315.13   3
  -8   2  -3 27373.9 1202.30   5
   8  -2   3 26818.9 1203.02   4
   8  -2   3 27596.2 1374.12   1
  -8   2  -4 137677. 3029.20   9
  -8  -2  -4 138185. 3321.62   3
  -8   2  -4 130822. 2987.73   5
   8  -2   4 133979. 3278.11   1
  -8  -2  -5 840.823 302.007   3
  -8   2  -5 943.583 282.343   9
  -8  -2  -5 1361.61 394.882   5
  -8   2  -5 735.478 297.990   5
  -8  -2  -6 17705.0 1526.25   5
   8   2   6 17783.5 1518.63   2
  -8   2  -7 768.832 201.448  18
  -8   2  -7 771.515 228.413  27
  -8  -2  -7 468.082 176.266  13
  -8  -2  -7 475.123 182.810  12
  -8   2  -8-11.0441 133.670  18
  -8   2  -8 69.4264 126.748  27
  -8  -2  -8-0.58988 118.161  12
  -8   2  -8 147.008 123.455  15
  -8   2  -9-202.847 141.191  27
  -8   2  -9-102.166 130.265  15
  -8  -2  -9-225.149 183.238  12
  -8   2 -10-105.711 131.737  27
  -8  -2 -10 9.72878 115.165  12
  -8   2 -11 671.520 151.175  27
  -8  -2 -11 760.547 172.353  12
   8   4 -11 40.7822 92.6330  27
   8   4 -11-200.483 131.411  15
   8  -4 -11-7.33163 76.2893  12
   8  -4 -11 75.5012 109.451  14
   8  -4 -10 2002.37 399.692  24
   8   4 -10 2373.71 382.152  27
   8  -4 -10 2422.05 412.063  16
   8  -4 -10 2384.63 397.452  12
   8  -4 -10 2511.74 393.563  14
   8   4 -10 1928.36 343.895  11
   8   4 -10 2481.52 431.044  15
   8   4  -9 741.411 235.287  27
   8  -4  -9 1146.84 325.283  24
   8  -4  -9 1104.23 302.257  10
   8  -4  -9 1791.45 371.429  15
   8  -4  -9 907.789 300.795  16
   8   4  -9 721.263 238.472  11
   8   4  -9 598.880 233.088  15
   8  -4  -9 993.387 295.773  12
   8  -4  -9 943.995 247.682  14
   8   4  -8 254.762 167.130  27
   8  -4  -8 1144.99 315.467  24
   8   4  -8-182.949 154.006  11
   8  -4  -8 1801.32 389.918  10
   8  -4  -8 1037.43 318.499  16
   8   4  -8-71.9469 152.445  15
   8  -4  -8 1852.36 366.344  14
   8  -4  -8 1452.60 337.531  15
   8  -4  -8 1394.83 328.522  12
   8   4  -7 1413.28 286.810  27
   8   4  -7 1230.59 269.518  21
   8  -4  -7 1007.38 252.904  24
   8  -4  -7 1238.52 316.590  10
   8  -4  -7 978.229 242.833  15
   8  -4  -7 1009.37 259.547  14
   8  -4  -7 794.993 215.777  16
  -8  -4   6 13383.1 1342.52   1
  -8   4   6 13863.9 1323.45   8
   8  -4  -6 11327.2 1199.20   3
   8   4  -5 20759.5 1368.56   7
  -8  -4   5 19959.6 1506.21   1
  -8   4   5 20543.0 1499.01   8
   8  -4  -5 18602.9 1422.59   3
  -8  -4   4 8142.95 907.800   1
  -8   4   4 8260.52 888.414   8
   8   4  -4 9871.00 929.533   7
   8  -4  -4 8354.88 870.291   3
   8  -4  -3 10654.1 803.113   4
  -8  -4   3 11214.5 969.806   1
   8  -4  -3 10168.6 881.044   3
  -8   4   3 10957.0 844.737   2
  -8   4   3 10312.6 925.431   8
   8   4  -3 9911.32 837.207   2
   8  -4  -2 1228.34 290.185   4
  -8   4   2 705.147 239.588   8
   8   4  -2 1181.84 306.265   2
   8  -4  -2 934.874 252.530   3
  -8   4   2 1266.62 307.067   2
  -8  -4   2 1099.37 300.121   1
   8  -4  -1 61017.0 2007.12   3
  -8  -4   1 62897.8 1950.72   1
   8   4  -1 60274.7 2044.39   2
  -8   4   1 64476.1 1964.18   2
  -8   4   1 65000.5 2085.22   8
   8   4   0 79742.2 2387.18   2
   8  -4   0 82150.5 2535.40   1
  -8   4   0 86040.9 2296.13   8
  -8  -4   0 87556.5 2090.09   1
  -8   4   0 82587.1 2282.17   2
   8   4   1 221321. 4217.29   2
   8  -4   1 222188. 4344.57   1
  -8  -4  -1 225231. 4330.95   3
   8   4   2 142523. 3544.20   2
  -8  -4  -2 151913. 3523.88   5
  -8  -4  -2 151210. 3646.52   3
   8  -4   2 142957. 3671.54   1
  -8  -4  -3 53729.6 2284.07   3
  -8  -4  -3 54786.3 2283.74   5
   8  -4   3 52270.5 2177.39   4
   8  -4   3 51923.3 2361.79   1
   8   4   3 50500.1 2268.17   2
  -8  -4  -4 29810.9 1803.92   3
  -8  -4  -4 26262.5 1696.38   5
   8  -4   4 28061.2 1832.30   1
   8   4   4 27152.8 1784.91   2
   8   4   5 3264.34 627.432   2
  -8  -4  -5 3382.59 663.796   5
  -8  -4  -5 2975.16 614.470   3
   8  -4   5 3429.10 670.697   1
  -8  -4  -6 4159.29 501.142  22
  -8   4  -6 4332.92 508.342  18
  -8  -4  -6 4629.37 575.177  24
  -8   4  -6 4497.92 506.125  27
  -8  -4  -6 4405.04 555.506  12
  -8   4  -7 47.8651 97.9230  27
  -8   4  -7 55.3845 101.206  18
  -8  -4  -7-17.5863 68.7760  14
  -8  -4  -7 13.9879 113.637  12
  -8   4  -8 1341.12 306.328  27
  -8  -4  -8 861.462 227.575  14
  -8  -4  -8 878.551 258.684  12
  -8   4  -9 335.519 156.856  27
  -8   4  -9 331.838 159.981  15
  -8  -4  -9 332.954 156.295  12
  -8   4 -10 562.180 173.558  27
  -8   4 -10 505.328 153.858  15
  -8  -4 -10 405.320 160.615  12
   8   6 -10 273.892 132.492  27
   8  -6 -10 265.008 158.864  24
   8  -6 -10 172.582 116.841  14
   8   6 -10 187.341 132.375  15
   8   6 -10 41.9406 100.004  11
   8   6  -9 312.132 192.471  27
   8  -6  -9 371.868 214.052  24
   8   6  -9 330.421 181.009  15
   8  -6  -9 214.882 100.319  14
   8   6  -9 24.2626 104.534  11
   8   6  -8 5060.99 580.226  27
   8  -6  -8 4964.00 610.288  24
   8  -6  -8 5419.22 608.868  14
   8  -6  -8 5156.55 608.776  16
   8   6  -8 5653.28 647.781  15
   8   6  -8 4516.18 570.588  11
   8   6  -7 6990.36 670.591  27
   8  -6  -7 5554.70 611.242  19
   8  -6  -7 5907.02 658.105  24
   8  -6  -7 6266.03 653.556  14
   8  -6  -7 6019.99 627.607  16
   8  -6  -6 1923.00 361.977  19
   8  -6  -6 1996.38 373.717  20
   8   6  -6 2502.00 388.532  21
   8  -6  -6 2141.87 400.358  24
   8   6  -6 1743.47 338.717  27
   8  -6  -6 2210.86 392.329  14
   8  -6  -6 2349.21 442.116  16
   8  -6  -5 10624.6 809.245  19
   8  -6  -5 10891.6 816.864  20
   8   6  -5 10724.5 797.157  21
   8   6  -5 10084.5 756.674  27
   8   6  -5 10737.1 787.833  23
   8  -6  -5 8571.80 1112.48   3
   8  -6  -5 11212.7 815.831  14
   8   6  -4 1833.28 458.282   7
  -8  -6   4 2693.00 625.454   1
   8  -6  -4 3225.02 655.711   3
  -8   6   4 3708.13 744.134   8
  -8  -6   3 9139.59 1066.70   1
   8   6  -3 8303.57 956.762   2
   8  -6  -3 9002.43 1041.94   3
  -8   6   3 8893.08 979.022   2
  -8   6   3 5876.53 870.841   8
  -8  -6   2 2059.19 496.149   1
   8  -6  -2 1457.68 419.882   3
   8  -6  -2 2132.57 493.977   4
  -8   6   2 1975.33 461.283   2
   8   6  -2 1985.80 495.384   2
  -8  -6   1 2646.21 497.021   1
  -8   6   1 1969.45 441.460   2
   8   6  -1 2499.79 515.034   2
   8  -6  -1 2459.03 516.857   3
   8   6   0 9248.89 1033.68   2
   8  -6   0 9788.65 1092.63   1
  -8  -6   0 8742.75 1061.95   3
   8  -6   0 5925.69 823.287   3
   8  -6   1 2326.87 553.767   1
   8   6   1 2684.03 565.328   2
  -8  -6  -1 2948.89 639.963   3
   8  -6   2 7557.14 1035.81   1
   8   6   2 5582.67 851.646   2
  -8  -6  -2 6182.34 908.383   3
   8  -6   3 193.620 272.721   1
   8  -6   3 4.28492 177.378   4
  -8  -6  -3 441.834 236.820   3
   8   6   3 151.331 163.120   2
  -8   6  -4 888.254 237.045  23
  -8   6  -4 810.520 188.085  18
  -8  -6  -4 860.243 240.546  22
  -8  -6  -4 707.934 189.621  24
  -8   6  -5 2320.50 355.783  27
  -8  -6  -5 2548.64 404.600  22
  -8   6  -5 2580.71 394.698  23
  -8  -6  -5 2104.60 394.168  24
  -8   6  -5 2169.27 354.238  18
  -8   6  -6 1056.04 268.530  23
  -8   6  -6 862.752 230.231  27
  -8  -6  -6 658.494 208.540  22
  -8  -6  -6 834.734 256.236  12
  -8  -6  -7 1173.67 275.939  22
  -8   6  -7 955.455 241.157  27
  -8   6  -7 1606.04 315.108  23
  -8  -6  -7 1061.19 264.626  14
  -8  -6  -7 794.520 256.044  12
  -8   6  -8-116.647 133.693  27
  -8  -6  -8-106.827 109.022  12
  -8  -6  -8-59.3548 84.2751  14
  -8   6  -9 208.833 120.727  27
  -8   6  -9 234.742 118.791  15
  -8  -6  -9 60.2657 59.7096  14
  -8  -6  -9 113.342 101.725  12
   8   8  -9 26.4034 76.6606  27
   8  -8  -9-95.7868 81.9486  24
   8  -8  -9-55.4951 74.3295  14
   8   8  -9 135.314 91.7800  15
   8   8  -9 95.7646 89.9988  11
   8  -8  -8 132.643 154.265  24
   8   8  -8 344.246 166.209  27
   8   8  -8 192.718 152.137  11
   8   8  -8 178.798 101.507  15
   8  -8  -8 118.671 98.3126  14
   8   8  -7 2592.70 411.012  27
   8   8  -7 4066.37 474.749  23
   8  -8  -7 2897.86 437.968  24
   8   8  -7 2727.47 403.069  15
   8  -8  -7 3139.19 431.085  14
   8  -8  -6 1493.87 304.171  24
   8  -8  -6 2330.74 391.579  19
   8   8  -6 2202.66 380.213  27
   8   8  -6 1796.37 342.375  23
   8  -8  -6 1731.10 332.450  14
   8   8  -5 502.462 187.891  21
   8  -8  -5 230.295 98.2326  24
   8  -8  -5 506.775 196.168  20
   8  -8  -5 739.369 233.102  19
   8   8  -5 218.768 186.795  27
   8   8  -5 529.352 249.672  23
   8  -8  -5 583.085 195.929  14
   8   8  -4 5688.21 582.854  27
   8  -8  -4 6148.18 635.865  20
   8   8  -4 6209.30 637.557  23
   8  -8  -3 10854.8 823.303  20
   8   8  -3 10484.9 821.359  23
   8   8  -3 10871.1 786.151  27
  -8  -8   2 5082.83 573.262  22
   8   8  -2 3788.90 493.939  23
   8  -8  -2 4511.26 515.563  20
  -8  -8   1 2110.22 372.953  22
   8   8  -1 2369.95 387.559  23
   8  -8  -1 1903.42 344.197  20
  -8   8   0 906.851 235.099  23
   8   8   0 1063.09 273.933  23
   8  -8   0 1023.43 252.894  20
  -8  -8   0 1131.07 270.793  22
  -8  -8  -1 1462.72 305.138  22
   8   8   1 1381.40 278.142  23
   8  -8   1 1822.10 326.796  20
  -8   8  -1 1369.64 285.171  23
  -8   8  -2 576.480 215.284  23
  -8  -8  -2 481.204 193.783  22
  -8  -8  -3 3919.79 511.783  22
  -8   8  -3 3754.87 491.068  23
  -8   8  -4 160.449 93.1719  23
  -8  -8  -4 212.217 165.948  22
  -8   8  -5 1494.81 294.978  23
  -8  -8  -5 1964.64 366.704  22
  -8  -8  -6 553.169 209.014  22
  -8   8  -6 739.091 223.889  23
  -8   8  -7 530.852 163.492  23
  -8  -8  -7 607.168 190.055  14
  -8   8  -8 30.1076 55.6508  27
  -8   8  -8 124.905 92.3117  15
  -8  -8  -8 45.8394 69.9143  14
   8  10  -7 95.4296 71.3354  23
  -8 -10   7 270.054 125.829  22
   8  10  -6 3950.15 412.873  23
  -8 -10   6 3131.65 369.517  22
   8  10  -5 321.534 158.253  23
   8 -10  -5 88.5851 67.4859  19
  -8 -10   5 440.815 164.491  22
   8 -10  -4 4891.75 516.592  19
   8 -10  -4 5508.99 548.313  20
  -8 -10   4 4987.90 536.511  22
   8  10  -4 5639.50 544.519  21
   8  10  -4 4777.74 519.304  23
   8 -10  -3 6174.94 598.728  20
  -8 -10   3 6516.86 629.452  22
   8  10  -3 6310.02 602.913  23
  -8 -10   2 4094.34 502.969  22
   8 -10  -2 4684.26 511.769  20
   8  10  -2 4649.35 533.249  23
   8  10  -1 423.828 169.753  23
   8 -10  -1 29.4340 86.8916  20
  -8 -10   1 457.879 200.983  22
  -8 -10   0 297.817 147.243  22
   8  10   0 241.336 124.166  23
  -8  10   0 98.2072 105.320  23
  -8  10  -1 113.663 111.211  23
  -8 -10  -1 194.557 104.011  22
   8  10   1-7.99457 93.7975  23
  -8  10  -2 607.976 202.194  23
   8 -10   2 1052.93 244.770  22
  -8 -10  -2 790.214 217.671  22
  -8 -10  -3 616.364 187.895  22
   8 -10   3 556.039 167.922  22
  -8  10  -3 583.634 191.829  23
   8  10   4 792.875 219.413  26
  -8 -10  -4 730.876 194.576  22
   8 -10   4 516.536 165.841  22
  -8  10  -4 437.156 163.180  23
  -8 -10  -5-57.1782 92.0420  22
  -8  10  -5 176.347 121.149  23
   8 -10   5 75.4987 66.9608  22
   8  10   5-41.9823 76.0632  26
  -8 -10  -5 131.966 97.7574  14
  -8 -10  -6-40.0810 79.4869  22
  -8  10  -6 272.300 94.7908  23
  -8 -10  -6 232.863 102.010  14
   8  12  -3 1129.31 188.362  23
  -8 -12   3 1537.42 214.449  22
  -8 -12   2 681.716 151.880  22
   8  12  -1 54.8969 60.7025  21
  -8 -12   1 80.2511 64.4541  22
  -8 -12   0 44.5003 68.6559  22
   8  12   0 25.5742 60.3331  26
   8  12   1 57.3843 66.4467  26
  -8 -12  -1 211.748 88.1221  22
  -8 -12  -2 2722.69 276.402  22
   8  12   2 1757.18 234.672  26
   9   1 -12 461.378 139.905  10
   9   1 -12 383.270 139.811  15
   9  -1 -12 446.638 153.762  15
   9  -1 -11 23.3630 93.2115  10
   9   1 -11 235.094 152.755  15
   9   1 -11 15.8699 110.687  10
   9   1 -11 204.510 171.781  12
   9  -1 -11-98.5603 112.832  15
   9  -1 -11 6.51587 115.568  12
   9   1 -10-12.7593 185.351  15
   9  -1 -10-81.9727 130.662  10
   9  -1 -10 399.220 204.088  15
   9  -1 -10 357.380 182.041  16
   9   1 -10 419.517 173.747  12
   9  -1 -10 84.3198 127.201  12
   9  -1  -9-178.800 187.799  10
   9  -1  -9-156.677 179.641  16
   9   1  -9 54.2382 133.746  15
   9  -1  -9-270.289 210.868  15
   9  -1  -9 30.6337 129.260  14
   9   1  -9 11.3971 131.100  12
   9  -1  -9 56.4763 165.747  12
   9   1  -8 6298.50 619.222  11
   9  -1  -8 5681.80 580.686  14
   9  -1  -8 6256.69 649.406  15
   9   1  -8 6347.94 655.155  12
   9  -1  -8 6831.99 678.213  12
   9   1  -8 6821.49 690.993  15
   9  -1  -7 5889.59 855.430   9
   9   1  -7 5453.17 827.385   9
   9   1  -6 33868.8 1898.68   6
   9  -1  -6 35957.1 1912.16   9
   9   1  -6 39614.7 1992.76   9
  -9  -1   6 36728.6 1888.85   1
   9  -1  -5 59172.1 2159.91   9
   9   1  -5 60313.3 2167.37   9
   9   1  -5 60676.6 1892.98   7
   9  -1  -5 62484.2 1983.51   7
  -9  -1   5 57684.4 2141.63   1
   9  -1  -4 19203.3 783.912   4
   9  -1  -4 19661.3 1091.82   9
   9   1  -4 20219.0 973.012   4
   9   1  -4 18425.3 1054.52   9
   9  -1  -4 19550.2 1030.38   7
   9   1  -4 17882.0 966.479   7
   9   1  -3 78151.2 1819.12   4
  -9   1   3 79170.3 968.529   2
   9  -1  -3 72742.6 1804.48   9
   9   1  -3 74595.8 1837.08   7
   9  -1  -3 74508.9 1860.66   7
   9  -1  -3 75909.2 1566.24   4
   9   1  -2 158656. 2473.26   4
   9   1  -2 156224. 1532.75   2
   9  -1  -2 159882. 1963.58   3
   9  -1  -2 154072. 2261.11   4
   9   1  -1 486429. 4231.94   4
   9  -1  -1 494551. 2249.60   3
   9  -1  -1 486897. 4059.72   4
   9   1   0 64846.1 1518.41   4
  -9  -1   0 68281.3 1259.07   3
   9  -1   0 64656.9 1377.36   7
   9   1   0 64502.6 1436.59   7
   9  -1   0 63626.0 1518.23   4
   9   1   1 5895.97 409.522   7
   9   1   1 5542.42 449.637   4
   9  -1   1 6215.67 522.056   1
  -9  -1  -1 5958.14 412.139   3
   9  -1   1 6248.68 395.121   7
   9  -1   1 6022.93 492.119   4
   9   1   2 5276.92 442.169   4
  -9  -1  -2 5624.13 626.136   5
  -9   1  -2 5623.89 541.766   5
   9  -1   2 5998.61 539.460   1
   9  -1   2 4813.93 451.696   4
  -9  -1  -2 5522.59 465.379   3
   9  -1   3 3334.84 428.842   1
  -9   1  -3 3217.77 377.504   9
   9   1   3 2341.34 290.796   4
  -9  -1  -3 3349.45 517.456   5
  -9  -1  -3 3557.58 442.465   3
  -9   1  -3 3661.12 478.605   5
   9  -1   3 3267.93 387.393   4
  -9   1  -4 37009.8 1490.16   9
  -9  -1  -4 34014.8 1770.60   5
  -9   1  -4 34414.2 1655.03   5
  -9   1  -5 11147.7 1043.65   5
  -9  -1  -5 12824.5 1193.96   5
  -9  -1  -6 4481.09 770.488   5
  -9   1  -6 2749.79 608.160   5
  -9   1  -7-75.6652 113.933  18
  -9   1  -7-33.9330 141.375  13
  -9  -1  -7 32.6780 102.063  13
  -9   1  -7-47.7919 103.087  12
  -9  -1  -7 212.920 160.824  12
  -9   1  -8 3092.52 453.301  27
  -9   1  -8 3172.01 448.847  18
  -9   1  -8 2130.72 380.468  12
  -9  -1  -8 3006.47 477.442  12
  -9  -1  -9 445.260 165.232  27
  -9   1  -9 445.880 172.635  27
  -9   1  -9 705.288 233.013  12
  -9  -1  -9 340.407 181.253  12
  -9   1 -10 217.096 141.028  27
  -9  -1 -10 228.334 123.556  27
  -9   1 -10 121.344 100.888  12
  -9  -1 -10-51.2751 82.1129  12
  -9  -1 -11 711.160 164.449  12
   9   3 -12 627.133 155.651  15
   9   3 -11 5128.51 477.938  27
   9  -3 -11 4642.18 481.870  15
   9  -3 -11 4406.47 500.814  12
   9   3 -11 4800.68 544.371  15
   9   3 -10 931.949 256.621  27
   9  -3 -10 1100.52 289.118  24
   9  -3 -10 1261.38 301.693  10
   9  -3 -10 1016.48 278.224  15
   9   3 -10 1218.00 338.357  15
   9  -3 -10 1183.73 315.618  16
   9  -3 -10 1008.35 272.745  12
   9   3 -10 872.219 249.148  11
   9  -3 -10 633.671 213.824  14
   9   3  -9 944.498 269.070  27
   9  -3  -9 1193.77 311.397  24
   9  -3  -9 1447.81 349.873  15
   9  -3  -9 707.987 233.064  14
   9  -3  -9 1200.69 312.887  10
   9  -3  -9 1010.48 280.465  16
   9   3  -9 1128.96 295.319  15
   9   3  -9 1211.20 313.784  12
   9  -3  -9 1042.24 285.778  12
   9   3  -9 1096.27 280.973  11
   9   3  -8 85.1715 125.630  27
   9  -3  -8 298.295 291.046  24
   9  -3  -8 236.956 135.834  10
   9  -3  -8 371.584 225.389  15
   9   3  -8-20.7561 177.184  15
   9  -3  -8 113.838 144.869  14
   9  -3  -8 260.249 242.912  16
   9   3  -8 290.630 182.641  12
   9  -3  -8 130.508 170.582  12
   9   3  -8 14.9617 92.8607  11
  -9  -3   7 2039.34 556.365   1
  -9   3   7 1232.56 375.236   8
   9   3  -6 940.726 309.260   9
  -9   3   6 287.786 143.003   8
   9  -3  -6 1259.16 381.961   3
  -9  -3   6 691.852 297.228   1
  -9  -3   5 66918.2 2593.93   1
   9   3  -5 69853.4 2337.67   7
   9  -3  -5 65971.2 2450.20   3
   9   3  -4 4151.31 556.607   7
   9  -3  -4 3945.97 543.314   3
  -9  -3   4 3876.84 576.559   1
   9  -3  -3 18478.3 947.367   4
  -9   3   3 19391.3 933.488   2
   9   3  -3 17366.9 1086.08   7
   9   3  -3 17683.8 946.818   2
   9  -3  -3 18231.5 1041.87   3
  -9  -3   3 19997.4 1218.55   1
   9   3  -2 4399.08 475.229   2
  -9   3   2 5009.80 455.746   2
   9  -3  -2 4444.19 464.144   3
   9  -3  -2 4703.26 504.524   4
  -9  -3   2 5213.96 574.098   1
  -9   3   1 264548. 3355.22   2
   9   3  -1 248940. 3622.00   2
   9   3  -1 251273. 3900.36   4
   9  -3  -1 249350. 3263.35   3
   9  -3  -1 258284. 3814.26   4
  -9  -3   1 262778. 3597.09   1
   9   3   0 64843.0 1944.96   2
   9   3   0 64473.6 1929.07   4
   9  -3   0 65946.7 2101.14   1
   9  -3   0 67425.7 2025.24   4
  -9   3   0 67257.7 1741.33   8
  -9  -3   0 68942.4 1647.69   1
   9   3   1 12092.0 835.277   4
   9  -3   1 11749.7 917.003   1
  -9  -3  -1 11607.1 863.407   3
   9  -3   1 11504.0 869.425   4
   9   3   1 10921.8 849.041   2
  -9  -3  -2 3259.17 520.450   5
   9   3   2 3162.26 416.208   4
   9   3   2 3328.46 499.558   2
  -9  -3  -2 3300.71 475.648   3
   9  -3   2 3521.79 505.272   4
   9  -3   2 3085.42 505.686   1
   9  -3   3 11953.1 1040.32   1
  -9  -3  -3 11743.3 965.202   3
   9  -3   3 11016.8 892.253   4
  -9  -3  -3 11421.7 1028.20   5
   9   3   3 11548.3 1009.96   2
   9  -3   4 1938.01 395.512   4
   9   3   4 3297.97 578.842   2
  -9  -3  -4 3890.36 619.289   3
  -9  -3  -4 2721.27 545.952   5
   9  -3   4 3577.22 600.353   1
   9  -3   5 2631.33 562.799   1
   9   3   5 2402.64 535.622   2
  -9  -3  -5 2298.28 534.069   5
  -9  -3  -5 2342.41 496.502   3
  -9   3  -6 382.695 143.224  27
  -9  -3  -6 670.912 208.483  22
  -9   3  -6 751.468 240.492  18
  -9  -3  -6 711.406 221.239  12
  -9   3  -7 3559.28 474.644  27
  -9   3  -7 3395.88 474.203  18
  -9  -3  -7 3667.79 464.864  13
  -9  -3  -7 3420.99 510.740  12
  -9   3  -8 2472.78 409.537  27
  -9   3  -8 2813.24 424.924  15
  -9  -3  -8 2084.33 394.847  12
  -9   3  -9 297.496 130.624  27
  -9   3  -9 129.811 99.5179  15
  -9   3 -10 31.2654 77.4774  27
  -9  -3 -10-25.4301 94.0799  12
   9   5 -11 224.244 111.524  27
   9   5 -11 289.049 129.293  15
   9  -5 -11 267.656 130.221  14
   9  -5 -10 883.507 239.514  24
   9   5 -10 1248.72 271.374  27
   9  -5 -10 1078.42 262.535  14
   9   5 -10 1092.24 265.194  15
   9   5 -10 1418.96 289.084  11
   9   5  -9 1174.05 274.960  27
   9  -5  -9 1289.32 335.251  24
   9   5  -9 1437.79 339.032  15
   9  -5  -9 810.035 224.380  14
   9  -5  -9 1013.88 273.393  16
   9   5  -9 536.082 181.544  11
   9  -5  -8 719.220 237.519  24
   9   5  -8 807.048 251.505  27
   9   5  -8 588.117 207.199  11
   9  -5  -8 368.398 164.050  14
   9   5  -8 703.235 236.776  15
   9  -5  -8 503.971 235.837  16
   9  -5  -7 6911.51 682.956  19
   9   5  -7 7642.26 689.246  27
   9   5  -7 8379.13 718.468  21
   9  -5  -7 7329.63 718.712  24
   9  -5  -7 7353.76 726.641  10
   9  -5  -7 6868.54 665.610  16
   9  -5  -7 8974.40 763.877  14
   9   5  -6 14552.6 919.355  27
   9  -5  -6 15025.5 953.519  19
   9   5  -6 14300.8 912.054  21
   9  -5  -6 14433.6 959.030  10
   9  -5  -6 14227.6 919.955  14
   9  -5  -6 14121.4 896.645  16
   9  -5  -6 13902.1 1403.28   3
  -9  -5   5 14169.8 1399.15   1
  -9   5   5 13455.3 1317.84   8
   9  -5  -5 12498.2 1244.47   3
  -9  -5   4 28137.7 1815.23   1
   9  -5  -4 23760.6 1608.54   3
  -9   5   4 25635.3 1724.05   8
   9   5  -4 26174.7 1703.81   7
   9   5  -3 79708.0 2676.17   2
  -9  -5   3 82215.9 2881.71   1
   9  -5  -3 78557.9 2768.66   3
  -9   5   3 81628.0 2915.07   8
   9  -5  -3 85254.0 2675.50   4
   9  -5  -2 5195.67 672.846   3
   9   5  -2 5450.92 707.116   2
  -9   5   2 6304.16 776.763   8
   9  -5  -2 5986.78 740.130   4
  -9  -5   2 4930.01 666.622   1
  -9   5   2 5620.62 673.953   2
   9   5  -1 50292.0 2133.70   2
   9  -5  -1 48067.7 2031.15   3
  -9  -5   1 52398.3 2028.67   1
  -9   5   1 52395.1 2158.43   8
  -9   5   1 48488.4 1960.73   2
   9  -5   0 23135.5 1547.54   1
   9   5   0 21175.2 1420.09   2
  -9  -5   0 22587.4 1512.65   3
   9  -5   0 20411.2 1333.96   3
   9   5   1 381.625 257.326   2
   9  -5   1 555.130 295.818   1
  -9  -5  -1 180.895 151.646   3
  -9  -5  -1 709.158 265.055   5
   9   5   2 29204.6 1798.39   2
   9  -5   2 28278.7 1826.72   1
  -9  -5  -2 25311.7 1539.34   5
   9   5   3 7047.88 946.339   2
   9  -5   3 7618.27 1016.13   1
  -9  -5  -3 8333.98 931.830   5
  -9  -5  -3 8499.28 1010.11   3
   9  -5   3 8612.59 995.611   4
   9  -5   4 204.961 201.725   1
  -9  -5  -4 177.197 177.996   3
   9  -5   4 379.186 245.345   4
   9   5   4 57.4136 125.985   2
  -9  -5  -4 391.352 235.445   5
  -9   5  -5 6764.35 596.668  27
  -9  -5  -5 6744.31 635.741  22
  -9  -5  -5 7054.96 703.216  24
  -9   5  -5 6655.26 611.212  18
  -9   5  -6 514.017 189.987  23
  -9   5  -6 446.602 196.364  18
  -9   5  -6 541.485 196.125  27
  -9  -5  -6 217.276 143.781  22
  -9  -5  -6 702.094 240.254  12
  -9   5  -7-25.5414 99.3279  27
  -9  -5  -7-37.6511 112.337  14
  -9  -5  -7-220.146 163.006  12
  -9   5  -8 2428.25 376.158  27
  -9  -5  -8 2778.51 394.801  14
  -9  -5  -8 2549.89 416.921  12
  -9   5  -9 119.699 118.845  27
  -9  -5  -9-64.1766 128.292  12
  -9   5  -9 162.410 143.529  15
  -9   5 -10 96.7704 107.256  27
  -9  -5 -10 283.952 106.002  12
   9   7 -10 146.076 91.8835  27
   9  -7 -10 274.178 127.641  24
   9   7 -10 320.816 122.081  15
   9  -7 -10 265.278 105.689  14
   9   7 -10 142.872 93.8712  11
   9   7  -9 318.780 146.738  27
   9  -7  -9 207.338 122.975  24
   9   7  -9 117.493 97.1820  15
   9  -7  -9 440.360 161.859  14
   9   7  -9 176.228 137.828  11
   9  -7  -8 414.412 198.373  24
   9   7  -8 492.597 199.485  27
   9   7  -8 314.561 150.256  11
   9  -7  -8 398.070 183.180  14
   9   7  -8 524.124 209.155  15
   9  -7  -7 607.127 221.150  24
   9  -7  -7 635.852 227.843  19
   9   7  -7 570.854 216.934  27
   9  -7  -7 735.001 241.618  14
   9  -7  -6 9451.81 797.533  19
   9   7  -6 10262.8 802.033  23
   9   7  -6 10052.8 795.626  27
   9   7  -6 9833.95 787.302  21
   9  -7  -6 9491.54 818.455  24
   9  -7  -6 9828.18 807.606  20
   9  -7  -6 7973.38 716.118  16
   9  -7  -6 11109.3 846.924  14
   9   7  -5 1729.20 334.391  27
   9  -7  -5 1860.50 362.387  19
   9  -7  -5 2257.49 389.888  20
   9   7  -5 1517.43 317.075  23
   9   7  -5 1425.00 316.497  21
   9  -7  -5 1361.69 286.686  14
   9  -7  -4 110.899 120.269  20
   9   7  -4-36.9804 95.1328  23
   9   7  -4 116.883 118.010  27
   9  -7  -3 6740.86 639.849  17
   9  -7  -3 6519.24 622.774  20
   9   7  -3 6721.33 634.391  23
   9  -7  -3 5038.76 837.087   3
  -9  -7   3 7061.62 1021.40   1
  -9   7   2 16432.8 1418.10   2
   9  -7  -2 17325.3 1527.84   4
   9  -7  -1 3809.18 732.798   4
   9   7  -1 6080.99 906.963   2
  -9  -7   1 5834.89 951.361   3
  -9   7   1 6623.79 906.805   2
   9  -7   0 3462.60 706.102   4
   9   7   0 3868.78 722.058   2
  -9  -7   0 3080.12 679.868   3
   9  -7   1 564.290 304.648   1
   9  -7   1-18.8344 192.931   4
  -9  -7  -1 19.4252 167.692   3
   9   7   1 405.749 311.249   2
  -9  -7  -2 17230.5 1015.75  22
  -9   7  -2 16832.9 977.229  23
  -9   7  -3 842.201 231.741  23
  -9  -7  -3 851.041 226.823  22
  -9   7  -4 29948.3 1371.02  23
  -9  -7  -4 27431.0 1329.26  22
  -9  -7  -5 8.20424 102.118  22
  -9   7  -5 244.237 173.664  23
  -9  -7  -6 2001.46 346.865  22
  -9   7  -6 2096.89 336.323  27
  -9   7  -6 1640.27 323.813  23
  -9  -7  -6 2272.77 362.966  12
  -9  -7  -7 301.647 173.415  22
  -9   7  -7 391.922 153.172  23
  -9   7  -7 60.9023 75.7629  27
  -9  -7  -7 148.505 135.063  14
  -9  -7  -7 206.863 122.304  12
  -9   7  -8 1375.45 231.977  27
  -9  -7  -8 1315.93 255.705  14
  -9  -7  -8 911.272 192.496  12
  -9   7  -9 446.781 134.633  15
   9  -9  -8 74.7864 76.1456  24
   9   9  -8 242.367 114.994  27
   9  -9  -8 169.801 86.7010  14
   9   9  -8 249.855 118.014  11
   9   9  -7 1369.64 247.420  23
   9   9  -7 747.078 195.062  27
   9  -9  -7 674.633 192.308  24
   9  -9  -7 1337.68 242.700  14
   9   9  -6 50.9409 88.5638  27
   9  -9  -6-56.4235 72.8135  19
   9   9  -6 48.0067 114.221  23
   9  -9  -6 51.4694 102.391  14
   9  -9  -5 3549.00 472.856  19
   9   9  -5 3347.03 443.072  21
   9   9  -5 3565.07 447.487  27
   9  -9  -5 3372.44 469.750  20
   9   9  -5 3504.51 472.198  23
   9  -9  -4 564.297 206.782  19
   9   9  -4 715.492 229.927  27
   9  -9  -4 453.923 176.259  20
   9   9  -4 764.978 226.557  23
   9   9  -4 479.708 191.952  21
  -9  -9   3 113.745 138.818  22
   9  -9  -3 102.224 140.301  20
   9   9  -3 180.144 154.906  23
   9  -9  -2 14087.8 936.910  20
  -9  -9   2 14082.7 963.483  22
   9   9  -2 14338.7 944.694  23
  -9  -9   1 1520.51 333.280  22
   9  -9  -1 1678.79 318.937  20
   9   9  -1 1619.33 321.781  23
  -9   9   0 992.859 241.455  23
   9  -9   0 653.399 197.283  20
  -9  -9   0 902.715 239.434  22
   9   9   0 1011.14 265.976  23
  -9  -9  -1 540.593 210.704  22
   9   9   1 265.985 134.366  23
  -9   9  -1 516.780 201.205  23
  -9   9  -2 5602.20 588.902  23
  -9  -9  -2 5651.52 613.819  22
  -9  -9  -3 678.703 214.417  22
  -9   9  -3 822.110 228.298  23
  -9  -9  -4 1901.41 340.254  22
  -9   9  -4 2099.85 357.416  23
  -9  -9  -5 445.387 169.405  22
   9   9   5 453.957 172.432  26
  -9   9  -5 537.864 205.353  23
  -9  -9  -6 96.2370 76.0410  22
  -9   9  -6-34.2294 77.9471  23
  -9  -9  -6 27.3541 128.395  14
  -9   9  -7 42.9467 52.2608  23
  -9  -9  -7 94.9485 84.7638  14
  -9 -11   5-67.9448 59.1334  22
   9  11  -5 205.567 122.873  23
   9 -11  -4 250.482 90.9805  19
  -9 -11   4 402.582 124.802  22
   9  11  -4 533.246 169.460  23
   9  11  -3 80.5265 88.8882  23
  -9 -11   3 96.7260 84.4059  22
   9  11  -3 23.6322 89.2166  21
   9 -11  -3 125.615 70.5493  20
   9 -11  -3-5.26187 61.4756  19
  -9 -11   2 891.028 219.827  22
   9  11  -2 995.131 226.660  23
   9 -11  -2 464.945 135.782  20
   9  11  -1 74.0021 81.4780  23
  -9 -11   1 39.1167 89.9505  22
   9  11  -1 293.307 155.841  26
  -9 -11   0 55.0774 83.4609  22
   9  11   0-155.449 95.8878  26
  -9 -11  -1 1210.57 239.329  22
  -9  11  -1 873.212 197.936  23
  -9 -11  -2 1031.08 224.029  22
   9  11   2 945.821 210.625  26
  -9  11  -2 846.124 200.279  23
  -9 -11  -3 3090.44 349.281  22
  -9  11  -3 2460.80 313.349  23
   9  11   3 2760.28 334.010  26
  -9 -11  -4 259.639 97.4233  22
   9  11   4 376.006 120.868  26
  -9  11  -4 508.929 137.704  23
  -9 -11  -4 331.841 107.288  14
  10   0 -12 1189.46 216.313  10
  10   0 -12 1428.71 260.697  15
  10   0 -11 154.377 140.324  10
  10   0 -11-198.852 159.922  15
  10   0 -11 131.056 140.817  12
  10   0 -10 2571.14 412.420  10
  10   0 -10 2338.48 419.805  15
  10   0 -10 2913.64 465.253  12
  10   0  -9-227.657 195.764  15
  10   0  -9-45.6921 156.144  12
  10   0  -8 5587.33 571.204  14
  10   0  -8 6028.05 642.949  15
  10   0  -8 6681.61 666.807  12
  10   0  -7-147.451 202.074   9
  10   0  -6 10194.8 1000.20   9
 -10   0   6 10004.8 944.141   1
  10   0  -5 258.173 136.836   7
  10   0  -5 91.1189 162.123   9
  10   0  -4 4372.98 424.121   4
  10   0  -4 3876.13 480.208   9
  10   0  -4 3536.38 442.017   7
  10   0  -3 12.9949 101.429   9
  10   0  -3 167.936 116.121   4
  10   0  -3 12.8009 89.2575   7
  10   0  -2 8251.63 551.272   4
  10   0  -2 7239.10 435.039   9
  10   0  -1-45.3716 108.542   4
  10   0  -1 102.548 44.6917   9
  10   0   0 368576. 3297.47   7
  10   0   0 367210. 3657.53   4
  10   0   1-21.9460 89.9076   4
  10   0   1 0.96900 56.2332   7
  10   0   2 178689. 1701.00   7
 -10   0  -2 174736. 3309.59   5
  10   0   3 14.3766 79.1586   4
 -10   0  -3 66.3151 153.218   5
 -10   0  -3 30.0804 63.4271   9
 -10   0  -4 67697.0 2007.04   9
 -10   0  -4 59215.3 2317.27   5
 -10   0  -5 75.1804 192.890   5
 -10   0  -6 6759.43 941.001   5
 -10   0  -7-159.566 161.035  13
 -10   0  -7 139.851 105.620  12
 -10   0  -8 1119.69 272.673  27
 -10   0  -8 1496.09 321.534  12
 -10   0  -9 20.9425 105.464  27
 -10   0  -9-9.04099 93.7375  12
 -10   0 -10 54.7010 74.9350  27
 -10   0 -10 29.2003 93.9054  12
  10   2 -12 1545.34 259.525  15
  10   2 -12 2063.76 272.671  10
  10  -2 -12 2440.30 302.783  15
  10  -2 -11 1658.05 331.267  10
  10   2 -11 1156.58 269.615  10
  10  -2 -11 1091.67 263.853  16
  10  -2 -11 1464.09 315.882  15
  10  -2 -11 1010.93 258.857  12
  10   2 -11 1502.44 325.460  15
  10  -2 -10 377.545 184.093  10
  10   2 -10 212.544 157.228  15
  10  -2 -10 238.544 189.674  15
  10  -2 -10 272.230 149.668  14
  10  -2 -10-12.8173 154.237  16
  10   2 -10 348.264 197.302  12
  10  -2 -10 287.537 161.729  12
  10  -2  -9 1083.49 282.965  24
  10   2  -9 998.230 245.107  27
  10   2  -9 1606.60 372.618  12
  10  -2  -9 1378.36 318.050  14
  10  -2  -9 1178.97 297.131  10
  10  -2  -9 1296.23 314.277  15
  10   2  -9 1350.95 350.182  15
  10  -2  -9 657.392 224.289  16
  10  -2  -9 1246.40 346.092  12
  10   2  -9 1253.47 314.621  11
  10   2  -8 75.5415 85.6864  27
  10  -2  -8-105.372 135.844  24
  10  -2  -8-140.232 171.514  10
  10  -2  -8 57.7947 104.608  15
  10   2  -8-91.5719 156.436  15
  10   2  -8 277.642 161.742  12
  10  -2  -8 37.9940 114.510  12
  10  -2  -8-29.4212 127.831  14
  10   2  -8 32.5926 128.962  11
  10   2  -7 1598.05 491.319   9
 -10  -2   7 2898.33 616.979   1
  10   2  -6-47.7375 222.257   9
 -10  -2   6 283.235 219.900   1
  10   2  -5 97630.6 2891.11   9
  10   2  -5 107786. 2745.89   7
 -10  -2   5 102424. 3058.67   1
  10   2  -4 203.508 133.579   7
  10  -2  -4 380.534 199.850   7
 -10  -2   4 419.369 223.735   1
  10  -2  -4 295.231 152.379   3
  10   2  -3 79183.4 2150.28   7
  10   2  -3 78656.1 2115.61   4
 -10   2   3 83691.4 1449.80   2
  10  -2  -3 80449.5 2155.19   7
  10  -2  -3 79622.2 1906.52   3
  10  -2  -3 80526.1 1828.72   4
  10   2  -2 4982.22 518.233   4
  10  -2  -2 4229.67 468.338   7
 -10   2   2 3054.71 274.967   2
  10   2  -2 4695.06 513.749   7
  10  -2  -2 4774.87 396.055   3
  10   2  -2 4682.96 392.542   2
  10  -2  -2 4568.12 457.544   4
  10   2  -1 40254.3 1243.84   2
  10   2  -1 40604.3 1424.38   4
  10   2  -1 40007.3 1408.42   7
  10  -2  -1 41407.6 1379.97   7
  10  -2  -1 43073.7 1398.31   4
 -10  -2   0 71187.0 1733.05   3
  10   2   0 72696.3 1862.28   4
  10  -2   0 76871.1 1942.16   4
  10   2   0 74517.1 1815.10   2
  10   2   1 2816.25 364.783   4
  10  -2   1 2453.97 361.756   4
  10  -2   1 3126.23 424.732   1
 -10  -2  -1 3056.07 380.916   3
  10   2   1 2441.97 372.836   2
 -10   2  -1 2924.50 331.598   5
  10   2   2 83177.7 1959.42   4
  10  -2   2 85731.7 2373.52   1
 -10  -2  -2 84533.0 2117.01   3
 -10  -2  -2 77534.1 2431.13   5
  10  -2   2 81860.7 2138.28   4
 -10   2  -2 86441.9 2021.41   5
 -10   2  -3 3089.04 429.177   5
  10  -2   3 3181.45 479.627   1
  10  -2   3 2597.93 402.688   4
 -10  -2  -3 2362.05 455.963   5
 -10  -2  -3 2725.15 426.298   3
  10  -2   4 80240.3 2611.26   1
 -10   2  -4 82082.6 2341.29   9
 -10  -2  -4 81934.4 2602.29   3
 -10   2  -4 78447.6 2402.54   5
 -10  -2  -5 4686.15 759.230   5
 -10   2  -5 2997.61 537.190   5
 -10   2  -6 20506.0 1086.26  18
 -10   2  -6 20480.7 1046.64  13
 -10  -2  -6 22023.5 1198.56  12
  10   2   6 19462.6 1643.45   2
 -10   2  -7-76.4970 139.993  18
 -10   2  -7-186.187 150.523  27
 -10  -2  -7 98.8190 104.001  13
 -10  -2  -7 119.596 123.346  12
 -10   2  -8 738.561 220.120  27
 -10   2  -8 653.345 204.800  18
 -10  -2  -8 272.500 135.130  12
 -10   2  -9-84.2155 118.761  27
 -10  -2  -9 211.889 135.032  27
 -10  -2  -9 5.76033 114.084  12
 -10   2 -10 50.9138 90.4756  27
 -10  -2 -10 102.782 111.956  12
  10   4 -11 390.755 150.222  27
  10  -4 -11 217.986 141.216  24
  10   4 -11-94.8442 128.255  15
  10  -4 -11 77.4056 101.526  12
  10  -4 -10 1494.68 365.815  24
  10   4 -10 686.915 215.437  27
  10  -4 -10 1211.08 328.081  16
  10  -4 -10 834.932 236.563  14
  10  -4 -10 1250.05 294.161  15
  10   4 -10 428.975 188.601  15
  10  -4 -10 870.646 250.492  12
  10   4 -10 467.410 192.232  11
  10   4  -9 1708.09 341.892  27
  10  -4  -9 2090.40 400.321  24
  10  -4  -9 1955.76 388.336  10
  10  -4  -9 2033.87 378.421  16
  10  -4  -9 2663.62 441.213  15
  10   4  -9 1526.46 335.311  15
  10  -4  -9 2016.59 387.206  14
  10  -4  -9 2405.27 407.528  12
  10   4  -9 1449.71 330.433  11
  10   4  -8 1838.59 363.287  27
  10  -4  -8 1693.27 340.835  24
  10   4  -8 1942.62 364.172  11
  10  -4  -8 2273.14 419.470  10
  10  -4  -8 2450.99 431.811  15
  10   4  -8 2205.49 404.704  15
  10  -4  -8 1886.59 368.408  14
  10  -4  -8 1711.58 346.702  16
  10   4  -7 4498.81 524.267  21
  10   4  -7 4716.78 523.489  27
  10  -4  -7 4725.16 565.066  10
  10   4  -7 4055.59 526.907  15
  10  -4  -7 5003.97 561.947  14
  10  -4  -7 4564.56 534.932  16
  10  -4  -7 2793.53 433.138  15
 -10  -4   6 1437.38 442.824   1
 -10   4   6 700.931 284.431   8
 -10  -4   5 29697.5 1867.80   1
  10   4  -5 31965.0 1758.90   7
  10  -4  -5 32045.8 1840.78   3
 -10   4   5 35288.3 2005.57   8
 -10  -4   4 11429.2 1081.51   1
 -10   4   4 9614.74 975.379   8
  10   4  -4 10389.8 986.222   7
  10  -4  -4 9563.39 915.535   3
 -10  -4   3 57563.7 2214.60   1
 -10   4   3 59498.2 2291.53   8
  10   4  -3 52773.4 1921.51   2
  10   4  -3 56157.8 2227.49   7
  10  -4  -3 56027.2 2057.87   3
  10  -4  -3 55843.1 1937.15   4
 -10  -4   2 5810.52 657.299   1
 -10   4   2 6564.38 633.879   2
 -10   4   2 6608.67 717.330   8
  10   4  -2 6489.22 675.141   2
  10  -4  -2 6392.58 658.346   3
  10  -4  -2 6274.09 672.358   4
 -10   4   1 2115.72 397.811   8
 -10  -4   1 1733.22 327.638   1
  10  -4  -1 1538.38 359.186   4
  10   4  -1 1361.48 326.034   2
  10  -4  -1 1393.80 301.169   3
 -10   4   1 1752.97 339.621   2
  10   4   0 10840.2 915.462   2
 -10  -4   0 11517.1 765.266   1
  10  -4   0 10814.1 815.753   3
 -10  -4   0 11078.1 960.575   3
  10  -4   0 12151.6 1019.68   1
 -10   4   0 11823.9 856.642   8
  10  -4   0 10816.4 935.027   4
  10  -4   1 54.0508 178.579   4
 -10  -4  -1-1.33808 146.885   3
  10  -4   1 63.7983 159.826   1
  10   4   1 88.9869 210.423   2
  10  -4   2 37833.5 1958.54   1
 -10  -4  -2 38325.3 1861.40   3
 -10  -4  -2 38737.8 1885.03   5
  10  -4   2 41292.8 1915.99   4
  10   4   2 37884.1 1899.55   2
  10  -4   3 55636.7 2507.88   1
 -10  -4  -3 57016.8 2387.26   3
 -10  -4  -3 53809.4 2395.44   5
  10  -4   3 54477.0 2276.65   4
  10   4   3 53162.8 2375.38   2
  10  -4   4 63244.4 2818.31   1
 -10  -4  -4 65868.4 2727.00   3
 -10  -4  -4 61876.9 2743.69   5
  10  -4   4 66116.1 2569.15   4
  10   4   4 60894.0 2752.30   2
  10  -4   5 7457.59 1010.05   1
 -10  -4  -5 6346.29 928.254   5
 -10  -4  -5 4715.95 790.019   3
  10   4   5 8313.51 1096.32   2
 -10  -4  -6 19617.8 1108.71  22
 -10   4  -6 19700.5 1096.70  18
 -10   4  -6 23333.6 1188.50  23
 -10   4  -6 20710.2 1101.40  27
 -10  -4  -6 22724.8 1275.24  12
 -10   4  -7 3730.21 483.695  27
 -10   4  -7 3627.90 484.662  18
 -10  -4  -7 3726.15 539.823  12
 -10  -4  -7 3880.29 480.717  14
 -10   4  -8 356.885 194.036  27
 -10  -4  -8 92.6922 104.463  12
 -10   4  -9 340.978 152.432  27
 -10   4  -9 420.988 183.284  15
 -10  -4  -9 644.840 197.529  12
 -10   4 -10 94.3934 79.8907  27
 -10  -4 -10 77.7423 67.7439  12
  10   6 -10 776.983 209.732  27
  10  -6 -10 1121.66 255.598  24
  10  -6 -10 984.593 226.501  14
  10   6 -10 1530.62 287.031  15
  10   6 -10 750.387 204.992  11
  10  -6  -9 2083.50 383.648  24
  10   6  -9 2262.90 376.137  27
  10   6  -9 2184.19 376.369  15
  10  -6  -9 2061.16 373.191  14
  10   6  -9 1898.80 338.797  11
  10  -6  -8 456.981 204.702  24
  10   6  -8 647.492 228.830  27
  10   6  -8 548.898 223.979  11
  10  -6  -8 737.995 242.104  14
  10  -6  -8 700.974 255.301  16
  10   6  -8 232.685 144.541  15
  10   6  -7 880.038 253.047  21
  10  -6  -7 1200.55 293.485  19
  10   6  -7 691.534 213.994  27
  10  -6  -7 1007.25 278.990  24
  10  -6  -7 1160.71 286.213  14
  10  -6  -7 710.949 241.851  16
  10  -6  -6 302.961 123.983  19
  10   6  -6 432.938 191.800  27
  10  -6  -6 210.007 145.584  20
  10   6  -6 63.9946 71.6992  21
  10  -6  -6 171.384 142.262  16
  10  -6  -6 188.763 133.669  14
  10   6  -5 1569.99 327.214  21
  10  -6  -5 2371.69 392.826  19
  10   6  -5 1799.97 320.813  27
  10  -6  -5 2262.48 369.585  20
  10   6  -5 2038.56 355.295  23
  10  -6  -5 2050.73 333.284  14
  10   6  -4 676.419 327.888   7
 -10   6   4 1273.96 498.425   8
 -10  -6   4 544.132 284.808   1
  10  -6  -4 919.036 318.004   3
  10  -6  -3 42993.3 2257.81   3
 -10  -6   3 47477.8 2434.98   1
 -10   6   3 43764.8 2370.11   8
 -10   6   2 6806.76 832.551   2
  10  -6  -2 7371.29 905.566   3
 -10   6   2 7545.26 977.025   8
  10   6  -2 6594.56 865.074   2
  10  -6  -2 7416.30 924.239   4
 -10  -6   2 6369.59 852.445   1
 -10   6   1 37256.0 1959.97   2
  10   6  -1 37154.9 2056.36   2
  10  -6  -1 40361.6 2190.99   4
  10  -6   0 211.313 144.713   4
 -10  -6   0 86.3543 124.401   3
  10   6   0 7.51629 142.728   2
  10   6   1 26012.1 1795.19   2
  10  -6   1 27511.1 1953.99   1
 -10  -6  -1 30270.2 1998.09   3
  10  -6   1 26502.1 1835.61   4
  10  -6   2 827.495 376.873   1
  10  -6   2 712.182 362.852   4
  10   6   2 633.096 317.926   2
 -10  -6  -2 770.832 344.250   3
  10   6   3 9115.35 1150.23   2
 -10  -6  -3 6652.49 967.512   3
  10  -6   3 9211.34 1207.88   1
  10  -6   3 9641.03 1155.58   4
 -10   6  -4 413.328 171.162  18
 -10   6  -4 703.840 227.837  23
 -10  -6  -4 519.849 180.466  22
 -10   6  -5 745.534 253.382  23
 -10   6  -5 532.202 172.553  27
 -10  -6  -5 320.337 138.528  22
 -10   6  -5 245.653 116.816  18
 -10  -6  -6 830.811 232.117  22
 -10   6  -6 848.312 230.975  27
 -10   6  -6 814.744 246.761  23
 -10  -6  -6 615.612 220.848  12
 -10   6  -7 1831.77 332.608  23
 -10   6  -7 2090.60 350.556  27
 -10  -6  -7 1731.22 326.016  14
 -10  -6  -7 2018.57 366.105  12
 -10   6  -8-74.8022 101.942  27
 -10  -6  -8 252.824 134.100  14
 -10  -6  -8 177.111 80.6878  12
 -10   6  -9 138.921 93.0496  27
 -10   6  -9 165.308 105.728  15
 -10  -6  -9 157.027 110.139  12
  10   8  -9 21.6306 92.7217  27
  10  -8  -9 283.503 140.474  24
  10  -8  -9 155.837 62.9078  14
  10   8  -9 66.1572 110.132  11
  10   8  -8-90.3496 111.762  27
  10  -8  -8-72.7387 140.313  24
  10  -8  -8-51.2819 109.042  14
  10  -8  -7 5756.56 599.809  24
  10   8  -7 6155.79 601.450  27
  10  -8  -7 7395.90 653.915  14
  10   8  -6-86.9192 81.0920  21
  10  -8  -6 206.489 137.159  19
  10   8  -6 160.554 124.813  27
  10  -8  -6 86.9769 128.304  20
  10   8  -6 30.6820 88.5060  23
  10  -8  -6 41.1772 100.444  24
  10  -8  -6 83.9097 121.651  14
  10  -8  -5 21486.0 1208.88  19
  10   8  -5 22075.1 1193.42  23
  10  -8  -5 22695.4 1216.48  24
  10   8  -5 22971.3 1231.26  21
  10  -8  -5 21479.7 1195.56  20
  10   8  -5 21059.8 1132.38  27
  10   8  -4 432.665 177.214  27
  10  -8  -4 63.3019 154.401  20
  10  -8  -4 561.260 211.286  17
  10   8  -4 602.610 232.798  23
  10  -8  -3 25539.5 1286.98  17
  10  -8  -3 23918.9 1239.05  20
  10   8  -3 23489.3 1221.26  23
  10   8  -3 21879.7 1131.91  27
  10  -8  -2 338.294 164.404  20
  10   8  -2 568.733 217.329  23
 -10  -8   2 512.088 208.754  22
  10   8  -1 2797.32 419.806  23
 -10  -8   1 3439.57 463.053  22
  10  -8  -1 3354.95 451.084  20
  10  -8   0 512.800 197.919  20
 -10   8   0 400.572 151.570  23
 -10  -8   0 806.659 243.534  22
  10   8   0 644.106 228.054  23
 -10  -8  -1 4638.15 547.721  22
 -10   8  -1 4422.82 505.161  23
  10  -8   1 4997.17 540.086  20
  10   8   1 4899.80 538.201  23
 -10  -8  -2 5290.09 583.642  22
 -10   8  -2 5059.70 576.032  23
 -10   8  -3 922.519 255.640  23
 -10  -8  -3 801.435 238.538  22
 -10  -8  -4 119.870 124.553  22
 -10   8  -4 196.271 179.459  23
 -10   8  -5 91.6502 103.787  23
 -10  -8  -5-42.3119 80.9041  22
  10   8   5-207.769 113.684  26
 -10   8  -6 251.402 158.364  23
 -10  -8  -6 141.762 98.5415  22
 -10   8  -7 1401.81 247.497  23
 -10  -8  -7 972.109 208.045  14
 -10   8  -8 212.346 98.6406  15
 -10  -8  -8 341.680 113.202  14
 -10 -10   7 593.497 160.277  22
  10  10  -7 106.070 95.2232  11
 -10 -10   6 176.833 83.9280  22
  10  10  -6 239.618 123.369  23
  10 -10  -5 372.436 140.220  19
 -10 -10   5 649.590 203.313  22
  10  10  -5 578.035 171.982  23
  10  10  -4 1870.97 330.730  23
  10 -10  -4 1671.50 309.835  19
  10  10  -4 1855.21 327.110  21
 -10 -10   4 1549.16 303.697  22
  10 -10  -4 1479.16 294.433  20
  10 -10  -3 2806.15 402.875  20
  10  10  -3 2389.84 382.838  23
 -10 -10   3 2690.46 404.295  22
  10 -10  -2 3413.21 446.939  20
 -10 -10   2 3591.67 465.693  22
  10  10  -2 3908.85 489.676  23
 -10 -10   1 243.837 157.231  22
  10 -10  -1 27.7393 107.518  20
  10  10  -1-227.422 164.843  23
  10  10  -1 95.5368 108.720  26
  10  10   0 1764.27 324.061  23
 -10 -10   0 1683.69 335.557  22
  10 -10   0 934.771 218.144  20
 -10 -10  -1 4461.56 512.426  22
 -10  10  -1 4176.24 480.680  23
 -10 -10  -2 166.568 135.770  22
 -10  10  -2-19.0135 99.1801  23
  10  10   3 615.415 211.652  26
 -10  10  -3 734.714 198.577  23
 -10 -10  -3 1171.69 256.971  22
  10  10   4 317.500 136.204  26
 -10 -10  -4 569.635 190.513  22
 -10 -10  -5-3.35513 87.4577  22
  10  10   5 113.068 73.4285  26
 -10  10  -5 150.420 96.0876  23
 -10 -10  -5 233.168 92.4957  14
 -10  10  -6 585.220 139.910  23
 -10 -10  -6 426.343 128.303  14
 -10 -12   3 1058.98 167.648  22
 -10 -12   2 17.2947 47.8218  22
 -10 -12   1 960.941 177.417  22
  10 -12  -1 1379.24 213.384  19
  10  12  -1 1594.44 226.874  21
  10  12   0 224.509 86.9385  26
 -10 -12   0 310.989 110.027  22
  10  12   1 209.350 93.0158  26
 -10 -12  -1 622.024 138.796  22
  11  -1 -12 754.182 182.451  10
  11   1 -12 694.335 175.162  10
  11  -1 -12 955.968 218.024  15
  11  -1 -11 70.0920 134.773  10
  11   1 -11-134.984 165.447  10
  11  -1 -11-55.4103 121.645  12
  11  -1 -11 143.542 182.631  15
  11   1 -11-215.170 172.669  15
  11  -1 -11 25.6995 98.7614  16
  11  -1 -10 233.649 152.471  10
  11  -1 -10 185.791 114.352  12
  11  -1 -10 392.912 199.179  15
  11   1 -10 195.144 125.888  15
  11  -1 -10 135.410 179.411  16
  11   1 -10 450.136 212.155  12
  11  -1  -9 6849.90 692.234  10
  11  -1  -9 7710.02 763.006  15
  11   1  -9 6711.79 718.446  15
  11  -1  -9 6822.15 670.263  14
  11   1  -9 7816.96 759.648  12
  11  -1  -9 7805.32 751.051  12
  11  -1  -8 15125.2 1020.41  15
  11   1  -8 15717.7 1044.16  15
  11  -1  -8 14947.5 938.384  14
  11  -1  -8 17722.7 1088.01  12
  11   1  -8 15085.6 968.148  11
  11  -1  -7 3176.63 647.535   9
  11   1  -7 3335.94 657.075   9
 -11  -1   7 3826.15 657.599   1
  11   1  -6 1272.75 368.620   9
  11  -1  -6 1298.75 318.988   7
 -11  -1   6 1463.79 387.910   1
  11  -1  -6 1757.28 453.507   9
  11  -1  -5 17232.3 1183.11   9
  11   1  -5 15750.0 1113.94   9
  11   1  -5 16072.3 1037.08   7
  11  -1  -5 16144.7 1076.05   7
  11  -1  -4 937.482 259.111   9
  11   1  -4 847.132 219.041   4
  11  -1  -4 802.776 235.837   7
  11   1  -4 839.697 235.538   7
  11  -1  -4 911.526 197.659   4
  11   1  -4 498.031 174.953   9
  11  -1  -3 202261. 3274.98   7
  11   1  -3 204245. 3174.06   4
  11  -1  -3 200522. 3034.00   9
  11   1  -3 203555. 3274.94   7
  11  -1  -3 197265. 2849.20   4
  11  -1  -2 516.016 160.412   4
  11  -1  -2 400.540 144.950   7
  11   1  -2 521.927 183.753   7
  11   1  -2 460.870 148.876   4
  11   1  -2 374.427 80.3947   2
  11   1  -1 333746. 3815.94   4
  11   1  -1 328503. 3725.15   7
  11  -1  -1 329377. 3740.03   4
  11  -1  -1 322453. 3626.30   7
  11   1  -1 323134. 2878.79   2
  11   1   0 113005. 2195.00   4
  11   1   0 111016. 2052.61   7
  11  -1   0 110810. 1980.73   7
  11  -1   0 112531. 2210.18   4
  11   1   1 108453. 2160.14   4
  11  -1   1 107958. 1817.42   7
  11   1   1 105691. 1872.27   7
  11  -1   1 105003. 2203.33   4
 -11   1  -2 2840.46 278.704   9
  11   1   2 2329.15 253.089   7
 -11  -1  -2 2504.29 322.506   3
  11   1   2 2431.93 323.291   4
 -11   1  -2 2904.39 420.063   5
  11  -1   2 2688.47 369.072   4
 -11  -1  -2 2871.30 473.285   5
  11  -1   3 20956.0 1139.24   1
 -11  -1  -3 19418.2 1303.15   5
 -11  -1  -3 19384.8 1038.51   3
 -11   1  -3 19763.9 1194.65   5
  11  -1   3 19109.8 1005.83   4
 -11  -1  -4 180.122 218.854   5
 -11   1  -4 364.559 234.114   5
 -11  -1  -5 6727.85 901.744   5
 -11   1  -5 5893.18 781.215   5
 -11   1  -6 569.024 188.595  13
 -11  -1  -6 857.812 223.016  13
 -11  -1  -6 534.992 294.847   5
 -11   1  -6 910.806 357.145   5
 -11   1  -7-352.227 158.114  18
 -11   1  -7-136.831 130.641  13
 -11  -1  -7 36.4403 122.810  13
 -11   1  -7 89.2404 135.889  12
 -11  -1  -7 91.0393 135.824  12
 -11   1  -8 668.043 222.625  27
 -11   1  -8 496.106 166.429  18
 -11   1  -8 437.162 188.844  12
 -11  -1  -8 719.892 229.196  12
 -11  -1  -9 344.376 154.881  27
 -11   1  -9 359.673 115.014  27
 -11   1  -9 326.079 140.059  12
 -11  -1  -9 466.412 166.754  12
 -11   1 -10 765.147 194.126  27
 -11  -1 -10 636.992 161.946  27
 -11  -1 -10 613.358 191.209  12
  11   3 -12 580.878 159.247  15
  11  -3 -11 938.537 269.676  24
  11  -3 -11 1565.67 324.535  10
  11  -3 -11 892.304 255.557  12
  11  -3 -11 695.926 250.645  15
  11  -3 -11 1399.11 302.299  16
  11   3 -11 344.476 181.032  15
  11   3 -10 220.115 135.047  27
  11  -3 -10 244.237 180.372  24
  11  -3 -10 48.1470 155.163  15
  11  -3 -10 468.394 209.357  10
  11  -3 -10 231.354 143.875  16
  11   3 -10 358.662 207.740  15
  11  -3 -10 114.178 144.856  14
  11  -3 -10 266.125 133.799  12
  11   3 -10 32.3361 107.595  11
  11   3  -9 9634.40 782.390  27
  11  -3  -9 9122.93 810.289  24
  11  -3  -9 9669.61 835.008  10
  11  -3  -9 9897.70 850.397  15
  11  -3  -9 8826.32 783.305  16
  11  -3  -9 9000.61 780.977  14
  11   3  -9 10014.8 909.111  15
  11  -3  -9 10263.2 867.584  12
  11   3  -9 8797.49 781.427  11
  11  -3  -8 1792.33 364.199  24
  11   3  -8 2563.32 410.427  27
  11  -3  -8 2235.71 409.294  10
  11  -3  -8 2112.20 350.455  16
  11  -3  -8 2189.35 413.945  15
  11   3  -8 2298.78 409.870  15
  11  -3  -8 1901.59 359.962  14
  11   3  -8 2648.79 427.330  12
  11  -3  -8 1690.67 345.724  12
  11   3  -8 1897.02 353.554  11
  11   3  -7 67.6544 117.840  11
  11  -3  -7 218.473 125.735  10
 -11   3   7-21.2761 182.980   8
  11  -3  -7 266.706 166.140  15
  11  -3  -7 301.764 172.689  14
 -11  -3   7 351.242 148.233   1
  11   3  -6 2553.85 569.563   9
 -11  -3   6 2574.01 574.057   1
 -11  -3   5 80071.7 2895.08   1
  11   3  -5 84655.4 2684.16   7
  11  -3  -5 81250.7 2706.68   3
  11   3  -4 32004.0 1598.18   7
  11  -3  -4 30478.9 1494.60   3
 -11  -3   4 32264.0 1695.34   1
  11   3  -3 183940. 3050.29   2
  11   3  -3 190721. 3762.47   7
  11  -3  -3 196271. 3334.79   3
  11  -3  -3 193968. 3303.75   4
 -11  -3   3 193882. 3819.12   1
  11  -3  -2 2214.56 366.587   4
  11   3  -2 2097.35 419.658   4
 -11  -3   2 1775.15 332.223   1
  11   3  -2 1848.24 381.078   7
  11   3  -2 2107.23 350.528   2
  11  -3  -2 1693.86 283.003   3
 -11   3   2 1355.19 240.006   2
  11   3  -1 55666.1 1769.48   2
  11   3  -1 56697.8 1944.39   4
  11  -3  -1 59601.6 1922.53   4
 -11  -3   1 60754.3 1780.38   1
  11   3   0 21996.1 1175.68   2
  11   3   0 22028.6 1183.87   4
 -11  -3   0 23022.1 1194.66   3
 -11   3   0 23424.7 1046.94   8
  11  -3   0 22615.5 1219.66   4
 -11  -3   0 23875.8 1010.32   1
  11   3   1 244448. 3928.30   4
  11  -3   1 238666. 4383.76   1
  11  -3   1 236222. 4044.51   4
  11   3   1 231749. 4072.79   2
  11   3   2 28289.3 1337.55   4
 -11  -3  -2 29374.6 1452.00   3
 -11  -3  -2 27250.9 1560.18   5
  11  -3   2 27834.3 1557.18   1
  11  -3   2 27377.8 1430.10   4
  11   3   2 25664.6 1447.23   2
  11  -3   3 1677.32 368.913   4
  11  -3   3 1898.13 438.135   1
 -11  -3  -3 1590.75 414.749   5
 -11  -3  -3 1892.23 409.271   3
  11   3   3 1383.06 373.012   2
 -11  -3  -4 29410.7 1700.85   3
  11  -3   4 29879.9 1797.15   1
 -11  -3  -4 28067.5 1820.52   5
  11   3   4 26830.6 1726.28   2
 -11  -3  -5 1646.92 489.850   5
 -11  -3  -5 977.883 328.695   3
  11   3   5 1444.18 431.772   2
 -11  -3  -6 67.1645 127.641  22
 -11   3  -6-33.4879 107.616  27
 -11   3  -6 154.274 123.352  18
 -11  -3  -6 296.660 158.380  13
 -11   3  -7 1.52145 137.613  18
 -11   3  -7 238.544 177.447  27
 -11  -3  -7 266.919 124.455  13
 -11  -3  -7 562.852 213.911  12
 -11   3  -8 245.590 200.267  27
 -11   3  -8 176.062 109.223  18
 -11  -3  -8 111.203 151.087  12
 -11   3  -8 66.5924 102.804  15
 -11   3  -9 59.3242 153.628  27
 -11  -3  -9-80.1408 128.032  12
 -11   3 -10-140.336 131.706  27
 -11  -3 -10 39.6406 78.9716  12
  11   5 -11 375.726 140.164  27
  11  -5 -11 352.247 157.390  24
  11   5 -11 310.549 123.198  15
  11   5 -10 139.431 130.652  27
  11  -5 -10 327.925 154.389  24
  11  -5 -10 107.519 204.706  16
  11  -5 -10 79.3659 129.021  14
  11   5 -10-176.571 110.896  15
  11   5 -10-101.237 134.530  11
  11   5  -9 184.847 138.403  27
  11  -5  -9 192.651 149.238  24
  11  -5  -9 484.803 212.910  16
  11   5  -9 347.434 180.007  15
  11  -5  -9 421.149 172.496  14
  11   5  -9 294.221 130.220  11
  11   5  -8-216.197 186.494  27
  11  -5  -8-148.658 170.028  24
  11   5  -8 12.6224 130.696  11
  11  -5  -8-57.9292 124.759  16
  11   5  -8-12.1211 132.902  15
  11  -5  -8-20.9411 143.897  14
  11  -5  -7 666.935 244.295  19
  11   5  -7 987.515 252.571  27
  11   5  -7 532.943 176.351  21
  11  -5  -7 777.190 242.957  10
  11  -5  -7 935.665 283.672  16
  11   5  -7 841.832 248.174  15
  11  -5  -7 728.529 240.482  14
  11   5  -6 373.332 165.817  21
  11  -5  -6 558.269 212.002  20
  11  -5  -6 605.133 192.066  19
  11   5  -6 439.506 171.539  27
  11  -5  -6 734.855 244.278  10
  11  -5  -6 564.299 182.873  16
  11  -5  -6 447.803 178.500  14
 -11   5   5 20607.3 1650.52   8
  11  -5  -5 17834.6 1478.88   3
 -11  -5   5 18761.8 1590.88   1
  11   5  -5 18913.9 1512.07   7
 -11   5   4 6970.61 890.309   8
  11   5  -4 9431.36 1045.06   7
  11  -5  -4 6478.98 828.600   3
 -11  -5   4 8726.60 1019.00   1
  11   5  -3 26443.3 1712.84   7
  11   5  -3 25903.3 1538.30   2
  11  -5  -3 22340.4 1451.16   3
 -11  -5   3 26458.0 1663.97   1
  11  -5  -3 27686.8 1576.49   4
 -11   5   3 26670.5 1685.77   8
  11   5  -2 7191.86 814.549   2
 -11  -5   2 8012.00 851.104   1
 -11   5   2 7134.87 751.758   2
  11  -5  -2 7671.72 812.708   3
 -11   5   2 7728.01 865.031   8
  11  -5  -2 7319.43 840.163   4
  11   5  -1 26249.3 1583.45   2
 -11  -5   1 30164.0 1531.61   1
 -11   5   1 29418.6 1632.69   8
  11  -5  -1 27230.4 1631.30   4
  11  -5   0 2101.50 441.624   4
 -11  -5   0 1827.40 422.751   3
  11   5   0 1998.48 453.831   2
  11   5   1 36295.4 1963.17   2
 -11  -5  -1 40817.4 2095.19   3
  11  -5   1 36717.3 2094.58   1
 -11  -5  -1 39927.8 1945.08   5
  11  -5   1 37108.0 1990.68   4
  11   5   2 21895.3 1597.75   2
 -11  -5  -2 22912.7 1618.63   3
  11  -5   2 21108.2 1636.18   1
  11  -5   2 21715.5 1563.59   4
  11  -5   3 1498.09 423.939   4
  11  -5   3 1981.08 545.431   1
 -11  -5  -3 1772.25 467.206   3
 -11  -5  -3 1373.85 409.461   5
  11   5   3 1527.37 490.776   2
  11  -5   4 3159.44 631.103   4
  11   5   4 2891.59 629.707   2
 -11  -5  -4 3832.93 710.969   5
 -11  -5  -4 1839.66 492.166   3
  11  -5   4 3054.97 677.404   1
 -11   5  -5 3647.64 486.387  23
 -11  -5  -5 2740.12 415.663  22
 -11   5  -5 3062.99 418.752  27
 -11   5  -5 3026.03 415.582  18
 -11   5  -6 680.346 218.216  18
 -11   5  -6 392.802 139.603  27
 -11   5  -6 956.781 256.477  23
 -11  -5  -6 516.017 204.464  22
 -11  -5  -6 709.583 241.596  12
 -11   5  -7 110.387 133.763  23
 -11   5  -7 427.313 207.787  18
 -11   5  -7 376.253 165.646  27
 -11  -5  -7 68.7907 91.6454  14
 -11  -5  -7 550.268 202.802  12
 -11   5  -8 1387.42 292.399  27
 -11  -5  -8 1025.24 229.674  14
 -11  -5  -8 1392.58 318.380  12
 -11   5  -9 675.033 199.262  27
 -11   5  -9 1072.74 220.759  15
 -11  -5  -9 815.581 206.469  12
  11  -7 -10 176.402 102.735  24
  11   7 -10 79.1355 97.6360  27
  11   7 -10 106.596 77.0969  15
  11  -7 -10 128.653 98.4973  14
  11   7 -10 70.1300 61.3339  11
  11   7  -9 563.147 208.057  27
  11  -7  -9 305.274 147.621  24
  11  -7  -9 289.033 140.470  14
  11   7  -9 260.140 134.661  15
  11   7  -9 317.460 148.702  11
  11   7  -8 3085.72 436.114  27
  11  -7  -8 2309.57 388.273  24
  11   7  -8 2844.05 425.332  11
  11   7  -8 3008.68 424.120  15
  11  -7  -8 2628.46 402.272  14
  11  -7  -7 165.965 151.257  24
  11   7  -7-105.005 117.055  21
  11  -7  -7 109.080 96.6380  19
  11   7  -7 58.0233 113.064  27
  11  -7  -7 326.883 181.498  14
  11  -7  -7 473.516 184.061  16
  11  -7  -6 214.455 166.820  19
  11  -7  -6-28.2310 136.003  24
  11   7  -6 187.961 160.949  27
  11   7  -6-40.7646 122.856  21
  11  -7  -6 12.2668 103.566  20
  11   7  -6 20.7128 93.5686  23
  11  -7  -6-1.00844 96.2933  14
  11  -7  -6 129.517 156.289  16
  11   7  -5 599.358 235.750  21
  11  -7  -5 575.887 191.828  20
  11  -7  -5 802.418 237.164  19
  11   7  -5 574.438 193.689  23
  11   7  -5 330.405 141.040  27
  11  -7  -5 670.217 195.943  14
  11   7  -4 428.117 176.519  27
  11  -7  -4 426.309 150.279  20
  11   7  -4 699.317 240.242  23
  11  -7  -4 727.077 200.759  17
  11   7  -3 6691.14 614.874  27
  11  -7  -3 4911.32 561.486  17
  11  -7  -3 7279.96 666.712  20
  11   7  -3 8034.44 697.251  23
 -11  -7   3 7059.00 1005.20   1
  11   7  -2 1870.80 330.437  23
  11  -7  -2 2639.22 394.030  20
  11  -7  -2 2318.27 386.906  17
  11  -7  -2 3077.78 666.771   4
  11   7  -2 2340.88 558.111   2
  11  -7  -1 5880.54 923.438   4
 -11  -7   1 7446.28 1087.64   3
  11   7  -1 4848.07 826.966   2
 -11  -7   0 27149.5 2059.89   3
  11   7   0 24641.9 1878.90   2
 -11  -7  -1 3597.12 460.231  22
 -11   7  -1 3420.44 433.633  23
 -11  -7  -1 2977.98 685.891   3
 -11   7  -2 2922.27 410.551  23
 -11  -7  -2 2658.99 406.960  22
  11  -7   2 3131.58 423.491  20
 -11   7  -3-103.922 155.418  23
 -11  -7  -3-55.3799 81.1004  22
  11  -7   3-100.273 132.442  20
 -11   7  -4 49.1085 118.029  23
 -11  -7  -4 98.0958 103.804  22
 -11  -7  -5 1504.88 306.132  22
 -11   7  -5 1118.14 276.707  23
 -11  -7  -5 1469.15 321.511  12
 -11  -7  -6 588.262 189.564  22
 -11  -7  -6 624.513 202.537  12
 -11   7  -7 1123.44 241.579  23
 -11   7  -7 393.830 124.242  27
 -11  -7  -7 1128.57 254.821  14
 -11  -7  -7 1217.45 269.386  12
 -11   7  -8 79.9741 64.4677  27
 -11  -7  -8 36.9113 58.3126  14
 -11  -7  -8 34.4544 47.8622  12
 -11  -9   8 71.5086 80.1736  22
  11   9  -8 88.0672 98.2735  27
  11  -9  -8-131.111 93.9863  24
  11  -9  -8 7.44294 54.9174  14
  11   9  -8 59.1520 71.1457  11
  11   9  -7 985.426 205.756  23
  11  -9  -7 569.169 179.517  24
  11   9  -7 988.392 234.907  27
  11  -9  -7 820.988 192.839  14
  11   9  -6 451.652 150.927  21
  11  -9  -6 640.232 195.733  19
  11   9  -6 622.267 184.108  23
  11   9  -5 5186.77 557.284  21
  11  -9  -5 5203.27 573.811  19
  11   9  -5 4519.75 512.409  27
  11   9  -5 5604.25 577.522  23
  11  -9  -5 4917.31 559.708  20
  11   9  -4 1.97184 98.6880  23
  11   9  -4 86.2687 105.323  21
 -11  -9   4 142.506 149.732  22
  11  -9  -4 209.711 164.732  19
  11  -9  -4 225.626 132.385  20
 -11  -9   3 11765.7 871.575  22
  11   9  -3 11983.8 871.396  23
  11  -9  -3 11274.1 848.717  20
  11  -9  -2 187.962 91.9157  20
  11   9  -2 169.784 135.899  26
 -11  -9   2 20.1685 112.828  22
  11   9  -2 132.821 127.769  23
 -11  -9   1 78.6085 94.1778  22
  11  -9  -1-139.041 145.233  20
  11   9  -1 157.154 88.2776  23
 -11  -9   0 1945.23 363.930  22
  11  -9   0 1377.61 300.675  20
  11   9   0 1835.77 341.785  23
 -11   9   0 2106.17 343.828  23
 -11  -9  -1 144.498 99.4811  22
  11   9   1 13.9969 98.6860  23
  11  -9   1-19.4828 71.9104  20
 -11   9  -1 28.7948 82.9356  23
 -11  -9  -2 5861.62 612.270  22
 -11   9  -2 6470.93 626.777  23
 -11  -9  -3 1986.63 355.876  22
 -11   9  -3 1915.10 351.813  23
 -11  -9  -4 3244.42 444.553  22
  11   9   4 3258.76 428.750  26
 -11   9  -4 3699.12 465.206  23
 -11  -9  -5 829.539 228.832  22
  11   9   5 538.219 168.153  26
 -11   9  -5 827.011 231.484  23
 -11   9  -6 1705.04 275.399  23
 -11  -9  -6 1715.36 264.076  22
 -11  -9  -6 1736.11 277.516  14
 -11  -9  -7 1075.02 179.237  14
  11  11  -5 217.475 113.077  23
  11 -11  -5 289.844 107.031  19
 -11 -11   5 117.924 72.8811  22
 -11 -11   4 327.234 138.697  22
  11 -11  -4 300.325 115.011  19
  11  11  -4 135.715 91.5702  21
  11  11  -4 256.379 117.365  23
  11  11  -3 188.796 121.662  21
  11 -11  -3 184.760 116.844  20
  11 -11  -3 282.463 127.632  19
  11  11  -3 27.7483 73.4306  23
 -11 -11   3-7.24772 72.0058  22
  11 -11  -2-57.1618 67.3188  20
 -11 -11   2 46.9766 83.5115  22
  11  11  -2 137.566 97.0768  23
  11 -11  -1-49.0586 59.8779  20
 -11 -11   1-66.5009 94.8483  22
  11  11  -1-85.8222 119.143  26
  11  11  -1 51.1400 73.2644  23
 -11 -11   0 612.330 172.562  22
  11  11   0 703.848 210.954  26
 -11 -11  -1 472.006 146.981  22
  11  11   1 775.967 195.076  26
 -11  11  -1 444.553 126.673  23
 -11 -11  -2 35.7628 87.6360  22
 -11  11  -2-122.748 101.389  23
  11  11   2 26.0468 87.8854  26
 -11 -11  -3 130.058 98.3481  22
  11  11   3-7.32441 68.6954  26
 -11  11  -3 275.861 135.102  23
 -11 -11  -4 26.7799 71.3707  22
  11  11   4 53.5746 75.3616  26
 -11  11  -4 2.80918 71.9825  23
 -11 -11  -4 43.3821 59.6924  14
  12   0 -12 1493.79 253.600  10
  12   0 -12 1174.87 250.493  15
  12   0 -11-145.600 150.128  10
  12   0 -11-58.0377 113.927  15
  12   0 -11 189.637 197.200  12
  12   0 -10 688.941 250.946  10
  12   0 -10 813.133 233.149  15
  12   0 -10 974.630 251.090  16
  12   0 -10 824.641 266.066  12
  12   0  -9 50.3337 147.524  15
  12   0  -9-15.1384 112.414  12
  12   0  -8 85.3277 114.932  15
  12   0  -8 327.720 169.127  14
  12   0  -8 484.391 216.632  12
  12   0  -7 254.223 193.863   9
  12   0  -6 48782.0 2222.36   9
  12   0  -6 52121.6 2057.04   7
  12   0  -5 3.08722 120.039   9
  12   0  -5 169.873 173.953   7
  12   0  -4 44181.6 1469.85   4
  12   0  -4 44819.3 1618.36   9
  12   0  -4 45050.9 1660.77   7
  12   0  -3 57.9270 98.2406   7
  12   0  -3-82.2493 93.7401   9
  12   0  -2 9565.41 657.757   4
  12   0  -2 8744.39 483.974   9
  12   0  -2 9123.86 654.089   7
  12   0  -1 123.961 74.9145   7
  12   0  -1 200.787 140.220   4
  12   0   0 28.8687 76.2718   7
  12   0   0 380.894 160.242   4
  12   0   1 20.2027 84.3755   7
  12   0   1 2.91298 110.514   4
 -12   0  -2 69020.4 2232.65   5
  12   0   2 69080.7 1836.96   4
  12   0   3-32.9798 71.1362   4
 -12   0  -3-99.8179 109.157   5
 -12   0  -4 95500.4 3071.09   5
 -12   0  -5-129.541 162.743   5
 -12   0  -6 29109.2 1274.86  13
 -12   0  -6 25348.9 1848.35   5
 -12   0  -7 80.7925 104.543  13
 -12   0  -7-94.1431 139.443  12
 -12   0  -8 2457.44 402.904  27
 -12   0  -8 3290.52 476.536  12
 -12   0  -9-85.9424 125.110  27
 -12   0  -9-245.208 152.457  12
 -12   0 -10 1360.12 241.132  27
 -12   0 -10 1096.34 223.696  12
  12   2 -12 453.707 136.877  10
  12  -2 -12 735.733 183.453  15
  12   2 -12 570.331 172.471  15
  12  -2 -11 1143.25 274.287  10
  12   2 -11 996.005 251.758  10
  12  -2 -11 913.969 242.236  15
  12  -2 -11 859.335 236.045  16
  12   2 -11 575.242 198.519  15
  12  -2 -11 1238.78 306.461  12
  12  -2 -10 1650.29 347.502  10
  12   2 -10 1567.67 353.121  15
  12  -2 -10 1834.55 346.942  14
  12  -2 -10 1464.09 346.818  15
  12  -2 -10 1891.41 372.180  16
  12  -2 -10 1341.82 327.979  12
  12  -2  -9 414.404 165.053  24
  12  -2  -9 292.351 153.625  10
  12  -2  -9 421.901 183.294  15
  12  -2  -9 219.310 157.667  16
  12  -2  -9 177.093 138.854  14
  12   2  -9 248.377 156.326  12
  12  -2  -9 498.358 235.332  12
  12   2  -9 325.790 158.810  15
  12   2  -9 308.665 148.315  11
  12  -2  -8 2142.37 385.222  24
  12   2  -8 4093.15 545.873  15
  12  -2  -8 3148.37 467.970  10
  12   2  -8 3121.14 473.054  12
  12  -2  -8 4447.80 548.271  12
  12  -2  -8 3771.27 493.704  14
  12   2  -8 3591.89 513.874  11
  12  -2  -8 3436.86 488.287  15
 -12  -2   7 8479.72 1058.20   1
  12   2  -7 8628.02 1090.24   9
 -12  -2   6 20083.2 1515.91   1
  12   2  -6 17863.9 1386.33   9
  12   2  -5 16369.9 1191.96   9
  12   2  -5 18882.1 1229.67   7
 -12  -2   5 16595.7 1255.96   1
  12   2  -4 2036.85 397.425   4
  12  -2  -4 1641.19 346.775   7
  12   2  -4 1838.98 377.291   7
  12  -2  -4 1988.98 311.771   4
  12  -2  -4 1653.65 311.856   3
  12   2  -3 75327.1 2206.41   7
  12   2  -3 74670.9 2172.64   4
  12  -2  -3 72752.4 2161.15   7
  12  -2  -3 75730.6 1824.30   3
  12  -2  -3 77036.6 1962.25   4
  12   2  -2 9290.12 739.508   4
  12   2  -2 9512.09 576.225   2
  12  -2  -2 9062.22 726.167   7
  12   2  -2 9139.65 750.621   7
  12  -2  -2 9210.63 691.500   4
  12   2  -1 78159.3 1814.75   2
  12   2  -1 78247.2 2093.48   4
  12   2  -1 75311.3 2040.28   7
  12  -2  -1 79060.2 1121.20   3
  12  -2  -1 78925.9 2049.71   4
  12  -2  -1 75379.3 1988.68   7
  12   2   0 1748.76 328.194   4
  12   2   0 1323.02 281.093   7
  12   2   0 1268.87 252.166   2
  12  -2   0 1104.36 290.906   4
 -12  -2   0 1499.38 258.324   3
  12   2   1 8629.16 682.648   4
  12   2   1 8606.08 648.045   7
 -12  -2  -1 8502.51 642.177   3
 -12   2  -1 9267.78 663.923   5
  12  -2   1 7972.21 685.383   4
  12   2   1 8580.06 715.704   2
  12   2   2 10010.2 748.881   4
  12  -2   2 10464.2 882.135   1
 -12  -2  -2 11709.3 801.398   3
 -12  -2  -2 9904.35 933.243   5
 -12   2  -2 12261.2 830.530   5
  12  -2   2 10390.4 811.371   4
  12  -2   3 1164.67 277.679   4
  12  -2   3 1753.09 380.281   1
 -12  -2  -3 1414.89 377.773   5
 -12   2  -3 1426.06 317.948   5
 -12  -2  -3 1745.71 352.367   3
 -12  -2  -4 1818.19 458.179   5
 -12   2  -4 2752.81 479.418   5
 -12  -2  -4 2412.96 442.819   3
  12  -2   4 1338.18 363.075   1
  12   2   5 3686.10 690.830   2
 -12  -2  -5 4010.64 730.570   5
 -12   2  -6 4900.73 541.093  18
 -12   2  -6 5958.05 575.168  13
 -12  -2  -6 5949.47 633.348  12
 -12   2  -7-121.164 135.991  27
 -12   2  -7-61.4115 111.733  18
 -12  -2  -7-91.0228 139.687  13
 -12  -2  -7-5.73244 101.910  12
 -12   2  -8 1227.77 286.459  27
 -12   2  -8 1142.13 274.967  18
 -12  -2  -8 1224.48 315.291  12
 -12   2  -9-153.202 98.8398  27
 -12  -2  -9-2.04612 102.457  27
 -12  -2  -9-181.851 168.223  12
 -12   2 -10-34.0290 114.537  27
 -12  -2 -10-124.313 96.0301  12
  12   4 -11 2126.38 303.636  27
  12  -4 -11 1997.70 309.379  24
  12   4 -11 2125.25 340.054  15
  12  -4 -11 2070.02 300.928  12
  12   4 -10 2598.12 409.412  27
  12  -4 -10 1866.48 361.656  24
  12  -4 -10 3403.15 470.167  10
  12   4 -10 2244.69 414.504  15
  12  -4 -10 2274.34 395.265  16
  12  -4 -10 2529.41 403.585  14
  12  -4 -10 2411.01 385.446  12
  12   4 -10 2079.66 360.836  11
  12   4  -9-70.3343 122.992  27
  12  -4  -9 386.938 210.820  24
  12  -4  -9 365.524 235.762  10
  12  -4  -9-15.4790 123.836  16
  12   4  -9 236.643 182.495  15
  12  -4  -9 197.039 133.742  14
  12  -4  -9 225.620 212.054  15
  12  -4  -9-81.3339 152.714  12
  12   4  -9 57.1456 126.136  11
  12  -4  -8 1059.53 269.450  24
  12   4  -8 1042.59 289.587  27
  12  -4  -8 1463.83 347.609  10
  12   4  -8 920.796 270.398  15
  12  -4  -8 904.138 248.845  14
  12  -4  -8 1627.56 366.387  15
  12  -4  -8 832.703 254.959  16
  12   4  -8 983.677 265.803  11
  12   4  -7 5830.51 596.274  27
  12   4  -7 4497.81 540.742  21
  12  -4  -7 6737.80 682.425  10
  12  -4  -7 6735.82 675.386  15
  12  -4  -7 6547.31 641.271  14
  12   4  -7 6725.13 682.086  15
 -12   4   6 1002.33 343.001   8
  12  -4  -6 422.138 272.013   3
 -12  -4   6 514.225 276.691   1
 -12  -4   5 14056.3 1294.75   1
 -12   4   5 14054.9 1277.28   8
  12   4  -5 14690.7 1234.98   7
  12  -4  -5 13816.6 1196.52   3
 -12   4   4 2361.26 470.467   8
  12   4  -4 2179.81 479.798   7
 -12  -4   4 2538.57 515.076   1
  12  -4  -4 2142.68 430.649   3
 -12  -4   3 81160.4 2695.96   1
  12   4  -3 76716.9 2319.05   2
  12   4  -3 82158.5 2781.15   7
  12  -4  -3 81175.1 2474.54   4
 -12  -4   2 16239.9 1125.41   1
 -12   4   2 10206.6 774.236   2
 -12   4   2 17105.6 1182.94   8
  12   4  -2 15158.8 1180.15   7
  12  -4  -2 10193.6 798.831   3
  12   4  -2 14809.6 1038.81   2
  12  -4  -2 15147.8 1091.42   4
 -12  -4   1 149562. 3133.06   1
  12   4  -1 143636. 3317.33   2
 -12   4   1 152923. 3333.58   8
  12  -4  -1 146925. 3459.33   4
  12  -4   0 1700.40 393.019   4
 -12   4   0 2419.66 404.767   8
  12   4   0 1479.51 357.506   2
 -12  -4   0 1980.10 428.754   3
  12   4   1 6115.30 758.037   2
  12  -4   1 6206.78 803.344   1
 -12  -4  -1 5697.25 697.227   3
  12  -4   1 6504.23 781.098   4
  12  -4   2 16782.8 1368.91   1
 -12  -4  -2 16733.6 1247.53   3
 -12  -4  -2 16618.7 1322.61   5
  12  -4   2 15412.9 1219.04   4
  12   4   2 15272.9 1242.76   2
 -12  -4  -3 6760.99 831.752   3
  12  -4   3 6689.48 901.670   1
 -12  -4  -3 6909.74 903.632   5
  12  -4   3 7751.91 883.568   4
  12   4   3 7208.80 902.576   2
  12  -4   4 5417.45 850.678   1
 -12  -4  -4 4913.02 807.803   5
 -12  -4  -4 3232.04 621.985   3
 -12  -4  -5 3690.54 468.029  22
 -12   4  -5 3026.14 403.111  27
 -12   4  -5 3639.86 453.927  18
 -12  -4  -5 3128.76 648.923   3
 -12  -4  -6 6209.61 631.977  22
 -12   4  -6 5921.26 594.542  27
 -12   4  -6 6367.15 631.684  18
 -12   4  -6 4316.14 521.362  23
 -12   4  -7 1455.18 313.891  27
 -12   4  -7 1449.70 301.916  18
 -12  -4  -7 1785.88 379.252  12
 -12   4  -8 574.808 203.060  27
 -12  -4  -8 724.911 223.082  12
 -12   4  -9 1193.62 250.202  27
 -12   4  -9 1072.27 224.588  15
 -12  -4  -9 1211.25 260.810  12
 -12   4 -10 244.838 102.660  27
 -12  -4 -10 229.224 111.117  12
  12  -6 -10 701.406 207.080  24
  12   6 -10 599.143 194.574  27
  12   6 -10 400.340 155.170  15
  12  -6 -10 534.492 183.060  14
  12   6 -10 646.786 189.400  11
  12  -6  -9 74.0778 96.6783  24
  12   6  -9 54.4243 103.065  27
  12  -6  -9 100.303 186.876  16
  12   6  -9-14.4743 93.7937  15
  12  -6  -9 279.697 160.539  14
  12   6  -9-21.5382 129.411  11
  12  -6  -8-107.948 200.850  24
  12   6  -8 61.7402 125.282  27
  12   6  -8 232.944 155.273  11
  12  -6  -8-10.1191 153.041  16
  12   6  -8 2.67807 128.461  15
  12  -6  -8 208.155 145.517  14
  12  -6  -7 3133.76 476.481  19
  12  -6  -7 3387.93 497.227  24
  12   6  -7 4058.95 513.856  21
  12   6  -7 3264.29 481.487  27
  12  -6  -7 3823.71 512.715  16
  12   6  -7 4187.95 530.376  15
  12  -6  -7 3779.02 510.484  14
  12   6  -6 7783.73 713.887  21
  12  -6  -6 7760.19 732.439  19
  12  -6  -6 8792.49 759.420  20
  12   6  -6 7408.29 686.983  27
  12  -6  -6 8288.48 712.170  16
  12  -6  -6 7692.89 693.221  14
  12  -6  -5 9486.89 788.711  19
  12  -6  -5 10216.5 797.742  20
  12   6  -5 7606.38 709.034  21
  12   6  -5 9295.28 740.157  27
  12   6  -5 10156.6 771.034  23
  12  -6  -5 10051.1 756.261  14
 -12  -6   4 1457.53 449.622   1
  12   6  -4 1913.96 520.191   7
  12   6  -3 12763.2 1205.26   2
 -12  -6   3 12602.9 1262.18   1
 -12   6   3 14479.9 1381.85   8
  12   6  -3 15070.7 1421.79   7
 -12   6   2 1445.15 445.826   8
 -12  -6   2 817.569 302.570   1
  12  -6  -2 1051.86 334.174   4
  12   6  -2 1238.53 404.447   2
  12   6  -1 33425.7 1978.32   2
 -12  -6   1 30328.4 2001.27   3
  12  -6  -1 33711.0 2030.31   4
  12  -6   0 3519.86 674.716   4
 -12  -6   0 3262.65 670.820   3
  12   6   0 2907.12 592.119   2
  12  -6   1 188.616 205.706   4
  12  -6   1 262.969 241.467   1
  12   6   1 104.023 162.449   2
 -12  -6  -1 60.3838 176.845   3
  12   6   2 25635.9 1887.07   2
  12  -6   2 27572.3 2066.83   1
 -12  -6  -2 20344.9 1665.31   3
  12  -6   2 25791.4 1877.07   4
 -12  -6  -3 8917.02 726.869  22
 -12   6  -3 9395.23 741.103  23
  12  -6   3 9046.58 710.331  20
 -12  -6  -3 9626.98 1164.07   3
 -12  -6  -4 7542.62 682.504  22
 -12   6  -4 7654.13 650.419  18
 -12   6  -4 7768.87 691.640  23
 -12   6  -5 5477.57 572.485  18
 -12   6  -5 6428.30 637.519  23
 -12  -6  -5 5651.64 608.308  22
 -12   6  -6 196.733 121.202  23
 -12   6  -6 99.5997 89.8004  27
 -12  -6  -6-18.1396 109.636  22
 -12   6  -6 143.218 117.403  18
 -12  -6  -6 9.31722 88.7194  12
 -12   6  -7-72.0371 117.794  23
 -12   6  -7 48.5268 88.6779  27
 -12  -6  -7 97.8321 80.4770  14
 -12  -6  -7-80.8777 152.827  12
 -12   6  -8 465.936 160.764  27
 -12  -6  -8 152.669 92.2485  14
 -12   6  -9 134.299 73.2709  27
 -12   6  -9 53.5326 58.6214  15
 -12  -6  -9 94.4935 85.9467  12
  12  -8  -9 79.2602 69.1723  24
  12   8  -9-18.4040 75.7849  27
  12  -8  -9-146.914 85.7867  14
  12   8  -9-31.9301 81.9296  11
  12   8  -8 725.810 190.179  27
  12  -8  -8 661.375 193.610  24
  12   8  -8 790.646 237.562  11
  12  -8  -8 741.701 194.033  14
  12  -8  -7 1037.02 259.678  19
  12   8  -7 1132.20 239.465  21
  12  -8  -7 1059.44 250.685  24
  12   8  -7 1074.64 245.309  27
  12  -8  -7 827.850 206.268  14
  12  -8  -6 3800.25 512.194  24
  12  -8  -6 4403.71 547.785  20
  12  -8  -6 4360.52 539.741  19
  12   8  -6 3659.97 470.510  23
  12   8  -6 4009.89 507.823  27
  12   8  -6 3941.91 506.081  21
  12  -8  -6 4111.64 498.145  14
  12  -8  -5 19166.3 1160.66  19
  12   8  -5 18857.6 1099.81  23
  12   8  -5 20062.1 1161.40  21
  12  -8  -5 20848.2 1174.53  20
  12   8  -5 19128.1 1089.77  27
  12   8  -4 168.631 141.706  27
  12   8  -4 305.294 194.390  23
  12  -8  -4 185.122 112.381  20
  12  -8  -4 369.804 200.157  17
 -12  -8   3 42947.6 1646.90  22
  12  -8  -3 45878.2 1757.85  17
  12  -8  -3 41715.8 1654.27  20
  12   8  -3 44031.9 1681.55  23
 -12  -8   2 21.4347 88.0696  22
  12  -8  -2 48.2657 102.867  20
  12  -8  -2 18.3866 119.958  17
  12   8  -2 176.644 150.558  23
 -12  -8   1 40148.9 1590.59  22
  12   8  -1 37837.2 1537.82  23
  12  -8  -1 40834.6 1591.70  20
 -12   8   0-45.1956 133.035  23
 -12  -8   0 58.6083 92.2567  22
  12   8   0 9.68185 87.1765  23
  12  -8   0 186.869 129.641  20
 -12  -8  -1 2276.52 402.576  22
  12   8   1 2296.24 381.887  23
 -12   8  -1 2325.02 384.313  23
  12  -8   1 2648.44 408.112  20
 -12  -8  -2-13.2077 102.838  22
  12  -8   2 78.7593 102.714  20
 -12   8  -2 27.5202 80.6999  23
 -12  -8  -3 2780.07 437.643  22
 -12   8  -3 3653.65 494.825  23
 -12   8  -4 127.369 92.0060  23
 -12  -8  -4-39.1117 97.6590  22
  12   8   4-96.5176 117.279  26
 -12   8  -5 164.367 135.933  23
 -12  -8  -5 160.375 127.517  22
  12   8   5 322.136 160.629  26
 -12  -8  -6-37.7586 104.436  22
 -12   8  -6 23.9834 87.9116  23
 -12   8  -7 137.430 92.4740  23
 -12  -8  -7 153.281 86.7252  14
 -12 -10   7 394.342 123.350  22
  12  10  -7 113.026 76.0405  11
  12  10  -6 296.836 121.682  23
 -12 -10   6 353.504 131.285  22
  12 -10  -6 276.285 105.652  19
  12  10  -5 132.670 103.324  23
  12 -10  -5 280.515 124.112  19
 -12 -10   5 160.714 99.7307  22
  12  10  -5 243.207 124.804  21
  12 -10  -5 196.626 116.680  20
  12 -10  -4 1188.46 266.683  19
 -12 -10   4 1206.52 257.289  22
  12 -10  -4 866.296 221.650  20
  12  10  -4 1231.86 260.834  21
  12  10  -4 1152.60 269.254  23
  12 -10  -3 340.846 140.271  20
 -12 -10   3 355.989 184.060  22
  12  10  -3 178.015 150.075  23
  12  10  -2 114.378 102.315  26
  12 -10  -2 84.0822 98.7368  20
  12  10  -2 59.1970 99.6911  23
 -12 -10   2 20.8765 110.928  22
  12  10  -1 5630.00 567.717  26
 -12 -10   1 4989.81 540.099  22
  12 -10  -1 5603.45 555.167  20
  12  10  -1 5298.00 543.638  23
  12  10   0-15.9374 123.752  26
 -12 -10   0 53.2788 89.6908  22
  12  10   0 69.1110 94.1774  23
  12 -10   0 102.958 114.394  20
 -12 -10  -1 793.001 239.823  22
  12  10   1 1266.87 302.849  26
 -12  10  -1 649.141 205.134  23
 -12  10  -2-121.483 154.242  23
  12  10   2-36.2131 106.386  26
 -12 -10  -2 73.6845 81.9375  22
 -12 -10  -3 173.983 124.872  22
  12  10   3 150.098 92.9602  26
 -12  10  -3 202.679 120.597  23
 -12  10  -4 72.6345 77.9482  23
 -12 -10  -4-174.891 115.888  22
  12  10   4 126.854 112.305  26
  12  10   5 79.5361 88.4799  26
 -12 -10  -5-8.04964 53.2218  22
 -12  10  -5 129.063 83.8615  23
 -12 -10  -5 70.5039 61.3009  14
 -12 -12   2 132.615 70.0514  22
  12 -12  -1 871.698 163.610  19
  12  12  -1 845.528 161.172  21
 -12 -12   1 926.838 170.611  22
 -12 -12   0 481.804 128.954  22
  13   1 -12 909.026 231.470  15
  13  -1 -12 962.710 200.359  10
  13   1 -12 816.219 185.837  10
  13  -1 -12 919.203 211.033  15
  13  -1 -11 1835.36 345.113  10
  13   1 -11 1838.71 351.380  15
  13   1 -11 1795.61 327.830  10
  13  -1 -11 2239.20 376.028  15
  13  -1 -11 2202.22 364.038  16
  13  -1 -11 2112.44 392.763  12
  13  -1 -10 940.885 261.030  10
  13  -1 -10 829.495 275.240  15
  13   1 -10 1020.68 301.191  15
  13  -1 -10 672.103 219.376  16
  13   1 -10 1303.77 346.328  12
  13  -1 -10 991.655 294.014  12
  13  -1  -9 381.130 180.842  10
  13  -1  -9 856.223 307.388  15
  13   1  -9 280.579 177.577  15
  13  -1  -9 756.096 235.065  14
  13   1  -9 966.465 285.416  12
  13  -1  -9 880.266 247.017  12
  13   1  -8 553.660 258.910  15
  13  -1  -8 491.671 197.621  14
  13  -1  -8 829.626 251.797  15
  13   1  -8 766.740 256.608  12
  13  -1  -8 499.147 214.990  12
  13   1  -8 681.691 241.495  11
 -13  -1   7 19018.7 1541.56   1
  13   1  -7 21062.0 1633.65   9
  13  -1  -6 286.972 159.759   9
  13  -1  -6-4.30618 125.005   7
  13   1  -6 39.4038 112.509   7
 -13  -1   6 277.834 182.205   1
  13   1  -6 142.703 147.798   9
  13  -1  -5 73117.1 2461.77   9
  13   1  -5 71165.3 2397.84   9
  13   1  -5 76914.7 2434.38   7
  13  -1  -5 74276.0 2419.23   7
  13  -1  -4 767.793 255.309   9
  13   1  -4 574.588 189.415   9
  13  -1  -4 790.108 197.220   4
  13  -1  -4 639.163 224.304   7
  13   1  -4 566.733 236.692   7
  13   1  -4 612.986 214.312   4
  13   1  -3 119264. 2611.40   4
  13  -1  -3 117150. 2653.79   7
  13   1  -3 116461. 2292.88   9
  13   1  -3 116989. 2663.32   7
  13  -1  -3 121393. 2463.49   4
  13   1  -2 26701.8 1197.61   4
  13   1  -2 26642.3 883.883   9
  13  -1  -2 28018.5 1223.44   7
  13   1  -2 26036.8 1194.54   7
  13   1  -2 26378.1 670.231   2
  13  -1  -2 27535.2 1164.89   4
  13   1  -1 83589.4 2083.36   4
  13  -1  -1 81107.5 1963.85   7
  13   1  -1 81535.5 2003.49   7
  13   1  -1 87574.9 1635.56   2
  13  -1  -1 85730.9 2079.52   4
  13   1   0 10867.1 750.556   4
  13  -1   0 12110.3 715.774   7
  13   1   0 11812.4 723.759   7
 -13  -1   0 13679.6 576.869   3
  13  -1   0 12267.2 797.823   4
  13   1   1 169934. 2989.69   4
  13   1   1 168561. 2575.22   7
  13  -1   1 175165. 2542.09   7
  13  -1   1 168910. 3040.14   4
  13   1   2 36165.6 1400.81   4
 -13  -1  -2 36109.6 1739.11   5
 -13   1  -2 38685.2 1653.22   5
 -13  -1  -2 38941.6 1273.66   3
  13  -1   2 34471.2 1417.49   4
 -13  -1  -3 12148.5 1095.84   5
 -13   1  -3 12929.7 1035.44   5
 -13  -1  -3 14845.7 926.750   3
  13  -1   3 13095.2 899.668   4
 -13  -1  -4 6349.61 852.846   5
 -13   1  -4 6098.81 784.044   5
 -13  -1  -5 3402.68 675.013   5
 -13   1  -5 2288.31 507.066   5
 -13   1  -6 131.712 135.368  18
 -13   1  -6 182.942 127.689  13
 -13  -1  -6 228.194 140.972  13
 -13  -1  -6 96.7860 87.2662  12
 -13   1  -7 190.474 115.297  18
 -13   1  -7 618.674 210.856  13
 -13  -1  -7 333.668 154.786  13
 -13  -1  -7 452.438 224.024  12
 -13   1  -8 299.160 109.585  27
 -13   1  -8 40.9302 80.2195  18
 -13  -1  -8 30.3853 95.0235  12
 -13  -1  -9 54.6732 102.521  27
 -13   1  -9 74.0768 109.692  27
 -13  -1  -9 320.930 155.988  12
 -13  -1 -10 104.467 86.9999  27
 -13   1 -10 205.468 123.340  27
 -13  -1 -10 20.4037 50.7337  12
  13   3 -12 247.261 104.147  10
  13   3 -12 35.4004 80.3136  15
  13  -3 -11 328.121 134.855  24
  13  -3 -11 245.635 153.913  10
  13  -3 -11 195.160 149.683  16
  13   3 -11 40.9790 115.373  15
  13  -3 -11 379.536 163.021  12
  13  -3 -10 276.066 169.528  24
  13   3 -10 267.246 121.906  27
  13  -3 -10 722.699 254.980  10
  13  -3 -10 476.642 209.904  15
  13   3 -10 250.284 112.790  15
  13  -3 -10 443.429 213.583  14
  13  -3 -10 80.5647 133.300  16
  13  -3 -10 484.857 195.471  12
  13   3 -10 507.147 240.595  11
  13   3  -9 2364.98 395.101  27
  13  -3  -9 2035.20 389.170  24
  13  -3  -9 2390.39 462.495  15
  13  -3  -9 2416.88 436.173  10
  13  -3  -9 1732.75 345.128  16
  13   3  -9 2782.61 477.991  15
  13  -3  -9 1949.96 387.685  14
  13  -3  -9 2315.88 403.245  12
  13   3  -9 2448.09 425.419  11
  13   3  -8 4435.84 532.653  27
  13  -3  -8 4313.91 572.527  10
  13  -3  -8 4240.73 557.560  15
  13   3  -8 3520.82 511.641  15
  13  -3  -8 3928.92 505.726  14
  13  -3  -8 2558.23 423.541  12
  13   3  -8 4485.26 557.272  11
  13   3  -7 11381.0 797.182  27
  13   3  -7 10128.7 783.038  21
  13  -3  -7 10585.5 819.370  10
 -13  -3   7 10052.2 1195.64   1
  13  -3  -7 11654.8 875.184  15
  13   3  -7 11846.9 880.501  15
  13  -3  -7 12684.0 856.163  14
  13   3  -7 10387.1 788.712  11
  13   3  -6 180.028 220.921   9
 -13  -3   6 159.788 203.752   1
  13   3  -5 1364.81 384.272   7
 -13  -3   5 1239.18 369.251   1
  13   3  -4 2629.32 487.358   7
 -13  -3   4 2658.36 507.179   1
  13  -3  -4 3559.41 501.671   3
  13   3  -3 166315. 3667.62   4
  13   3  -3 161991. 3647.74   7
 -13  -3   3 165968. 3632.83   1
  13  -3  -3 166659. 3291.71   4
  13   3  -2 6690.22 723.430   4
  13   3  -2 7093.04 627.977   2
  13   3  -2 7758.38 777.903   7
  13  -3  -2 6283.24 642.072   4
  13   3  -1 71259.2 2072.45   2
  13   3  -1 69983.3 2256.49   4
  13   3  -1 72265.8 2286.76   7
  13  -3  -1 70518.2 2202.72   4
  13   3   0 10926.7 864.760   2
  13   3   0 11251.1 896.538   4
 -13  -3   0 12772.3 915.417   3
  13   3   0 11981.6 916.892   7
  13  -3   0 12161.2 939.251   4
  13   3   1 37679.8 1621.85   4
  13   3   1 37759.5 1581.59   7
 -13  -3  -1 41699.3 1686.45   3
  13  -3   1 36599.7 1669.92   4
  13   3   1 37090.2 1692.59   2
  13   3   2 33558.3 1535.72   4
  13  -3   2 35117.0 1825.69   1
 -13  -3  -2 36775.4 1653.00   3
 -13  -3  -2 33789.7 1839.18   5
  13  -3   2 33230.7 1647.46   4
  13   3   2 30906.1 1661.29   2
  13  -3   3 16727.3 1327.96   1
 -13  -3  -3 14985.8 1124.62   3
 -13  -3  -3 14889.9 1300.28   5
  13  -3   3 17262.2 1219.31   4
  13   3   3 14466.1 1209.07   2
  13  -3   4 6574.83 873.088   1
 -13  -3  -4 5181.55 722.542   3
 -13  -3  -4 5480.69 844.739   5
  13   3   4 6231.79 865.659   2
 -13   3  -5 2840.88 396.027  18
  13   3   5 2568.27 588.270   2
 -13  -3  -5 2726.08 633.834   5
 -13   3  -6 633.279 219.521  27
 -13   3  -6 906.322 251.657  18
 -13  -3  -6 588.267 208.039  13
 -13   3  -7 2059.74 356.983  27
 -13   3  -7 1883.22 355.818  18
 -13  -3  -7 2003.43 341.445  13
 -13  -3  -7 1930.37 379.472  12
 -13   3  -8 294.992 161.445  27
 -13   3  -8-94.0544 113.644  18
 -13  -3  -8 272.378 194.367  12
 -13   3  -9 17.2512 87.8967  27
 -13  -3  -9 74.4329 86.5748  12
 -13   3 -10 0.83476 49.7940  27
 -13  -3 -10-5.46222 69.7903  12
  13   5 -11 325.754 114.374  27
  13  -5 -11 303.674 127.568  24
  13   5 -11 247.251 127.835  15
  13  -5 -10-118.682 126.000  24
  13   5 -10 3.73562 81.1257  27
  13  -5 -10 329.551 203.062  16
  13   5 -10 164.455 150.659  15
  13  -5 -10 6.56005 107.969  14
  13   5 -10-38.5217 152.127  11
  13   5  -9 207.182 147.350  27
  13  -5  -9 120.971 143.150  24
  13   5  -9 185.098 163.083  15
  13  -5  -9 86.2591 141.033  14
  13  -5  -9 134.214 173.935  16
  13   5  -9 189.077 94.1737  11
  13   5  -8 2844.14 435.846  27
  13  -5  -8 2266.04 407.690  24
  13   5  -8 1950.14 366.509  11
  13  -5  -8 2330.28 434.246  10
  13   5  -8 2481.16 417.122  15
  13  -5  -8 2843.94 436.391  14
  13  -5  -8 2217.68 387.847  16
  13  -5  -7 146.727 116.847  19
  13   5  -7-69.6124 160.477  27
  13   5  -7-37.5628 105.433  21
  13  -5  -7 174.742 88.6989  20
  13  -5  -7-17.9952 132.027  10
  13   5  -7 67.1923 115.200  15
  13  -5  -7 130.425 118.284  14
  13  -5  -7 70.8957 107.727  16
  13  -5  -6 305.108 134.691  20
  13   5  -6 738.881 205.417  27
  13   5  -6 579.980 201.905  21
  13  -5  -6 722.358 230.859  19
  13  -5  -6 788.376 284.160  10
  13  -5  -6 469.171 164.355  16
  13  -5  -6 365.252 150.934  14
 -13  -5   5 9217.98 1125.42   1
 -13   5   5 8124.97 1024.38   8
  13   5  -4 3908.87 682.241   7
 -13   5   4 2648.50 565.775   8
 -13  -5   4 4379.97 731.706   1
 -13  -5   3 42989.6 2134.15   1
  13   5  -3 41394.8 1959.22   2
 -13   5   3 41645.7 2137.54   8
  13   5  -3 38391.4 2127.93   7
  13  -5  -3 42272.0 2020.72   4
 -13  -5   2 12442.3 1075.20   1
 -13   5   2 11555.5 1082.64   8
  13   5  -2 12026.8 1071.81   2
  13  -5  -2 12392.7 1116.45   4
  13   5  -1 119780. 3454.23   2
  13  -5  -1 119166. 3521.02   4
  13  -5   0 1698.21 434.764   4
  13   5   0 1340.32 350.605   2
 -13  -5   0 2626.27 565.313   3
  13   5   1 16589.7 1361.36   2
 -13  -5  -1 17063.7 1372.35   3
  13  -5   1 17044.8 1391.76   4
  13  -5   2 816.945 326.284   4
  13  -5   2 292.308 279.956   1
  13   5   2 499.544 273.263   2
 -13  -5  -2 737.394 273.626   3
 -13  -5  -2 518.418 317.787   5
  13  -5   3 334.304 220.572   4
  13   5   3 123.516 126.816   2
  13  -5   3-134.525 173.867   1
 -13  -5  -3-116.180 154.541   5
 -13  -5  -3 139.463 106.497   3
 -13  -5  -4 19879.3 1080.60  22
 -13   5  -4 20523.0 1050.63  18
 -13  -5  -4 20278.0 1654.16   3
 -13   5  -5-34.3361 105.856  23
 -13  -5  -5-194.063 168.097  22
 -13   5  -5 52.0774 103.218  27
 -13   5  -5-134.350 126.785  18
 -13  -5  -6 51.4213 102.603  22
 -13   5  -6-82.5406 128.044  23
 -13   5  -6 8.41175 89.6474  27
 -13   5  -6 8.31627 138.975  18
 -13  -5  -6 172.880 135.928  12
 -13   5  -7 1031.26 245.880  23
 -13   5  -7 771.057 214.709  18
 -13   5  -7 903.572 236.865  27
 -13  -5  -7 312.847 151.853  14
 -13  -5  -7 915.752 271.719  12
 -13   5  -8 291.399 124.491  27
 -13  -5  -8 473.102 168.899  12
 -13   5  -9 225.795 100.310  27
 -13   5  -9 134.340 75.8128  15
  13   7 -10 66.8474 87.3030  27
  13  -7 -10 168.217 124.237  24
  13  -7 -10 28.1402 84.4243  14
  13   7 -10-21.9407 57.6515  11
  13   7  -9 293.457 140.548  27
  13  -7  -9 394.897 166.544  24
  13  -7  -9 684.200 195.063  14
  13   7  -9 868.573 206.126  15
  13   7  -9 468.629 187.779  11
  13  -7  -8 1575.53 342.804  24
  13   7  -8 1270.66 285.158  27
  13   7  -8 1101.09 280.641  11
  13  -7  -8 1611.35 319.261  14
  13  -7  -7 86.5524 92.6210  19
  13   7  -7 86.4447 157.262  27
  13   7  -7 107.358 87.5817  21
  13  -7  -7 388.124 172.612  24
  13  -7  -7 216.409 89.9887  14
  13  -7  -7 179.140 103.330  16
  13  -7  -6 3175.07 481.733  19
  13   7  -6 3094.51 452.011  27
  13   7  -6 2861.40 446.524  21
  13  -7  -6 3016.61 449.425  20
  13   7  -6 3822.13 475.949  23
  13  -7  -6 3426.15 454.320  14
  13   7  -5 1751.52 364.567  23
  13  -7  -5 1379.63 331.631  19
  13   7  -5 1186.43 293.820  21
  13   7  -5 1577.33 326.351  27
  13  -7  -5 1428.61 311.962  20
  13  -7  -4 3249.90 465.735  20
  13  -7  -4 2238.78 392.636  17
  13   7  -4 2678.02 406.229  27
  13   7  -4 3459.00 466.556  23
  13  -7  -3 800.018 230.799  17
  13   7  -3 700.031 191.917  27
  13  -7  -3 501.468 204.035  20
  13   7  -3 881.330 237.374  23
 -13  -7   2 1538.86 299.175  22
  13   7  -2 1564.95 317.153  23
  13  -7  -2 1727.92 327.295  20
  13  -7  -2 1674.60 351.538  17
  13  -7  -2 2412.79 618.569   4
  13   7  -2 1986.29 530.561   2
 -13  -7   1 9219.27 729.597  22
  13  -7  -1 8473.81 708.792  20
  13  -7  -1 9888.64 802.074  17
  13   7  -1 9504.89 740.255  23
  13   7  -1 7960.50 1056.38   2
 -13  -7   1 9001.62 1189.77   3
  13  -7  -1 8704.65 1126.06   4
 -13  -7   0 2996.07 419.787  22
  13   7   0 3112.31 426.924  23
  13  -7   0 2908.54 411.957  20
  13  -7   0 3079.41 461.444  17
 -13  -7   0 2718.87 660.955   3
  13   7   0 2823.64 634.240   2
 -13  -7  -1 3800.54 480.206  22
  13  -7   1 3296.78 438.891  20
  13   7   1 3772.62 475.008  23
 -13   7  -1 3951.45 474.097  23
 -13  -7  -2 5168.40 572.982  22
  13  -7   2 4982.60 547.098  20
 -13   7  -2 4484.97 522.806  23
  13  -7   3 2513.63 389.294  20
 -13  -7  -3 3028.36 441.958  22
 -13   7  -3 2922.96 435.711  23
  13   7   4 3252.05 449.751  26
 -13  -7  -4 5000.76 570.762  22
  13  -7   4 4970.48 544.272  20
 -13   7  -4 4781.43 562.008  23
 -13   7  -5 2129.92 381.395  23
 -13  -7  -5 1667.37 334.499  22
 -13   7  -6 827.843 241.645  23
 -13  -7  -6 1315.32 296.048  22
 -13  -7  -6 1360.58 294.260  12
 -13   7  -7 716.698 178.484  27
 -13   7  -7 282.648 107.444  23
 -13  -7  -7 321.096 135.377  14
 -13  -7  -7 634.079 202.525  12
 -13   7  -8 1335.31 198.051  27
 -13  -7  -8 926.293 175.384  14
 -13  -7  -8 859.443 174.213  12
 -13  -9   8 664.539 145.539  22
  13  -9  -8 655.571 172.820  24
  13   9  -8 971.916 219.373  11
 -13  -9   7-17.9592 80.5523  22
  13  -9  -7 50.1294 76.3713  24
  13  -9  -6 620.374 175.724  19
  13  -9  -6 647.161 205.928  24
 -13  -9   6 763.583 208.983  22
  13   9  -6 781.665 209.345  21
  13   9  -6 832.957 236.885  23
 -13  -9   5 60.5431 96.1431  22
  13  -9  -5 101.035 111.475  19
  13  -9  -5 47.7416 120.811  20
  13   9  -5 46.7325 117.990  21
  13   9  -5 245.346 154.367  23
  13   9  -4 323.013 197.818  21
  13  -9  -4-220.588 182.448  20
  13  -9  -4 101.997 100.420  19
  13   9  -4 72.1875 121.995  23
 -13  -9   4 52.4712 128.132  22
 -13  -9   3 10851.4 823.100  22
  13  -9  -3 10794.7 832.820  20
  13   9  -3 11253.9 843.903  23
  13   9  -2 1066.33 261.453  26
  13  -9  -2 778.200 226.949  20
 -13  -9   2 1257.63 283.623  22
  13   9  -2 1151.23 308.075  23
 -13  -9   1 2673.64 421.840  22
  13   9  -1 3039.94 442.792  26
  13   9  -1 2967.28 437.040  23
  13  -9  -1 2340.92 390.113  20
 -13  -9   0 508.595 192.472  22
  13   9   0 760.506 243.225  23
  13  -9   0 725.880 214.979  20
 -13   9   0 683.414 194.950  23
 -13  -9  -1 1070.02 262.438  22
 -13   9  -1 1363.28 298.030  23
  13  -9   1 1224.01 275.509  20
  13   9   2 187.195 151.856  26
 -13  -9  -2 524.084 196.641  22
  13  -9   2 88.6243 63.1919  20
 -13   9  -2 255.573 122.058  23
 -13  -9  -3 1006.17 254.111  22
  13   9   3 739.913 217.466  26
 -13   9  -3 721.640 200.019  23
  13   9   4 915.976 219.910  26
 -13  -9  -4 827.261 229.731  22
 -13   9  -4 589.453 174.318  23
 -13   9  -5 3926.88 434.867  23
 -13  -9  -5 3642.18 426.006  22
 -13   9  -6 128.522 93.4163  23
 -13  -9  -6 349.617 123.659  14
  13  11  -5 43.3434 77.5761  23
 -13 -11   5 252.200 102.306  22
  13 -11  -5 185.377 73.4709  19
 -13 -11   4 1310.79 228.366  22
  13  11  -4 1714.95 251.041  21
  13 -11  -4 1002.42 194.293  19
  13  11  -4 1302.77 232.712  23
  13 -11  -3-59.5392 87.6929  19
 -13 -11   3 34.4381 71.6534  22
  13  11  -3 309.258 125.658  21
  13 -11  -3 149.256 87.4511  20
  13  11  -3 233.492 130.016  23
  13  11  -2-86.8504 83.4939  23
 -13 -11   2-44.6749 90.9007  22
  13 -11  -2-66.1540 66.9188  20
 -13 -11   1 132.604 118.889  22
  13 -11  -1 73.3927 74.1451  20
  13  11  -1 125.426 94.7641  26
 -13 -11   0 1370.25 251.058  22
  13  11   0 1082.39 227.630  26
  13  11   1 108.766 78.9439  26
 -13 -11  -1 78.6047 108.872  22
 -13  11  -1 238.067 97.7599  23
 -13  11  -2 85.1497 53.1925  23
  13  11   2-3.59990 83.9515  26
 -13 -11  -2 68.6596 76.7533  22
 -13  11  -3 398.331 118.700  23
 -13 -11  -3 127.435 67.8410  22
  13  11   3 328.932 113.101  26
  14   0 -12 303.465 141.360  10
  14   0 -12 175.530 106.565  15
  14   0 -11-96.2191 134.639  10
  14   0 -11 217.161 227.353  15
  14   0 -10 7235.51 721.193  10
  14   0 -10 6544.44 647.413  16
  14   0 -10 6714.62 724.898  15
  14   0 -10 7274.36 750.016  12
  14   0  -9-268.010 217.499  15
  14   0  -9-18.7518 153.538  12
  14   0  -8 48170.9 1838.20  15
  14   0  -8 51645.8 1888.30  12
 -14   0   7 95.5602 183.239   1
  14   0  -7 149.912 163.158   9
  14   0  -6 454.821 216.006   9
  14   0  -6 885.235 320.025   7
  14   0  -5 73.8423 109.485   9
  14   0  -5-65.2138 122.092   7
  14   0  -4 48523.8 1672.43   4
  14   0  -4 45958.7 1666.19   9
  14   0  -4 45752.5 1778.61   7
  14   0  -3 159.618 126.925   4
  14   0  -3 91.0054 77.6158   9
  14   0  -3-25.6488 127.610   7
  14   0  -2 12392.5 815.128   4
  14   0  -2 13521.1 864.443   7
  14   0  -1 231.150 164.925   4
  14   0  -1 121.039 131.647   7
  14   0   0 29863.7 1141.27   7
  14   0   0 27805.0 1225.36   4
  14   0   1 4.36612 121.815   4
  14   0   1 311.968 98.0972   7
 -14   0  -2 12491.7 1019.81   5
  14   0   2 11798.1 824.098   4
  14   0   3 44.1821 85.8715   4
 -14   0  -3-98.5390 155.031   5
 -14   0  -4 33262.1 1917.50   5
 -14   0  -5 230.029 203.625   5
 -14   0  -6 15278.0 944.630  18
 -14   0  -6 14684.6 938.038  13
 -14   0  -7-3.32375 116.398  18
 -14   0  -7 63.4232 111.391  13
 -14   0  -7 335.902 171.936  12
 -14   0  -8 1038.15 254.382  27
 -14   0  -8 1741.44 340.407  12
 -14   0  -9-126.517 112.722  27
 -14   0  -9-68.1124 89.5109  12
 -14   0 -10 237.922 124.622  27
 -14   0 -10 241.958 100.856  12
  14   2 -12 881.142 203.237  15
  14   2 -12 817.390 195.462  10
  14   2 -11-252.208 168.281  15
  14  -2 -11 128.764 167.670  10
  14   2 -11-183.964 169.494  10
  14  -2 -11 533.395 236.253  16
  14  -2 -11-129.741 151.463  15
  14  -2 -11 340.810 189.714  12
  14  -2 -10 1280.79 321.496  10
  14  -2 -10 1905.00 364.447  16
  14  -2 -10 1666.36 367.186  15
  14   2 -10 2042.69 389.312  15
  14  -2 -10 1712.75 363.558  12
  14  -2  -9 368.098 183.296  24
  14  -2  -9 367.184 170.265  10
  14  -2  -9 777.499 269.517  15
  14   2  -9 775.703 251.271  15
  14  -2  -9 382.980 171.155  14
  14   2  -9 416.922 234.020  12
  14  -2  -9 574.472 223.812  12
  14   2  -9 298.268 166.332  11
  14  -2  -8 11185.1 874.650  10
  14  -2  -8 12779.1 950.117  15
  14   2  -8 11962.0 925.545  15
  14  -2  -8 11446.1 856.071  14
  14   2  -8 11217.8 884.108  12
  14  -2  -8 9403.17 808.404  12
  14   2  -8 12988.3 950.459  11
  14   2  -7 785.424 340.521   9
 -14  -2   7 240.562 239.601   1
  14   2  -6 6025.01 821.056   9
  14   2  -6 9074.09 949.736   7
 -14  -2   6 7612.34 942.327   1
  14  -2  -5 14.3550 128.399   7
 -14  -2   5 79.1867 158.073   1
  14   2  -5 41.9670 137.709   7
  14   2  -5 160.443 211.993   9
  14   2  -4 78058.1 2455.67   4
  14   2  -4 78326.3 2492.00   7
  14  -2  -4 78175.3 2516.04   7
  14  -2  -4 79674.4 2143.62   4
  14  -2  -3 167318. 3448.88   7
  14   2  -3 157760. 3371.66   4
  14   2  -3 164247. 3430.75   7
  14  -2  -3 165224. 3136.38   4
  14  -2  -2 1719.61 324.579   4
  14   2  -2 1466.78 331.973   4
  14  -2  -2 1286.78 307.375   7
  14   2  -2 1643.06 355.899   7
  14   2  -2 1435.79 226.200   2
  14   2  -1 95807.1 2146.20   2
  14   2  -1 93559.5 2426.90   4
  14  -2  -1 94426.3 2352.28   7
  14   2  -1 95463.7 2440.63   7
  14  -2  -1 95279.4 2439.51   4
  14  -2   0 629.012 228.996   4
  14   2   0 838.534 237.979   4
  14  -2   0 974.242 256.834   7
  14   2   0 1125.07 281.541   7
  14   2   0 835.506 215.224   2
 -14  -2   0 1192.97 242.847   3
  14   2   1 7165.84 663.767   4
  14   2   1 7446.86 637.486   7
 -14  -2  -1 7761.49 610.776   3
  14   2   1 7033.89 680.112   2
  14  -2   1 6957.29 687.003   4
  14   2   2 8622.31 742.951   4
 -14  -2  -2 9275.76 960.427   5
 -14   2  -2 11282.9 858.094   5
  14   2   2 9157.55 858.574   2
  14  -2   2 9120.45 817.283   4
  14  -2   3 344.442 136.942   4
 -14  -2  -3 235.850 191.943   5
 -14  -2  -4 2104.11 507.109   5
 -14   2  -4 2478.75 484.015   5
 -14  -2  -5 13270.7 1375.12   5
  14   2   5 12972.6 1312.33   2
 -14   2  -6 57.1212 93.4410  18
 -14   2  -6-5.49048 89.9908  13
 -14  -2  -6-8.10436 88.3489  13
 -14  -2  -6 60.7233 128.855  12
 -14   2  -7 275.773 197.539  27
 -14   2  -7 268.291 161.711  18
 -14  -2  -7 74.5348 74.0303  13
 -14  -2  -7 26.8900 93.4932  12
 -14   2  -8 955.785 274.469  27
 -14   2  -8 572.718 181.610  18
 -14  -2  -8 879.374 267.039  12
 -14   2  -9-31.2160 120.902  27
 -14  -2  -9-52.8093 89.1463  27
 -14  -2  -9-57.3526 124.918  12
 -14   2 -10-31.0183 60.7716  27
 -14  -2 -10-127.077 109.022  12
  14   4 -11 954.038 194.647  27
  14  -4 -11 662.062 175.416  24
  14  -4 -11 831.965 239.829  16
  14   4 -11 840.983 230.395  15
  14   4 -10 1180.51 271.748  27
  14  -4 -10 1103.71 276.051  24
  14  -4 -10 1372.63 328.100  10
  14  -4 -10 1128.20 280.362  16
  14   4 -10 1215.07 296.426  15
  14  -4 -10 1404.46 323.756  14
  14   4 -10 1513.93 321.168  11
  14   4  -9 2151.69 376.033  27
  14  -4  -9 2455.86 418.209  24
  14  -4  -9 2283.45 421.147  10
  14  -4  -9 1891.72 371.267  16
  14   4  -9 2515.55 432.959  15
  14  -4  -9 3056.78 463.757  14
  14  -4  -9 2227.18 418.037  15
  14   4  -9 2666.22 425.339  11
  14   4  -8 5608.22 616.072  27
  14  -4  -8 5469.06 645.647  10
  14  -4  -8 5715.53 655.032  15
  14  -4  -8 4413.16 545.788  16
  14   4  -8 5806.47 653.529  15
  14  -4  -8 4535.73 559.033  14
  14   4  -8 4269.67 544.642  11
  14  -4  -7 374.560 161.390  19
  14   4  -7 137.678 134.296  27
  14   4  -7 207.139 120.161  21
  14  -4  -7 118.685 161.655  10
  14   4  -7 139.592 139.844  15
  14  -4  -7 101.811 88.7424  14
  14  -4  -7 287.796 172.563  15
 -14  -4   6 12505.3 1323.93   1
  14   4  -6 12121.6 1282.29   9
 -14   4   6 12015.4 1281.95   8
  14   4  -5 3104.25 601.002   7
 -14  -4   5 1978.35 497.825   1
  14   4  -4 2669.02 530.292   7
 -14  -4   4 2410.91 521.590   1
 -14  -4   3 23813.1 1525.50   1
  14   4  -3 24878.1 1586.41   7
  14  -4  -3 26616.1 1490.44   4
 -14  -4   2 20694.2 1318.72   1
  14   4  -2 19778.8 1220.73   2
  14   4  -2 17949.5 1313.49   7
  14  -4  -2 19345.9 1284.12   4
 -14  -4   1 16898.0 1091.69   1
  14   4  -1 14573.2 1097.11   2
  14   4  -1 13578.1 1129.87   4
 -14   4   1 15982.1 1111.00   8
  14   4  -1 15647.8 1201.62   7
  14  -4  -1 14482.8 1136.19   4
  14   4   0 20451.2 1339.43   2
  14   4   0 21151.8 1387.93   4
 -14  -4   0 21368.8 1370.06   3
 -14   4   0 23641.3 1260.50   8
  14  -4   0 21251.5 1414.15   4
  14   4   1 40680.9 2001.95   2
  14   4   1 40674.6 1905.32   4
 -14  -4  -1 42733.9 1960.90   3
  14  -4   1 37515.1 1902.19   4
  14  -4   2 45.1611 169.419   4
  14   4   2 262.743 259.036   2
  14  -4   2 187.489 144.385   1
 -14  -4  -2 270.482 156.675   5
 -14  -4  -2 276.122 228.379   3
  14  -4   3-346.464 211.948   4
  14   4   3-190.041 154.299   2
  14  -4   3-60.6461 178.238   1
 -14  -4  -3 235.906 236.376   5
 -14  -4  -3-158.537 148.907   3
  14  -4   4 146.826 278.788   1
  14   4   4 35.7727 234.930   2
 -14  -4  -4 310.396 219.011   5
 -14  -4  -5 126.314 120.114  22
 -14   4  -5 20.2594 79.8814  18
 -14   4  -5-10.2311 64.0023  27
 -14  -4  -6-39.2747 95.5251  22
 -14   4  -6-122.853 126.398  27
 -14   4  -6 138.645 144.875  18
 -14   4  -7 1081.43 264.327  27
 -14   4  -7 787.355 227.600  18
 -14  -4  -7 850.833 281.513  12
 -14   4  -8 2586.14 382.381  27
 -14   4  -8 2572.01 369.202  15
 -14  -4  -8 3059.21 467.704  12
 -14   4  -9 726.743 190.985  27
 -14  -4  -9 579.288 175.679  12
  14  -6 -10-155.512 120.968  24
  14   6 -10-62.6445 103.813  27
  14  -6 -10-32.8995 98.2586  14
  14   6 -10-65.9543 69.4962  15
  14   6 -10 106.235 73.3935  11
  14   6  -9 722.946 210.471  27
  14  -6  -9 703.815 228.431  24
  14  -6  -9 801.382 253.460  16
  14   6  -9 749.623 223.006  15
  14  -6  -9 974.737 251.451  14
  14   6  -9 743.988 236.968  11
  14   6  -8 1245.54 290.338  27
  14  -6  -8 1071.82 279.609  24
  14   6  -8 1305.89 302.039  21
  14   6  -8 1109.28 298.236  11
  14  -6  -8 1435.83 308.359  16
  14   6  -8 893.230 238.803  15
  14  -6  -8 1447.57 305.990  14
  14  -6  -7 2008.04 378.940  19
  14   6  -7 1882.25 373.683  27
  14   6  -7 1565.05 355.750  21
  14  -6  -7 1942.33 348.268  20
  14  -6  -7 1981.68 364.396  14
  14  -6  -7 1752.88 334.550  16
  14  -6  -6 1258.83 297.866  19
  14  -6  -6 1666.35 343.037  20
  14   6  -6 1482.14 319.150  21
  14   6  -6 1456.47 318.302  27
  14  -6  -6 1372.39 304.317  16
  14  -6  -6 1084.07 266.583  14
  14  -6  -5 11618.3 890.250  19
  14   6  -5 12683.1 871.129  27
  14   6  -5 12274.9 906.860  21
  14  -6  -5 13376.5 896.220  17
  14  -6  -5 12540.7 885.197  20
  14   6  -5 13263.5 891.971  23
  14  -6  -4 11031.1 812.138  17
  14   6  -4 11776.6 824.468  27
  14  -6  -4 11279.7 820.135  20
  14   6  -4 12372.5 850.364  23
 -14  -6   3 5148.11 811.828   1
  14   6  -3 5080.83 837.423   7
 -14   6   2 20915.6 1613.18   8
  14   6  -2 19420.3 1626.86   7
  14  -6  -2 15961.1 1420.44   4
 -14  -6   1 24419.8 1813.82   3
  14  -6  -1 25841.3 1819.57   4
  14  -6   0 1487.79 438.373   4
 -14  -6   0 1514.04 485.705   3
  14   6   0 1726.26 501.845   2
  14   6   1 25352.8 1864.93   2
  14  -6   1 24653.3 1839.84   4
 -14   6  -2-21.0272 79.6301  23
 -14  -6  -2 221.444 112.735  22
  14  -6   2-5.64545 94.2540   4
  14   6   2-91.1748 231.489   2
 -14  -6  -2-155.123 195.813   3
 -14   6  -3 2067.91 365.115  23
  14  -6   3 2237.19 372.809  20
 -14  -6  -3 1562.66 308.330  22
 -14  -6  -4 13055.7 915.123  22
 -14   6  -4 13677.9 874.446  18
  14   6   4 13686.1 897.172  26
 -14   6  -4 14477.6 951.280  23
 -14   6  -5 2142.13 376.303  23
 -14  -6  -5 1802.46 345.805  22
 -14   6  -5 2057.64 353.880  18
 -14   6  -6 5286.51 535.558  27
 -14   6  -6 5547.22 577.986  23
 -14  -6  -6 5727.23 592.853  22
 -14   6  -6 5046.34 542.050  18
 -14  -6  -6 6536.10 679.418  12
 -14   6  -7 1736.37 310.029  23
 -14   6  -7 2004.99 313.854  27
 -14  -6  -7 1623.58 291.702  14
 -14  -6  -7 2202.07 369.290  12
 -14   6  -8 637.484 161.205  27
 -14   6  -8 931.838 204.633  15
 -14  -6  -8 868.700 213.609  12
  14   8  -9 108.689 95.7834  27
  14  -8  -9 306.540 144.288  24
  14  -8  -9 167.734 95.0196  14
  14   8  -9 99.7741 92.4883  11
  14  -8  -8 152.017 119.180  24
  14   8  -8 335.636 172.885  27
  14   8  -8 151.219 93.3623  11
  14  -8  -8 321.524 127.491  14
  14  -8  -7 71.8180 87.7458  19
  14   8  -7 430.963 161.936  21
  14  -8  -7 17.6460 124.325  24
  14   8  -7 352.831 189.497  27
  14  -8  -7 266.066 143.468  14
  14   8  -6 172.075 157.401  27
  14  -8  -6 172.559 144.556  19
  14   8  -6 2.33361 123.892  23
  14   8  -6 145.939 134.279  21
  14  -8  -6-124.268 112.350  24
  14  -8  -6-49.8139 119.892  20
  14   8  -5 1177.82 298.254  21
  14  -8  -5 579.552 201.425  20
  14   8  -5 852.514 230.949  27
  14  -8  -5 1016.25 283.746  19
  14  -8  -5 697.340 248.224  17
  14   8  -5 420.455 150.995  23
 -14  -8   4 2241.93 375.822  22
  14   8  -4 1722.83 351.794  27
  14  -8  -4 1879.87 340.280  20
  14  -8  -4 1952.49 354.815  17
  14   8  -4 2182.92 391.254  23
 -14  -8   3 8141.72 716.545  22
  14  -8  -3 8619.20 779.568  17
  14  -8  -3 8149.60 735.244  20
  14   8  -3 7978.30 722.515  23
 -14  -8   2 2462.13 402.802  22
  14  -8  -2 2717.99 412.103  20
  14   8  -2 3300.37 465.546  26
  14  -8  -2 2519.72 433.968  17
  14   8  -2 2772.21 431.050  23
 -14  -8   1 32709.0 1443.56  22
  14  -8  -1 34762.2 1496.05  20
  14   8  -1 35662.8 1489.62  23
 -14   8   0 961.035 224.842  23
 -14  -8   0 676.396 206.691  22
  14   8   0 750.746 220.207  23
  14  -8   0 861.640 243.418  20
 -14  -8  -1 5789.60 610.276  22
  14  -8   1 6139.10 622.744  20
 -14   8  -1 5896.59 590.757  23
 -14   8  -2 1642.77 313.979  23
 -14  -8  -2 1866.48 355.726  22
  14  -8   2 1719.83 315.441  20
 -14   8  -3 240.912 150.636  23
 -14  -8  -3 314.768 144.878  22
  14   8   3 518.427 206.256  26
  14  -8   3 242.262 137.921  20
 -14  -8  -4 3263.44 456.890  22
  14   8   4 3648.09 466.787  26
 -14   8  -4 4214.05 511.864  23
 -14  -8  -5 1492.69 318.075  22
 -14   8  -5 1663.61 321.847  23
 -14  -8  -6 73.0818 84.4399  22
 -14   8  -6 48.8801 87.0351  23
 -14  -8  -6 283.218 150.050  14
 -14   8  -7 478.307 141.259  23
 -14  -8  -7 300.981 111.383  14
  14  10  -7-31.6944 62.3390  11
 -14 -10   6 90.2753 70.2529  22
  14 -10  -6-59.3675 63.0101  19
  14  10  -6 103.833 91.6485  23
  14  10  -6 101.010 105.893  21
  14 -10  -5 1285.18 258.338  19
 -14 -10   5 1174.91 234.153  22
  14 -10  -5 1049.01 230.723  20
  14  10  -5 913.726 213.640  21
  14  10  -5 999.045 233.119  23
  14 -10  -4 1501.62 301.084  19
  14  10  -4 1115.99 244.733  23
 -14 -10   4 939.004 226.911  22
  14  10  -4 1358.07 281.105  21
  14 -10  -4 1113.22 254.878  20
 -14 -10   3 739.910 201.577  22
  14 -10  -3 1569.17 308.083  20
  14  10  -3 1438.65 292.717  23
  14  10  -2 1095.79 242.173  26
 -14 -10   2 857.473 220.557  22
  14 -10  -2 1155.06 279.542  20
  14  10  -2 1243.27 281.399  23
 -14 -10   1 532.468 206.507  22
  14  10  -1 490.256 188.797  26
  14 -10  -1 379.185 161.715  20
  14  10  -1 461.326 201.879  23
 -14 -10   0 542.772 177.337  22
  14  10   0 846.665 239.284  26
  14 -10   0 616.385 202.387  20
 -14 -10  -1 486.776 174.647  22
  14  10   1 112.890 141.907  26
  14 -10   1 445.896 151.298  20
 -14  10  -1 129.816 102.356  23
  14  10   2 819.889 228.362  26
 -14 -10  -2 1448.76 287.111  22
 -14  10  -2 1036.52 227.275  23
 -14 -10  -3 1161.13 242.562  22
  14  10   3 1026.40 219.977  26
 -14  10  -3 1016.71 218.201  23
 -14 -10  -4-36.3756 101.159  22
  14  10   4 87.6483 58.4814  26
 -14  10  -4-17.5588 79.2091  23
 -14 -10  -5 206.529 84.9329  22
 -14  10  -5 462.159 131.467  23
 -14 -10  -5 320.035 121.020  14
  15  -1 -12 454.690 157.096  10
  15   1 -12 280.980 133.164  10
  15  -1 -12 473.529 169.197  15
  15   1 -12 280.132 148.369  15
  15  -1 -11 197.764 189.581  10
  15   1 -11-50.9829 150.680  10
  15  -1 -11 224.841 175.514  15
  15   1 -11 67.9823 147.739  15
  15  -1 -11 325.453 177.202  16
  15  -1 -10 450.895 212.441  10
  15   1 -10 542.856 229.621  15
  15  -1 -10 429.303 220.237  15
  15  -1 -10 322.837 175.027  16
  15  -1 -10 622.348 252.938  12
  15  -1  -9 811.829 234.852  10
  15  -1  -9 882.358 245.241  15
  15   1  -9 940.926 282.241  15
  15   1  -9 966.133 333.480  12
  15  -1  -9 1054.92 305.910  12
  15  -1  -8 127.847 115.801  15
  15   1  -8 141.299 120.717  15
  15  -1  -8-72.0880 93.7203  14
  15   1  -8 100.324 147.431  12
  15  -1  -8 126.957 108.813  12
  15   1  -8-110.124 113.295  11
  15   1  -7 998.828 348.656   9
 -15  -1   7 1210.83 393.822   1
  15  -1  -6 12560.5 1122.77   7
  15   1  -6 13948.9 1170.67   7
 -15  -1   6 11493.9 1120.95   1
  15   1  -5 12531.1 968.234   4
  15  -1  -5 13816.2 1076.35   9
  15   1  -5 13112.2 1045.94   9
  15  -1  -5 13640.5 1101.81   7
  15   1  -5 14116.1 1108.92   7
  15  -1  -4 673.549 221.944   4
  15   1  -4 944.756 277.768   4
  15  -1  -4 553.693 220.004   7
  15   1  -4 475.685 201.307   7
  15   1  -4 826.781 232.595   9
  15   1  -3 99940.4 2558.72   4
  15   1  -3 103118. 2131.58   9
  15  -1  -3 101827. 2647.27   7
  15   1  -3 104629. 2681.49   7
  15  -1  -3 103225. 2472.68   4
  15   1  -2 4753.55 548.489   4
  15   1  -2 4495.89 355.076   9
  15  -1  -2 4347.10 512.359   7
  15   1  -2 4578.24 538.460   7
  15  -1  -2 4937.23 545.895   4
  15   1  -1 134605. 2882.46   4
  15  -1  -1 138024. 2773.21   7
  15   1  -1 137509. 2785.74   7
  15   1  -1 137555. 2235.00   2
  15  -1  -1 134585. 2823.28   4
  15   1   0 90236.8 2334.22   4
  15  -1   0 93493.9 2166.24   7
  15   1   0 89442.8 2142.08   7
  15  -1   0 90136.1 2351.72   4
  15   1   1 111285. 2614.17   4
  15  -1   1 115158. 2249.10   7
  15   1   1 113474. 2297.44   7
  15  -1   1 109801. 2660.46   4
  15  -1   2 9.14716 129.251   4
  15   1   2 58.9867 117.184   4
 -15  -1  -2 259.756 245.238   5
 -15   1  -2 338.474 219.700   5
  15  -1   3 199.879 162.828   4
 -15  -1  -3 423.019 247.259   5
 -15   1  -3 115.877 184.061   5
 -15  -1  -4 18.5861 170.388   5
 -15   1  -4 249.277 155.245   5
 -15  -1  -5 1095.54 365.605   5
 -15   1  -5 998.755 366.618   5
 -15   1  -6 366.202 124.361  18
 -15   1  -6 479.096 198.086  13
 -15  -1  -6 586.229 207.657  13
 -15  -1  -6 600.950 210.237  12
 -15   1  -7 44.4478 90.8920  18
 -15   1  -7-49.0061 109.529  13
 -15  -1  -7-28.8099 106.273  13
 -15  -1  -7 284.249 169.576  12
 -15   1  -8 71.3934 125.956  27
 -15   1  -8 100.004 123.044  18
 -15  -1  -8-266.345 196.346  12
 -15   1  -9 254.211 133.408  27
 -15  -1  -9 244.262 129.433  27
 -15  -1  -9 110.663 87.9906  12
 -15   1 -10 38.7363 61.0239  27
 -15  -1 -10 31.8811 50.4317  27
 -15  -1 -10 126.923 68.2988  12
  15   3 -12 9.31414 64.4364  10
  15   3 -12 184.594 120.777  15
  15  -3 -11 948.459 254.334  10
  15   3 -11 591.892 212.668  15
  15  -3 -11 984.187 275.859  15
  15  -3 -11 439.165 188.780  16
  15  -3 -10 304.745 180.310  24
  15  -3 -10 344.968 238.768  10
  15  -3 -10 118.809 128.155  15
  15   3 -10 193.230 159.926  15
  15  -3 -10 537.427 223.543  14
  15  -3 -10 156.810 135.048  16
  15  -3 -10 352.679 196.594  12
  15   3  -9 6863.57 655.876  27
  15  -3  -9 6166.23 663.843  24
  15  -3  -9 7244.51 741.033  10
  15  -3  -9 5488.66 610.261  16
  15   3  -9 6678.23 722.534  15
  15  -3  -9 6034.22 651.049  14
  15  -3  -9 6183.10 684.230  15
  15  -3  -9 6629.81 679.717  12
  15   3  -9 6294.65 675.739  11
  15   3  -8 287.441 166.019  27
  15  -3  -8 410.744 223.193  10
  15  -3  -8 668.389 280.667  15
  15   3  -8 432.134 184.094  15
  15  -3  -8 370.300 136.935  14
  15  -3  -8 254.955 152.213  12
  15   3  -8 189.534 162.191  11
  15   3  -7 10357.9 771.762  27
  15   3  -7 11219.9 835.918  21
  15  -3  -7 10193.7 819.076  10
  15  -3  -7 11678.2 888.351  15
  15   3  -7 10975.3 846.335  15
  15  -3  -7 11087.4 827.226  14
  15   3  -7 9965.91 780.988  11
  15   3  -6 5413.99 810.659   9
  15   3  -6 4171.46 681.319   7
 -15  -3   6 4296.85 759.506   1
  15   3  -5 32142.0 1836.19   7
 -15  -3   5 32161.1 1927.10   1
  15   3  -4 6416.34 778.044   7
 -15  -3   4 6928.58 811.463   1
  15   3  -3 102509. 3012.61   4
  15   3  -3 107617. 3089.48   7
  15  -3  -3 105589. 2796.00   4
  15   3  -2 49079.2 2009.54   4
  15   3  -2 48935.1 1682.05   2
  15   3  -2 46759.2 1986.56   7
  15  -3  -2 49732.2 1938.31   4
  15   3  -1 93090.2 2467.18   2
  15   3  -1 94960.0 2748.87   4
  15   3  -1 94606.3 2744.82   7
  15  -3  -1 96893.0 2736.01   4
  15   3   0 632.258 209.666   4
  15   3   0 879.113 278.503   7
  15  -3   0 804.172 259.182   4
  15   3   0 889.214 263.271   2
 -15  -3   0 944.369 278.208   3
  15   3   1 224.176 158.328   4
  15   3   1 116.184 137.967   7
  15   3   1 290.846 204.286   2
 -15  -3  -1 191.839 202.109   3
  15   3   2 6980.86 745.831   4
 -15  -3  -2 8264.44 786.460   3
 -15  -3  -2 7730.54 937.747   5
  15  -3   2 7477.14 824.220   4
  15   3   2 7217.56 844.410   2
 -15  -3  -3 31303.4 1987.44   5
  15  -3   3 32317.3 1757.40   4
  15   3   3 32484.7 1921.23   2
  15   3   4 2878.67 620.122   2
 -15  -3  -4 2911.81 623.898   5
 -15   3  -5 4985.10 537.226  18
 -15  -3  -5 5343.15 560.975  22
 -15   3  -5 4113.07 464.425  13
 -15   3  -6 6490.10 632.384  27
 -15   3  -6 7159.02 680.531  18
 -15  -3  -6 6294.90 623.952  13
 -15   3  -7 97.5914 111.801  27
 -15   3  -7 92.5172 101.938  18
 -15  -3  -7 100.024 99.9821  13
 -15  -3  -7 64.0827 90.4946  12
 -15   3  -8 194.073 112.884  18
 -15   3  -8 233.699 159.193  27
 -15  -3  -8 185.718 143.717  12
 -15   3  -9 371.374 148.663  27
 -15  -3  -9 422.047 145.387  12
 -15   3 -10 35.7749 56.5278  27
  15   5 -11 175.292 104.260  27
  15  -5 -11 299.859 110.717  24
  15   5 -11 318.240 118.371  15
  15  -5 -10 280.476 169.919  24
  15   5 -10 135.765 143.503  27
  15  -5 -10 52.7650 124.085  16
  15   5 -10 41.6200 131.610  15
  15  -5 -10 6.04084 95.1656  14
  15   5 -10-3.53256 111.248  11
  15   5  -9 301.891 150.349  27
  15  -5  -9 61.9873 124.873  24
  15  -5  -9 98.0300 119.694  16
  15   5  -9 363.158 181.743  15
  15  -5  -9 190.255 153.051  14
  15   5  -9 158.890 99.7238  11
  15  -5  -8-190.211 186.928  24
  15   5  -8 10.9123 95.1817  27
  15   5  -8-2.69659 126.921  21
  15   5  -8-189.478 143.236  11
  15  -5  -8-123.198 190.599  16
  15   5  -8 219.478 199.503  15
  15  -5  -8-129.918 113.219  14
  15   5  -7-215.306 185.101  27
  15   5  -7 61.4043 133.089  21
  15  -5  -7 16.2801 133.368  20
  15  -5  -7 29.4890 103.014  19
  15  -5  -7-24.7868 118.371  14
  15  -5  -7-39.7218 118.507  16
  15   5  -6 235.285 168.416  27
  15   5  -6-165.812 146.810  21
  15  -5  -6 46.5779 52.8493  20
  15  -5  -6 128.141 92.3977  19
  15  -5  -6 45.9375 173.770  10
  15  -5  -6 82.3941 97.5411  14
 -15   5   5 2280.20 573.116   8
  15   5  -5 4234.24 767.391   7
 -15  -5   5 3756.61 734.887   1
  15   5  -4 3665.94 705.847   7
 -15   5   4 2919.67 611.831   8
 -15  -5   4 3449.35 666.195   1
 -15  -5   3 16089.5 1319.31   1
  15   5  -3 11200.4 1194.26   7
 -15   5   3 17450.9 1418.02   8
  15  -5  -3 10098.9 1035.22   4
 -15  -5   2 8090.14 888.534   1
  15   5  -2 7596.62 867.232   2
  15   5  -2 7990.72 977.956   7
 -15   5   2 7301.13 880.755   8
  15  -5  -2 7690.79 897.558   4
  15   5  -1 24453.6 1587.70   2
 -15   5   1 28166.8 1636.44   8
 -15  -5   1 26795.6 1728.74   3
  15   5  -1 25355.9 1712.29   7
  15  -5  -1 26333.2 1710.13   4
  15   5   0 6002.93 820.948   2
  15  -5   0 4640.92 729.647   4
 -15  -5   0 5763.78 809.230   3
  15   5   1 18660.6 1491.75   2
 -15  -5  -1 16778.8 1389.15   3
 -15  -5  -1 20121.0 1535.56   5
  15  -5   1 18346.5 1477.58   4
  15   5   2 15701.5 1443.94   2
 -15  -5  -2 16141.1 1445.24   5
  15  -5   2 16547.7 1433.40   4
  15   5   3 5913.00 937.518   2
 -15  -5  -3 6804.91 975.108   5
  15  -5   3 6884.12 950.120   4
 -15  -5  -4 11011.5 811.190  22
 -15   5  -4 10585.9 777.077  18
 -15   5  -5 2329.21 395.655  23
 -15  -5  -5 1976.53 363.391  22
 -15   5  -5 2221.66 374.871  18
 -15   5  -5 2126.14 342.791  27
 -15  -5  -6 9422.99 767.673  22
 -15   5  -6 9178.79 727.891  27
 -15   5  -6 9372.69 759.998  18
 -15   5  -6 9460.32 770.076  23
 -15  -5  -6 10331.1 856.514  12
 -15   5  -7 1487.74 280.718  23
 -15   5  -7 1233.35 272.558  27
 -15   5  -7 1454.39 306.618  18
 -15  -5  -7 1815.20 358.916  12
 -15   5  -8 88.1345 95.6651  27
 -15   5  -8-176.115 146.088  15
 -15  -5  -8-50.7398 110.089  12
 -15   5  -9 132.205 85.9257  27
 -15  -5  -9-46.0727 71.1605  12
  15   7 -10 1307.22 213.611  27
  15  -7 -10 1562.58 257.511  24
  15   7 -10 1529.99 252.300  11
  15   7  -9 84.5890 122.903  27
  15  -7  -9-0.42189 98.9084  24
  15  -7  -9 90.5475 101.823  14
  15   7  -9 19.7583 138.407  11
  15  -7  -8 155.532 100.055  24
  15   7  -8 164.465 130.677  21
  15   7  -8 63.4275 107.352  27
  15   7  -8-118.483 118.335  11
  15  -7  -8 74.6071 130.226  16
  15  -7  -8 36.4143 93.5068  14
  15  -7  -7 1138.56 276.788  24
  15  -7  -7 1043.16 270.343  19
  15   7  -7 1221.99 289.628  27
  15   7  -7 799.115 233.817  21
  15  -7  -7 1425.69 305.274  20
  15  -7  -7 705.460 196.374  16
  15  -7  -7 1279.36 291.255  14
  15   7  -6 3765.03 504.294  27
  15  -7  -6 4214.82 560.385  19
  15  -7  -6 5039.98 580.677  20
  15   7  -6 4422.71 559.568  21
  15   7  -6 4656.72 533.642  23
  15  -7  -5 112.122 113.873  17
  15   7  -5 758.877 249.333  27
  15  -7  -5 346.764 185.679  19
  15   7  -5 496.158 200.438  21
  15  -7  -5 342.861 153.889  20
  15   7  -5 118.914 130.336  23
  15  -7  -4 87.3662 132.560  17
  15   7  -4 67.4544 137.637  27
  15  -7  -4-73.1159 105.879  20
  15   7  -4 107.646 121.076  23
  15  -7  -3 3196.52 455.549  17
  15   7  -3 2952.96 422.232  27
 -15  -7   3 2759.19 412.666  22
  15  -7  -3 3255.14 459.505  20
  15   7  -3 3309.03 462.514  23
  15  -7  -2 14.6960 129.268  17
 -15  -7   2-157.871 108.686  22
  15   7  -2 10.1642 125.961  26
  15   7  -2 69.0022 85.5031  23
  15  -7  -2 58.9400 92.5196  20
  15   7  -1 16781.1 1027.16  26
  15  -7  -1 15648.3 1026.01  17
 -15  -7   1 16005.4 969.202  22
  15   7  -1 14969.4 944.412  23
  15  -7  -1 15442.2 973.916  20
 -15   7   0 1551.99 293.998  23
 -15  -7   0 1045.30 264.181  22
  15  -7   0 1321.92 301.324  17
  15   7   0 1076.27 257.560  23
  15  -7   0 947.180 254.302  20
 -15  -7  -1 10869.6 807.817  22
 -15   7  -1 10482.7 781.454  23
  15  -7   1 10346.4 798.484  20
 -15  -7  -2 6343.51 628.800  22
  15  -7   2 5817.14 608.048  20
 -15   7  -2 5869.99 602.766  23
 -15   7  -3 2251.88 375.106  23
  15  -7   3 2371.27 400.491  20
  15   7   3 2413.90 395.131  26
 -15  -7  -3 2279.03 389.976  22
 -15   7  -4-6.07008 90.8608  23
  15  -7   4-38.2024 137.630  20
 -15  -7  -4 37.5844 121.335  22
  15   7   4-74.3227 81.3971  26
 -15   7  -5 942.116 263.595  23
 -15  -7  -5 964.160 259.142  22
 -15   7  -6 15.4343 98.9217  23
 -15  -7  -6 134.620 102.653  22
 -15   7  -7 1460.79 242.349  23
 -15  -7  -7 1016.73 200.727  14
  15  -9  -8 40.5211 72.0264  24
  15   9  -8 18.5724 62.9092  11
  15   9  -7 109.848 111.573  21
  15  -9  -7 103.551 74.6387  24
 -15  -9   7 45.4931 63.6539  22
  15   9  -7 121.671 105.160  11
  15  -9  -6 3128.24 418.792  19
  15   9  -6 3368.05 415.776  23
 -15  -9   6 2806.81 378.809  22
  15   9  -6 3531.65 431.544  21
  15  -9  -6 3132.03 422.902  20
 -15  -9   5 1928.60 318.172  22
  15  -9  -5 2642.49 416.282  19
  15   9  -5 2873.06 416.424  21
  15  -9  -5 2587.69 399.714  20
  15   9  -5 2035.76 350.099  23
  15  -9  -4 846.047 276.635  19
 -15  -9   4 705.126 203.736  22
  15   9  -4 471.415 198.445  21
  15  -9  -4 750.656 229.045  20
  15   9  -4 717.100 219.160  23
 -15  -9   3-218.499 141.739  22
  15  -9  -3 54.6003 113.870  20
  15   9  -3 56.1137 95.5573  23
  15   9  -2 1694.70 321.023  26
  15   9  -2 1752.14 343.500  23
 -15  -9   2 1340.81 300.255  22
  15  -9  -2 1728.05 337.120  20
 -15  -9   1 7305.11 675.054  22
  15   9  -1 6869.14 665.346  26
  15  -9  -1 7499.17 691.539  20
  15   9  -1 6417.76 640.750  23
 -15  -9   0 408.008 162.274  22
  15   9   0 259.691 145.111  26
  15  -9   0 693.743 235.013  20
 -15   9   0 582.203 192.471  23
 -15  -9  -1 26.9018 84.6369  22
 -15   9  -1-36.8792 130.137  23
  15   9   1-124.970 121.940  26
  15  -9   1 202.567 139.639  20
 -15  -9  -2 568.052 188.011  22
  15   9   2 719.651 228.143  26
  15  -9   2 784.714 213.823  20
 -15   9  -2 823.300 246.147  23
 -15  -9  -3-56.8414 94.1614  22
  15   9   3 55.9666 102.686  26
 -15   9  -3 2.18817 87.3823  23
  15   9   4 246.262 143.495  26
 -15  -9  -4 116.131 92.3328  22
 -15   9  -4 221.570 123.445  23
 -15  -9  -5 378.254 151.583  22
 -15   9  -5 458.061 154.759  23
 -15   9  -6 378.097 115.093  23
 -15  -9  -6 288.965 107.551  14
 -15 -11   4 790.871 169.379  22
  15  11  -4 587.023 152.878  21
  15 -11  -4 589.674 155.310  20
  15 -11  -4 653.957 163.384  19
  15 -11  -3 56.3805 94.9663  19
  15  11  -3 247.304 139.497  21
 -15 -11   3-66.9901 78.4732  22
  15 -11  -3 40.4940 74.9916  20
 -15 -11   2 1686.05 265.709  22
  15 -11  -2 1781.23 287.393  19
  15  11  -2 2076.17 316.733  21
  15 -11  -2 1328.30 231.819  20
  15  11  -1 324.822 138.382  26
  15 -11  -1 245.341 89.3878  20
 -15 -11   0 951.036 207.182  22
  15  11   0 685.980 178.509  26
  15 -11   0 756.470 174.151  20
 -15 -11  -1 1703.50 260.572  22
  15  11   1 2027.29 282.266  26
 -15 -11  -2 138.560 99.5619  22
  15  11   2 146.356 89.8863  26
 -15  11  -2 110.264 72.1195  23
  15  11   3 58.4231 55.8263  26
 -15 -11  -3 77.9478 64.6713  22
  16   0 -12 173.411 122.276  10
  16   0 -12 113.441 133.450  15
  16   0 -11-4.90632 102.881  10
  16   0 -11 77.9811 102.698  16
  16   0 -10 776.736 233.462  10
  16   0 -10 1031.97 282.439  15
  16   0 -10 986.041 325.658  12
  16   0  -9 138.680 130.492  15
  16   0  -9-50.1005 116.025  12
  16   0  -8 2831.92 459.425  15
  16   0  -8 3541.02 501.797  12
  16   0  -7-22.8092 187.731   9
 -16   0   7-32.4099 105.367   1
  16   0  -6 30205.3 1779.71   9
  16   0  -6 47620.8 2199.59   7
  16   0  -5-104.029 142.594   9
  16   0  -5-51.5566 159.604   7
  16   0  -4 35297.4 1546.63   4
  16   0  -4 34512.3 1459.60   9
  16   0  -4 35063.8 1661.54   7
  16   0  -3-73.7923 95.5833   9
  16   0  -3 66.3196 153.564   4
  16   0  -3 221.260 108.278   7
  16   0  -2 25476.2 1259.20   4
  16   0  -2 25214.4 1265.65   7
  16   0  -1 7.29507 128.033   4
  16   0  -1 77.3853 167.220   7
  16   0   0 133952. 2635.14   7
  16   0   0 132601. 2887.09   4
  16   0   1 91.4218 128.097   4
  16   0   1 96.0371 60.5593   7
 -16   0  -2 24004.0 1501.26   5
  16   0   2 22328.3 1233.96   4
 -16   0  -3 359.259 273.417   5
 -16   0  -4 619.884 295.571   5
 -16   0  -5 41.2020 80.2291  13
 -16   0  -5 249.130 191.573   5
 -16   0  -6 6351.39 623.828  13
 -16   0  -6 7709.60 697.227  12
 -16   0  -7 165.391 117.855  18
 -16   0  -7-64.8190 112.481  13
 -16   0  -7 9.53099 105.616  12
 -16   0  -8 835.412 231.110  27
 -16   0  -8 921.974 236.287  12
 -16   0  -9-58.0574 84.5427  27
 -16   0  -9-49.2646 69.4957  12
 -16   0 -10 1374.03 206.364  27
  16   2 -12 513.678 161.761  15
  16  -2 -12 500.832 156.295  10
  16   2 -12 425.473 141.589  10
  16  -2 -11 432.840 230.456  10
  16   2 -11 96.6268 109.394  10
  16  -2 -11-152.697 149.864  16
  16  -2 -11 634.027 249.276  15
  16   2 -11 118.949 121.429  15
  16  -2 -10 4428.15 568.628  10
  16  -2 -10 4118.94 528.146  16
  16   2 -10 4162.98 547.759  15
  16  -2 -10 5098.25 622.701  15
  16  -2 -10 4351.13 566.696  12
  16  -2  -9 9.34960 168.249  24
  16  -2  -9 313.150 206.758  10
  16   2  -9-154.397 205.908  15
  16  -2  -9 3.20576 107.951  14
  16  -2  -9 198.910 228.243  15
  16  -2  -9 110.800 157.112  12
  16   2  -9 156.241 148.399  11
  16  -2  -8 12738.1 946.437  10
  16  -2  -8 12350.7 949.059  15
  16   2  -8 13867.3 995.178  15
  16  -2  -8 13642.3 939.300  14
  16   2  -8 12941.0 934.778  11
  16  -2  -7 763.244 217.273  10
  16   2  -7 1551.67 447.536   9
  16  -2  -7 1141.33 257.854  14
 -16  -2   7 1086.33 390.961   1
  16  -2  -7 1354.34 308.191  15
  16   2  -7 1134.80 254.094  11
  16   2  -6 22766.4 1562.01   7
 -16  -2   6 21538.1 1641.06   1
  16   2  -5 16.3155 74.1499   9
  16   2  -5 182.372 184.570   4
  16  -2  -5 293.332 168.866   7
  16   2  -5 58.1344 130.646   7
  16   2  -4 46259.7 1997.07   4
  16   2  -4 45309.1 1780.77   9
  16  -2  -4 48667.6 2068.70   7
  16   2  -4 46917.3 2030.94   7
  16  -2  -4 46188.2 1783.41   4
  16   2  -3 50404.6 1984.91   4
  16  -2  -3 51431.2 2013.95   7
  16   2  -3 50870.3 2026.68   7
  16  -2  -3 50739.1 1883.44   4
  16   2  -2 55747.0 2044.63   4
  16  -2  -2 58056.6 2036.14   7
  16   2  -2 57905.0 2084.73   7
  16  -2  -2 58241.0 2019.39   4
  16  -2  -1 167.380 146.158   4
  16   2  -1 35.2666 142.362   4
  16  -2  -1-77.9010 124.242   7
  16   2  -1-22.9404 132.667   7
  16   2  -1 74.2252 84.6925   2
  16   2   0 3846.49 531.344   4
  16  -2   0 3686.53 485.401   7
  16   2   0 3989.96 505.799   7
  16  -2   0 3844.24 539.552   4
  16   2   0 4933.74 554.716   2
  16   2   1 48652.7 1874.93   4
  16   2   1 54647.2 1809.80   7
  16   2   1 49156.8 1911.50   2
  16  -2   1 49364.2 1946.28   4
  16  -2   2 13.6602 106.710   4
  16   2   2 249.211 181.140   4
  16   2   2 85.1217 134.830   2
 -16  -2  -2 159.041 211.416   5
 -16   2  -2 163.887 162.686   5
  16  -2   3 1199.20 327.447   4
  16   2   3 1723.95 439.471   2
 -16  -2  -3 2004.34 524.829   5
 -16   2  -3 2143.51 423.836   5
 -16  -2  -4 15996.5 1482.28   5
  16   2   4 16764.1 1434.23   2
 -16   2  -5 3276.07 432.212  18
 -16   2  -5 3352.92 432.699  13
 -16  -2  -5 3178.85 428.195  13
 -16   2  -6 3678.55 489.370  18
 -16   2  -6 3806.71 475.491  13
 -16  -2  -6 3440.87 462.882  13
 -16  -2  -6 4074.59 540.723  12
 -16   2  -7 168.950 139.731  18
 -16   2  -7 112.473 140.970  27
 -16  -2  -7 263.221 146.549  13
 -16  -2  -7 69.7163 126.966  12
 -16   2  -8 44.9671 89.4240  27
 -16   2  -8 38.1053 104.950  18
 -16  -2  -8-12.8588 91.6583  12
 -16   2  -9 19.6948 91.2746  27
 -16  -2  -9-10.6230 71.9708  27
 -16  -2  -9-122.037 126.894  12
 -16   2 -10-2.12323 72.9412  27
  16  -4 -11 257.790 146.626  24
  16  -4 -11 212.423 171.803  16
  16   4 -11-8.88307 90.1602  15
  16   4 -10 2401.96 358.198  27
  16  -4 -10 1520.84 303.191  24
  16  -4 -10 2119.89 403.681  10
  16  -4 -10 2165.11 377.672  16
  16   4 -10 2111.58 379.243  15
  16  -4 -10 2449.41 408.668  14
  16   4 -10 1574.97 325.281  11
  16  -4  -9 4274.31 558.947  24
  16   4  -9 4399.61 529.667  27
  16  -4  -9 3901.70 532.420  10
  16  -4  -9 3888.07 518.837  16
  16  -4  -9 5352.73 631.431  15
  16   4  -9 5377.30 617.378  15
  16  -4  -9 4049.37 523.496  14
  16   4  -9 4208.35 548.555  11
  16   4  -8 11849.1 870.569  27
  16  -4  -8 12054.6 943.927  10
  16  -4  -8 11435.8 926.299  15
  16  -4  -8 10989.7 849.742  14
  16   4  -8 11293.3 887.333  11
  16  -4  -7 4817.99 576.918  19
  16   4  -7 4980.66 560.383  27
  16   4  -7 4820.76 575.234  21
  16  -4  -7 5201.22 612.547  10
  16  -4  -7 5094.36 606.566  15
  16   4  -7 4464.06 539.632  15
  16  -4  -7 4588.84 533.779  14
  16   4  -7 4314.96 534.528  11
  16  -4  -6 7659.87 688.142  19
  16   4  -6 7044.15 644.095  27
  16   4  -6 7791.73 692.542  21
  16  -4  -6 7898.18 716.035  10
 -16  -4   6 7293.17 1019.56   1
  16   4  -6 5047.11 818.260   9
  16  -4  -6 9029.48 771.262  15
  16   4  -6 7551.42 996.436   7
  16  -4  -6 7040.23 631.374  14
 -16  -4   5 11348.4 1206.29   1
  16   4  -5 9520.67 1080.85   7
  16   4  -4 1482.82 473.289   7
 -16  -4   4 265.503 123.911   1
  16   4  -3 26057.2 1678.65   7
  16  -4  -3 27091.0 1591.95   4
 -16  -4   3 27825.7 1663.86   1
  16  -4  -2 51.6385 141.875   4
  16   4  -2 12.2567 206.328   4
  16   4  -2 473.122 268.057   7
 -16  -4   2 135.326 119.811   1
  16   4  -1 25391.2 1486.94   2
  16   4  -1 25886.4 1600.39   4
 -16   4   1 28633.7 1517.02   8
  16   4  -1 26250.2 1607.37   7
  16  -4  -1 25082.8 1559.46   4
 -16  -4   1 28091.5 1458.61   1
  16   4   0 4784.77 680.870   2
 -16  -4   0 4640.48 647.219   3
  16   4   0 3981.94 619.982   4
  16   4   0 3395.85 568.545   7
  16  -4   0 4669.98 688.687   4
  16   4   1 20708.7 1479.21   2
  16   4   1 20208.7 1404.59   4
 -16  -4  -1 21079.1 1384.06   3
  16  -4   1 19111.6 1413.90   4
  16  -4   2 1609.61 425.921   4
  16   4   2 1450.77 412.768   2
 -16  -4  -2 1844.32 532.087   5
  16  -4   3 1019.02 344.678   4
  16   4   3 1221.01 405.379   2
 -16  -4  -3 1495.24 463.614   5
 -16  -4  -4 15350.7 936.088  22
 -16   4  -4 13138.4 816.705  27
 -16   4  -4 13333.2 863.196  18
 -16  -4  -4 13644.4 861.775  13
 -16  -4  -5 132.051 119.028  22
 -16   4  -5 132.701 87.6806  27
 -16   4  -5 65.3165 130.411  18
 -16  -4  -5 20.3364 76.2102  13
 -16   4  -6 272.091 152.908  27
 -16   4  -6 287.700 153.986  18
 -16  -4  -6 626.013 196.594  13
 -16   4  -7 237.662 105.653  23
 -16   4  -7 423.484 162.775  18
 -16   4  -7 287.752 155.416  27
 -16  -4  -7 134.922 131.918  13
 -16  -4  -7 242.209 150.202  12
 -16   4  -8 598.317 195.463  27
 -16  -4  -8 597.037 200.828  12
 -16   4  -9 432.813 133.942  27
 -16  -4  -9 184.334 101.882  12
  16   6 -10 691.971 193.959  27
  16  -6 -10 1047.25 234.799  24
  16   6 -10 1034.64 208.115  15
  16  -6 -10 1131.44 242.925  14
  16   6 -10 1022.68 236.689  11
  16   6  -9-42.3766 141.636  27
  16  -6  -9 67.9431 102.115  24
  16  -6  -9 378.678 183.475  14
  16  -6  -9 101.592 151.967  16
  16   6  -9-44.1390 95.3822  11
  16   6  -8 1157.78 294.793  27
  16   6  -8 683.573 236.665  21
  16  -6  -8 505.849 214.985  24
  16   6  -8 852.037 268.647  11
  16  -6  -8 800.592 249.228  16
  16  -6  -8 838.174 237.125  14
  16  -6  -7 1232.49 310.799  19
  16   6  -7 1403.37 328.236  27
  16   6  -7 1193.55 306.711  21
  16  -6  -7 1631.51 331.931  20
  16  -6  -7 1699.25 343.462  16
  16  -6  -7 1521.38 318.936  14
  16  -6  -6 4248.37 554.605  19
  16   6  -6 4150.40 538.128  21
  16   6  -6 4800.55 558.041  27
  16  -6  -6 5004.10 570.498  20
  16  -6  -6 3110.83 428.141  14
  16   6  -5 1756.31 339.507  27
  16  -6  -5 1818.45 365.387  19
  16  -6  -5 1063.45 265.995  17
  16   6  -5 1765.16 352.863  21
  16  -6  -5 1663.17 318.149  20
  16   6  -5 1986.59 357.502  23
  16  -6  -4 1229.91 266.037  17
  16   6  -4 1849.15 338.624  27
  16  -6  -4 2000.63 341.378  20
  16   6  -4 1098.25 254.646  23
 -16   6   3 25808.2 1877.75   8
  16   6  -3 22256.7 1799.36   7
 -16  -6   3 25249.5 1794.67   1
 -16   6   2 12601.2 1272.91   8
  16   6  -2 11656.5 1285.47   7
  16   6  -1 18499.0 1534.42   2
 -16  -6   1 15843.4 1479.37   3
  16   6  -1 14736.0 1422.08   7
  16  -6   0 819.315 276.830   4
  16   6   0 1124.75 413.111   7
  16   6   0 497.806 274.162   2
 -16  -6   0 1218.07 458.014   3
  16  -6   1 10253.2 775.410  20
  16   6   1 6950.11 989.284   2
  16   6   1 9929.61 1139.97   7
 -16  -6  -1 11854.6 1276.92   3
  16  -6   1 10415.4 1225.08   4
  16  -6   2-176.098 150.865  20
 -16   6  -2 122.623 96.8859  23
 -16  -6  -2-59.5412 114.653  22
  16   6   2 185.519 130.892  26
 -16   6  -3 317.719 161.812  23
 -16  -6  -3 30.6398 98.1011  22
  16  -6   3 182.177 118.945  20
  16   6   3 256.503 151.715  26
 -16   6  -3 257.859 120.462  18
 -16   6  -4 2002.56 371.683  23
 -16  -6  -4 1921.54 354.293  22
 -16   6  -4 2283.70 361.302  18
  16   6   4 2539.93 398.678  26
 -16   6  -5 1287.86 309.202  23
 -16  -6  -5 1394.44 300.198  22
 -16   6  -5 1414.33 302.010  18
 -16   6  -6 2413.75 392.171  23
  16  -6   6 1603.99 292.069  20
 -16  -6  -6 2275.70 375.979  22
 -16   6  -6 2252.05 358.124  18
 -16  -6  -6 2931.80 448.915  12
 -16   6  -7 147.199 96.9237  23
 -16   6  -7 2.09231 54.8447  27
 -16  -6  -7 140.875 92.7012  14
 -16  -6  -7 108.092 117.890  12
 -16   6  -8 892.495 176.145  27
 -16   6  -8 1218.12 209.815  15
  16  -8  -9 577.556 168.417  24
  16   8  -9 459.477 144.407  11
  16   8  -8 129.449 116.207  27
  16  -8  -8-18.9168 82.8799  24
  16  -8  -8-76.0831 98.9897  14
  16   8  -8 13.4203 133.965  11
  16  -8  -7 271.618 130.683  19
  16   8  -7 576.655 212.336  27
  16   8  -7 378.240 153.088  21
  16  -8  -7 317.577 111.917  24
  16   8  -6 237.263 154.702  27
  16  -8  -6 351.562 145.496  19
  16  -8  -6 11.5577 148.054  24
  16   8  -6 289.294 147.923  21
  16  -8  -6 310.866 180.135  20
  16   8  -6 278.338 86.3864  23
  16  -8  -5 154.923 99.0520  20
  16   8  -5-38.3732 112.752  27
  16  -8  -5 207.430 172.761  19
 -16  -8   5 217.450 165.091  22
  16   8  -5-58.3851 151.571  21
  16   8  -5-42.5229 118.009  23
  16  -8  -5 183.305 116.409  17
  16   8  -4 1784.78 342.009  23
  16   8  -4 1798.23 367.799  21
 -16  -8   4 1697.89 329.880  22
  16  -8  -4 1620.16 326.078  20
  16  -8  -4 1747.11 371.416  17
 -16  -8   3 836.088 237.473  22
  16  -8  -3 898.128 252.863  20
  16   8  -3 634.021 230.993  23
  16  -8  -3 1427.00 353.115  17
 -16  -8   2 3770.40 498.535  22
  16  -8  -2 3695.88 513.641  17
  16  -8  -2 3436.35 478.167  20
  16   8  -2 3552.74 480.025  23
  16   8  -2 3402.21 468.095  26
 -16  -8   1 2543.87 400.230  22
  16   8  -1 2522.42 402.188  26
  16  -8  -1 2141.02 408.386  17
  16   8  -1 1959.74 342.610  23
  16  -8  -1 1772.78 340.293  20
 -16   8   0 1127.57 257.562  23
 -16  -8   0 1037.64 276.445  22
  16   8   0 1376.54 301.343  26
  16   8   0 811.430 228.456  23
  16  -8   0 690.375 240.730  20
 -16  -8  -1 6119.10 624.476  22
  16   8   1 6047.81 629.357  26
  16  -8   1 6157.43 626.852  20
 -16   8  -1 6362.09 625.643  23
 -16   8  -2 3184.47 445.159  23
 -16  -8  -2 3541.66 472.322  22
  16   8   2 3987.39 510.413  26
  16  -8   2 3954.92 500.322  20
 -16   8  -3 874.456 249.709  23
 -16  -8  -3 901.020 251.029  22
  16   8   3 848.387 247.315  26
  16  -8   3 627.848 153.504  20
 -16   8  -4 1438.79 315.066  23
 -16  -8  -4 789.027 229.132  22
  16   8   4 1089.37 252.216  26
  16  -8   4 675.559 191.677  20
 -16   8  -5 2708.39 373.777  23
 -16  -8  -5 2418.35 360.126  22
 -16  -8  -5 3514.36 416.946  12
 -16   8  -6 1467.83 253.797  23
 -16  -8  -6 1425.89 244.294  14
  16  10  -7-90.6252 75.0960  11
  16 -10  -6 422.509 148.429  19
 -16 -10   6 418.276 125.393  22
  16  10  -6 335.253 129.954  21
  16 -10  -5 721.130 202.909  19
 -16 -10   5 758.113 188.456  22
  16 -10  -5 842.868 221.209  20
  16  10  -5 745.948 189.795  23
  16  10  -5 934.920 211.094  21
  16  10  -4 121.728 148.681  21
 -16 -10   4 66.9971 88.8176  22
  16 -10  -4-55.3196 83.3745  19
  16 -10  -4 102.319 116.422  20
  16  10  -4 84.3803 121.699  23
 -16 -10   3 2622.60 369.161  22
  16 -10  -3 2947.29 427.605  19
  16  10  -3 2712.65 395.701  21
  16 -10  -3 2617.33 382.547  20
  16  10  -3 2605.42 377.070  23
 -16 -10   2 2947.26 397.649  22
  16  10  -2 2562.13 365.935  26
  16 -10  -2 3177.85 424.952  20
  16  10  -2 2741.17 396.405  23
 -16 -10   1 5782.92 551.958  22
  16  10  -1 5080.17 514.643  26
  16 -10  -1 4822.99 511.498  20
 -16 -10   0 267.683 156.458  22
  16  10   0 53.1614 88.8886  26
  16 -10   0 382.679 152.558  20
  16  10   1 1734.30 304.423  26
  16 -10   1 1408.03 257.169  20
 -16  10  -1 1267.65 240.257  23
 -16 -10  -2 552.444 149.302  22
  16  10   2 428.170 171.182  26
 -16  10  -2 504.337 168.866  23
 -16 -10  -3 224.976 131.272  22
  16  10   3 188.144 112.178  26
 -16  10  -3 127.319 97.0959  23
 -16 -10  -4-60.9352 70.3542  22
  16  10   4-7.87455 57.8893  26
 -16  10  -4 101.460 90.7365  23
  17  -1 -12 289.856 142.827  10
  17   1 -12 113.319 95.6126  10
  17  -1 -12 250.489 117.547  16
  17  -1 -12 366.716 153.819  15
  17  -1 -11 343.409 187.075  10
  17   1 -11 48.4393 126.519  10
  17  -1 -11-82.1773 100.395  16
  17  -1 -11 205.624 211.819  15
  17   1 -11-72.4366 105.770  15
  17  -1 -10 3020.71 468.951  10
  17  -1 -10 3177.76 502.934  15
  17   1 -10 2837.92 469.571  15
  17  -1 -10 2895.55 474.250  12
  17  -1  -9 77.1140 142.162  10
  17  -1  -9 58.6165 112.776  15
  17   1  -9 137.351 176.758  15
  17  -1  -9 143.286 146.065  12
  17  -1  -8-90.7536 183.728  10
  17  -1  -8-63.7358 151.080  15
  17   1  -8-68.3428 119.005  15
  17  -1  -8 255.532 177.927  14
  17   1  -8 231.929 140.499  17
  17   1  -8 299.524 225.355  12
  17  -1  -8 327.846 172.031  12
  17   1  -8 282.803 211.620  11
  17   1  -7 72.6973 150.635   9
 -17  -1   7 260.109 284.664   1
  17   1  -6 2110.08 464.666   9
  17  -1  -6 3040.69 574.765   7
  17   1  -6 3263.89 596.996   7
  17   1  -5 35434.0 1738.76   4
  17  -1  -5 35619.1 1844.58   7
  17   1  -5 35061.5 1832.53   7
  17   1  -4 142.482 121.427   9
  17  -1  -4 271.258 135.083   4
  17   1  -4 232.694 119.877   4
  17  -1  -4 11.4701 148.077   7
  17  -1  -3 192560. 3651.55   4
  17   1  -3 186523. 3713.34   4
  17  -1  -3 193916. 3865.96   7
  17   1  -3 194620. 3888.35   7
  17   1  -2 16107.9 1065.63   4
  17  -1  -2 17871.8 1123.65   7
  17   1  -2 17866.8 1132.57   7
  17  -1  -2 15555.3 1040.87   4
  17   1  -1 150821. 3261.44   4
  17  -1  -1 158004. 3153.13   7
  17   1  -1 151134. 3115.57   7
  17   1  -1 160481. 2602.49   2
  17  -1  -1 151770. 3243.11   4
  17   1   0 8222.69 761.536   4
  17  -1   0 8709.53 708.118   7
  17   1   0 8485.26 710.717   7
  17   1   0 8829.98 698.461   2
  17  -1   0 9069.26 799.372   4
  17   1   1 52452.3 1948.90   4
  17  -1   1 54291.1 2000.49   4
  17   1   2 7909.66 769.670   4
 -17  -1  -2 6618.00 861.692   5
 -17   1  -2 8028.88 868.792   5
  17  -1   2 7020.71 742.179   4
 -17  -1  -3 77843.2 3064.08   5
 -17   1  -3 78691.1 2866.73   5
  17  -1   3 75722.9 2494.24   4
 -17  -1  -4 8564.25 1066.67   5
 -17   1  -4 4383.42 711.775   5
 -17   1  -5-17.6052 109.973  18
 -17   1  -5 155.140 104.393  13
 -17  -1  -5 88.6221 106.038  13
 -17   1  -5-20.6338 104.528   5
 -17   1  -6 96.8810 120.126  18
 -17   1  -6 263.926 191.525  13
 -17  -1  -6-63.1039 156.836  13
 -17  -1  -6 22.2181 141.541  12
 -17   1  -7 562.341 204.349  18
 -17   1  -7 513.474 188.569  13
 -17  -1  -7 233.864 125.981  13
 -17  -1  -7 535.739 191.118  12
 -17   1  -8 336.256 199.886  27
 -17   1  -8 230.306 133.653  18
 -17  -1  -8 76.2712 84.6660  12
 -17  -1  -9 339.716 124.427  27
 -17   1  -9 284.407 117.558  27
 -17  -1  -9 311.894 136.354  12
  17   3 -12 163.802 88.1571  10
  17   3 -12 34.0982 77.2773  15
  17   3 -11 776.580 228.052  15
  17  -3 -11 473.675 212.916  10
  17  -3 -11 558.403 188.955  16
  17  -3 -10 243.059 147.624  24
  17  -3 -10 322.545 184.921  10
  17  -3 -10 196.074 175.716  16
  17   3 -10 308.084 197.675  15
  17  -3 -10 821.173 279.269  15
  17  -3  -9 945.303 276.375  24
  17  -3  -9 1112.65 304.869  10
  17   3  -9 1056.08 299.612  15
  17  -3  -9 993.716 303.863  15
  17  -3  -9 1199.56 307.525  14
  17   3  -9 1301.56 305.786  17
  17  -3  -9 1359.97 313.671  12
  17   3  -9 1663.87 361.315  11
  17   3  -8 132.239 98.1928  27
  17  -3  -8 333.561 202.026  10
  17  -3  -8 453.845 220.588  15
  17   3  -8 488.785 182.443  15
  17  -3  -8 892.581 277.525  14
  17   3  -8 380.488 211.288  11
  17   3  -7 1507.72 302.855  27
  17   3  -7 960.609 260.065  21
  17   3  -7 1008.81 235.397  25
  17  -3  -7 1343.94 305.598  10
  17   3  -7 1381.09 306.010  15
  17  -3  -7 1299.90 301.553  14
  17  -3  -7 1505.04 334.262  15
  17   3  -7 1475.04 306.995  11
  17   3  -6 3734.28 661.621   9
  17   3  -6 2236.50 525.947   7
 -17  -3   6 3926.87 722.226   1
  17   3  -5 4618.58 711.160   7
  17   3  -5 2814.26 541.179   9
 -17  -3   5 5185.58 787.632   1
  17   3  -4 5782.91 780.178   4
  17   3  -4 5564.06 760.587   7
 -17  -3   4 6274.99 804.836   1
  17  -3  -4 6632.22 742.976   4
  17   3  -3 13352.6 1136.24   4
  17   3  -3 15078.6 1206.61   7
  17  -3  -3 14459.7 1104.27   4
  17  -3  -2 1230.39 331.444   4
  17   3  -2 1148.54 332.685   4
  17   3  -2 1110.16 330.296   7
  17   3  -1 172983. 3486.01   2
 -17  -3   1 184005. 3577.58   3
  17   3  -1 179009. 3938.97   7
  17  -3  -1 176662. 3920.22   4
  17   3   0 7690.04 789.511   2
  17   3   0 7765.84 825.307   4
  17   3   0 8712.03 845.563   7
  17  -3   0 7260.64 806.380   4
  17   3   1 40930.8 1904.50   4
  17   3   1 37316.5 1706.47   7
  17  -3   1 44395.8 2049.60   4
  17   3   1 42940.0 2001.92   2
  17  -3   2 1948.26 447.460   4
  17   3   2 2027.67 476.402   2
 -17  -3  -2 2242.41 560.466   5
  17  -3   3 164.553 116.723   4
  17   3   3 659.662 285.170   2
 -17  -3  -3 837.044 335.899   5
 -17   3  -4-32.8141 99.2461  18
  17   3   4-198.520 182.130   2
 -17  -3  -4 41.7521 129.972  13
 -17  -3  -4 129.685 134.573   5
 -17  -3  -5 19.8145 101.223  22
 -17   3  -5 168.212 121.194  18
 -17   3  -5 391.017 151.324  13
 -17  -3  -5 90.3687 115.901  13
 -17   3  -6-64.8217 125.281  27
 -17   3  -6-35.8077 106.243  18
 -17  -3  -6-16.9737 100.591  13
 -17   3  -7 320.444 152.912  18
 -17   3  -7 522.302 199.257  27
 -17  -3  -7 335.802 171.080  13
 -17  -3  -7 567.605 232.553  12
 -17   3  -8 325.170 147.214  27
 -17   3  -8 321.314 152.944  18
 -17  -3  -8 345.827 196.970  12
 -17   3  -9-57.3779 93.0201  27
 -17  -3  -9 37.1685 56.8552  27
 -17  -3  -9-129.799 107.410  12
  17   5 -11 119.052 100.919  27
  17  -5 -11-6.34560 85.9531  24
  17   5 -11 30.6229 66.7946  15
  17   5 -10 221.946 140.755  27
  17  -5 -10-42.8832 121.752  24
  17  -5 -10 79.4156 119.277  16
  17   5 -10 4.16815 89.3104  15
  17  -5 -10 179.686 131.500  14
  17   5 -10 122.090 126.077  11
  17   5  -9 928.770 258.109  27
  17  -5  -9 1166.06 300.327  24
  17  -5  -9 557.634 217.612  16
  17   5  -9 1118.12 268.085  15
  17  -5  -9 781.930 217.748  14
  17   5  -9 769.193 234.424  11
  17   5  -8 2605.35 430.152  27
  17   5  -8 3225.65 474.070  21
  17  -5  -8 2216.34 388.458  16
  17  -5  -8 3253.43 463.448  14
  17   5  -8 2876.14 460.396  11
  17  -5  -7 5538.84 632.105  19
  17   5  -7 5504.35 618.459  21
  17  -5  -7 3807.50 492.917  20
  17   5  -7 5611.55 608.326  27
  17  -5  -7 5844.00 672.176  10
  17  -5  -7 5739.71 606.798  16
  17  -5  -7 6077.65 632.358  14
  17  -5  -6 7017.74 701.449  19
  17   5  -6 6243.98 650.110  21
  17   5  -6 7232.38 678.541  27
  17  -5  -6 7501.94 668.923  17
  17  -5  -6 4302.82 514.816  20
  17  -5  -6 4893.17 550.841  14
  17   5  -5 123.565 76.7638  27
  17   5  -5-2.57449 138.306  21
  17  -5  -5 255.987 145.133  19
  17  -5  -5 279.510 101.427  17
  17  -5  -5 297.162 144.372  20
  17   5  -4 316.268 158.063   7
 -17  -5   4 415.816 272.037   1
 -17  -5   3 6864.48 886.112   1
  17  -5  -3 4252.34 703.204   4
  17   5  -3 5228.35 824.364   7
  17   5  -2 218.451 211.656   7
 -17   5   2-39.9829 183.809   8
  17  -5  -2 347.394 250.055   4
 -17  -5   2 127.331 192.914   1
  17   5  -1 14616.9 1264.92   2
 -17  -5   1 14636.4 1298.76   3
  17   5  -1 22761.0 1665.62   7
  17  -5  -1 22940.4 1659.27   4
  17  -5   0 1523.21 425.354   4
  17   5   0 1490.43 428.814   7
  17   5   0 1697.74 434.999   2
 -17  -5   0 2037.12 516.829   3
  17   5   1 24009.6 1748.48   2
  17   5   1 25828.3 1728.64   7
 -17  -5  -1 27452.6 1886.05   5
  17  -5   1 23473.9 1727.39   4
  17  -5   2 3194.56 647.939   4
  17   5   2 1785.21 514.564   2
 -17  -5  -2 2543.74 606.591   5
 -17  -5  -3 11918.0 829.510  22
 -17   5  -3 11047.2 764.449  18
  17   5   3 10661.5 785.554  26
 -17  -5  -4 2295.78 381.342  22
 -17   5  -4 2300.64 372.196  18
 -17  -5  -5 1089.64 274.942  22
 -17   5  -5 1278.91 271.133  27
 -17   5  -5 1328.72 302.406  18
 -17   5  -6 11052.6 779.682  27
 -17   5  -6 10193.0 781.680  18
 -17   5  -6 11485.2 841.808  23
 -17  -5  -6 11942.7 913.045  12
 -17   5  -7 2248.34 342.322  23
 -17   5  -7 1885.90 310.414  27
 -17   5  -7 2237.00 340.296  18
 -17  -5  -7 3087.26 448.364  12
 -17   5  -8 2076.06 290.276  27
 -17  -5  -8 3332.67 406.280  12
  17  -7 -10 236.678 123.548  24
  17   7 -10-55.9345 61.3910  11
  17   7  -9 645.490 177.767  27
  17  -7  -9 669.643 202.287  24
  17  -7  -9 1138.63 239.359  14
  17   7  -9 800.722 211.353  11
  17   7  -8 118.400 142.659  21
  17  -7  -8 266.667 108.754  24
  17   7  -8 438.697 201.928  27
  17  -7  -8 389.410 175.334  16
  17  -7  -8 183.494 124.363  14
  17   7  -8 114.626 99.6691  11
  17  -7  -7 52.5212 103.177  19
  17   7  -7 278.554 165.528  27
  17   7  -7 278.837 152.704  21
  17  -7  -7 465.327 194.811  20
  17  -7  -7 280.506 150.667  14
  17  -7  -6 88.2041 180.869  17
  17   7  -6-79.2155 122.815  21
  17   7  -6 136.567 152.738  27
  17  -7  -6-17.9352 106.864  19
  17  -7  -6 34.2995 91.4651  20
  17   7  -6 19.2452 150.184  23
  17   7  -5 337.413 182.450  21
  17  -7  -5 522.698 209.969  17
  17  -7  -5 606.421 231.271  19
  17   7  -5 495.984 223.131  27
  17   7  -5 437.153 144.816  23
  17  -7  -5 347.320 169.114  20
  17  -7  -4 179.639 120.850  17
 -17  -7   4 363.359 166.195  22
  17  -7  -4 54.2837 104.651  20
  17   7  -4 102.886 124.018  27
  17   7  -4 0.50710 79.3402  23
 -17  -7   3 5605.38 585.561  22
  17  -7  -3 5438.89 622.246  17
  17  -7  -3 5506.96 601.637  20
  17   7  -3 5101.74 569.223  23
 -17  -7   2 19657.9 1078.89  22
  17  -7  -2 19606.9 1160.69  17
  17  -7  -2 19390.5 1112.48  20
  17   7  -2 20312.0 1115.95  23
  17   7  -2 20239.6 1121.68  26
 -17  -7   1 9905.03 772.654  22
  17   7  -1 10818.3 832.362  26
  17  -7  -1 9246.55 807.914  17
  17  -7  -1 8805.24 750.487  20
  17   7  -1 9980.07 793.347  23
 -17   7   0 2079.26 346.682  23
 -17  -7   0 1540.14 305.599  22
  17   7   0 1736.87 355.800  26
  17   7   0 1719.72 328.051  23
  17  -7   0 1530.29 335.791  17
  17  -7   0 1926.50 360.384  20
 -17  -7  -1 5421.65 583.090  22
  17   7   1 4052.44 518.057  26
  17  -7   1 3912.20 506.522  20
 -17   7  -1 5090.68 553.328  23
  17  -7   2 557.320 240.086  20
 -17   7  -2 411.147 172.953  23
 -17  -7  -2 401.212 177.720  22
  17   7   2 166.342 101.694  26
  17  -7   3 2342.56 384.153  20
 -17   7  -3 1854.88 351.801  23
 -17  -7  -3 2008.66 353.709  22
  17   7   3 1770.21 340.203  26
 -17  -7  -4 4047.55 494.722  22
  17   7   4 4255.13 492.062  26
  17  -7   4 4332.90 515.301  20
 -17   7  -4 3654.16 493.472  23
  17  -7   5 78.0158 105.990  20
 -17   7  -5 189.804 171.463  23
 -17  -7  -5 164.373 145.912  22
 -17   7  -6 781.568 212.840  23
 -17  -7  -6 519.787 190.747  12
 -17   7  -7 294.271 110.184  23
 -17  -7  -7 222.162 100.783  14
 -17  -7  -7 268.198 122.884  12
  17  -9  -8 725.058 162.200  24
  17   9  -8 900.814 193.056  11
  17   9  -7-51.0975 100.098  21
  17  -9  -7 121.271 97.1431  24
 -17  -9   7-66.9983 59.5885  22
  17   9  -7-45.7033 71.5773  11
  17  -9  -6-136.743 127.221  19
  17   9  -6 81.3395 125.776  21
  17   9  -6 81.9517 135.358  23
  17  -9  -6-127.535 127.334  20
  17  -9  -6 76.1442 81.6493  24
 -17  -9   6-1.79470 63.6603  22
  17  -9  -5-74.4659 97.1261  19
 -17  -9   5 38.3620 93.3889  22
  17  -9  -5-27.6908 112.844  20
  17   9  -5-14.2796 87.0272  23
  17   9  -5 59.5104 129.923  21
  17  -9  -4 1813.06 372.841  19
 -17  -9   4 1803.61 318.332  22
  17   9  -4 2171.87 376.527  21
  17  -9  -4 2304.83 383.534  20
  17   9  -4 1377.65 298.630  23
 -17  -9   3 4837.79 527.808  22
  17  -9  -3 5349.99 589.300  20
  17   9  -3 4776.79 552.726  23
 -17  -9   2 311.511 171.588  22
  17   9  -2 239.582 176.470  23
  17  -9  -2 159.777 131.061  20
  17   9  -2 258.062 169.956  26
 -17  -9   1 149.764 131.185  22
  17   9  -1-36.4712 139.902  26
  17   9  -1 118.242 126.092  23
  17  -9  -1-53.5163 163.243  20
 -17  -9   0 1.40596 107.359  22
  17   9   0 246.154 164.012  26
  17  -9   0 223.152 155.694  20
 -17  -9  -1-42.3814 109.068  22
  17   9   1 192.199 160.164  26
  17  -9   1 36.8756 106.483  20
 -17   9  -1 28.5933 106.772  23
  17   9   2-17.5572 125.775  26
 -17  -9  -2 15.9412 120.631  22
  17  -9   2-9.87193 129.830  20
 -17   9  -2 191.770 135.959  23
 -17  -9  -3 244.489 139.541  22
  17   9   3-81.6860 105.450  26
  17  -9   3 117.935 99.8525  20
 -17   9  -3 355.043 149.636  23
 -17  -9  -4 109.976 90.8824  22
  17   9   4 116.447 91.6332  26
 -17   9  -4 254.311 133.833  23
 -17  -9  -5 493.057 135.372  22
 -17   9  -5 308.390 112.652  23
  17 -11  -4 352.868 117.038  19
 -17 -11   4 349.912 102.020  22
  17  11  -4 58.7138 73.8530  21
  17 -11  -4 96.8439 83.0828  20
  17 -11  -3-28.8626 73.4218  19
 -17 -11   3 93.1374 68.5959  22
  17  11  -3 48.0933 103.417  21
  17 -11  -3-111.572 96.7320  20
 -17 -11   2 555.777 159.353  22
  17 -11  -2 235.418 124.562  19
  17  11  -2 568.296 173.900  21
  17 -11  -2 306.101 103.974  20
 -17 -11   1-33.3797 76.8851  22
  17  11  -1 14.8635 75.7282  26
  17 -11  -1 36.5254 69.1937  20
 -17 -11   0 59.6337 77.1188  22
  17  11   0 120.638 77.9737  26
  17 -11   0 185.352 101.661  20
 -17 -11  -1 857.952 176.726  22
  17  11   1 610.191 156.782  26
 -17 -11  -2 332.766 109.985  22
  17  11   2 169.591 94.1091  26
  18   0 -12 46.0461 123.434  10
  18   0 -12-51.6484 91.2034  15
  18   0 -11-95.4619 147.620  10
  18   0 -11-267.425 155.322  16
  18   0 -11 1.00315 141.284  15
  18   0 -10-5.11100 139.147  10
  18   0 -10 279.155 229.243  15
  18   0  -9 57.4855 123.330  15
  18   0  -8 115.640 120.954  17
  18   0  -8 404.998 181.481  15
  18   0  -8 193.719 163.828  12
  18   0  -7 175.323 152.686  25
  18   0  -7 44.3929 134.789   9
  18   0  -6 39879.0 2076.48   9
  18   0  -6 63868.6 2676.11   7
  18   0  -5 105.879 218.699   7
  18   0  -5 22.7143 135.760   9
  18   0  -4 31538.3 1569.56   4
  18   0  -4 31657.0 1669.28   7
  18   0  -3 34.5722 138.402   4
  18   0  -3-97.9559 155.651   7
  18   0  -2 169015. 3518.23   4
  18   0  -2 171226. 3512.50   7
  18   0  -1-40.8206 154.661   4
  18   0  -1 41.5351 110.943   7
  18   0   0 258729. 4329.47   4
  18   0   0 273198. 4057.22   7
  18   0   1 295.056 196.390   4
  18   0   2 8944.77 848.183   4
 -18   0  -2 9559.51 1018.66   5
 -18   0  -3 222.325 225.592   5
 -18   0  -4 7818.35 1004.66   5
 -18   0  -5-139.396 100.903  18
 -18   0  -5 15.7723 84.4471  13
 -18   0  -6-78.7253 90.1233  18
 -18   0  -6 20.6603 118.304  13
 -18   0  -6-37.6949 94.0628  12
 -18   0  -7-36.3976 112.890  18
 -18   0  -7-5.34208 109.618  13
 -18   0  -7 48.3889 123.634  12
 -18   0  -8 935.454 221.668  27
 -18   0  -8 646.834 191.843  12
 -18   0  -9-182.499 130.814  27
  18   2 -12 353.539 143.447  15
  18  -2 -12 470.153 162.132  10
  18   2 -12 227.349 105.573  10
  18  -2 -12 215.437 90.0553  16
  18  -2 -11 1031.34 296.010  10
  18   2 -11 695.354 205.906  10
  18  -2 -11 438.885 174.042  16
  18  -2 -11 974.117 274.001  15
  18   2 -11 630.171 213.995  15
  18  -2 -10 821.040 313.347  10
  18   2 -10 446.046 170.099  15
  18  -2 -10 793.342 269.522  15
  18  -2 -10 745.167 245.300  16
  18  -2  -9 9677.30 810.213  24
  18  -2  -9 9457.76 842.331  10
  18  -2  -9 9692.89 865.823  15
  18   2  -9 9966.79 863.466  15
  18  -2  -9 10975.0 890.793  12
  18   2  -9 8942.27 800.574  11
  18   2  -8 11358.7 858.986  25
  18  -2  -8 9762.47 834.803  10
  18  -2  -8 10877.1 907.810  15
  18   2  -8 10861.6 872.624  15
  18  -2  -8 10331.6 832.617  14
  18  -2  -8 7634.50 729.207  12
  18   2  -8 10482.9 837.290  11
  18  -2  -7 2125.46 339.138  17
  18   2  -7 1957.17 349.725  25
  18  -2  -7 1717.92 329.964  10
  18  -2  -7 2303.98 404.914  15
  18   2  -7 2535.58 401.185  15
  18  -2  -7 1769.24 319.931  14
  18  -2  -7 2422.48 395.844  12
  18   2  -7 2112.96 352.326  11
  18   2  -6 37847.8 2056.41   9
  18   2  -6 37603.6 2091.19   7
 -18  -2   6 35616.1 2154.75   1
  18   2  -5 5707.91 773.768   4
  18   2  -5 5651.88 710.772   9
  18  -2  -5 6444.19 839.951   7
  18   2  -5 7282.68 880.633   7
  18   2  -4 1379.62 347.940   4
  18  -2  -4 1610.24 410.640   7
  18   2  -4 1189.83 344.106   7
  18   2  -3 9043.79 893.547   4
  18  -2  -3 8662.23 867.896   7
  18   2  -3 9148.10 908.342   7
  18  -2  -3 9999.15 892.232   4
  18  -2  -2-130.249 187.536   4
  18  -2  -2-11.4254 161.586   7
  18   2  -2 22.5289 116.296   4
  18  -2  -1 1116.94 298.407   4
  18   2  -1 751.953 261.563   4
  18  -2  -1 1409.78 333.660   7
  18   2  -1 1286.32 328.551   7
  18   2   0 14149.4 1079.74   4
  18   2   0 14366.9 1023.62   7
  18  -2   0 14347.8 1002.44   7
  18   2   0 14758.8 1025.62   2
  18  -2   0 12699.3 1035.64   4
  18  -2   1 364.357 194.068   4
  18   2   1 33.4897 119.557   4
  18   2   1 135.313 145.603   2
  18   2   1 102.861 109.283   7
 -18  -2  -2 33713.9 2024.63   5
  18   2   2 33788.0 1815.72   2
  18  -2   2 31822.5 1712.93   4
  18  -2   3 310.997 186.648   4
  18   2   3 385.979 237.751   2
 -18  -2  -3 462.727 352.985   5
 -18  -2  -4 6356.74 964.154   5
  18   2   4 6505.85 915.713   2
 -18   2  -5 683.517 202.551  18
 -18   2  -5 353.673 141.060  13
 -18  -2  -5 214.174 136.455  13
 -18   2  -6 4151.40 516.496  18
 -18   2  -6 3590.99 468.474  13
 -18  -2  -6 3813.21 491.155  13
 -18  -2  -6 3933.80 535.759  12
 -18   2  -7 4324.35 520.851  27
 -18   2  -7 4718.55 541.176  18
 -18  -2  -7 5004.76 554.192  13
 -18  -2  -7 5177.28 594.881  12
 -18   2  -8 1013.24 265.183  27
 -18   2  -8 568.694 178.638  18
 -18  -2  -8 523.636 170.528  12
 -18   2  -9-113.481 118.775  27
 -18  -2  -9 154.411 89.0836  27
 -18  -2  -9 74.8463 90.1351  12
  18  -4 -11 1129.47 226.571  24
  18  -4 -11 1289.81 269.168  16
  18   4 -11 1256.94 242.197  15
  18   4 -10-73.9144 131.315  27
  18  -4 -10-58.8901 120.613  24
  18  -4 -10 13.9891 146.032  10
  18  -4 -10-5.09517 141.200  16
  18   4 -10-47.3543 115.502  15
  18   4 -10 37.6909 128.250  11
  18   4  -9 217.538 142.131  27
  18  -4  -9 109.160 153.445  24
  18  -4  -9 452.364 250.129  10
  18  -4  -9 145.144 132.476  16
  18   4  -9-27.6473 144.096  15
  18  -4  -9 283.987 175.727  14
  18   4  -9 159.590 139.694  11
  18   4  -8 371.896 188.082  27
  18  -4  -8 685.910 255.992  10
  18   4  -8 760.618 247.451  15
  18  -4  -8 434.403 204.831  14
  18  -4  -8 566.929 268.619  15
  18   4  -8 444.162 151.386  11
  18   4  -7 4542.39 545.108  27
  18  -4  -7 4064.93 535.739  19
  18   4  -7 3893.00 520.278  21
  18  -4  -7 4700.66 581.312  10
  18  -4  -7 5122.29 620.782  15
  18  -4  -7 5377.21 587.011  14
  18   4  -7 3943.29 522.309  11
  18  -4  -6 10553.5 787.793  17
  18   4  -6 9804.61 798.395  21
  18  -4  -6 11542.8 854.737  19
  18  -4  -6 9689.48 799.820  10
  18  -4  -6 10623.2 777.712  14
  18  -4  -6 10594.2 855.451  15
  18   4  -5 622.443 349.344   7
 -18  -4   5 429.809 268.428   1
 -18  -4   4 44497.8 2314.24   1
  18   4  -4 40486.5 2235.28   7
  18   4  -3 6764.78 880.003   7
  18  -4  -3 6823.40 841.972   4
 -18  -4   3 7293.47 882.631   1
  18   4  -2 13049.5 1211.47   4
  18   4  -2 13872.3 1240.42   7
  18  -4  -2 14278.5 1218.67   4
 -18  -4   2 17535.9 1273.69   1
  18   4  -1 50770.0 2157.33   2
  18   4  -1 45835.6 2244.02   4
 -18   4   1 54259.4 2169.79   8
  18   4  -1 52653.0 2375.13   7
  18  -4  -1 50067.0 2310.04   4
  18  -4   0 241.214 179.210   4
  18   4   0-41.0772 146.464   4
  18   4   0-22.0463 117.186   7
  18   4   0 398.066 249.675   2
  18  -4   1 3490.70 617.127   4
  18   4   1 4196.27 667.501   4
  18   4   1 4406.95 663.146   7
  18   4   1 4304.53 717.888   2
  18   4   2 5241.57 825.136   2
 -18  -4  -2 6253.21 939.574   5
  18  -4   2 4759.90 760.649   4
 -18  -4  -3 13674.9 1425.91   5
  18  -4   3 13519.8 1309.41   4
 -18  -4  -4 541.072 180.404  22
 -18   4  -4 436.156 137.615  18
 -18  -4  -4 190.799 113.436  13
 -18  -4  -5 2396.41 394.220  22
 -18   4  -5 1042.38 253.381  27
 -18   4  -5 1705.66 327.048  18
 -18  -4  -5 2052.55 346.697  13
 -18   4  -6 3452.59 462.052  27
 -18   4  -6 3618.07 482.206  18
 -18  -4  -6 3454.47 441.071  13
 -18   4  -7-115.158 118.712  23
 -18   4  -7-42.2781 81.9349  27
 -18   4  -7 46.6494 112.276  18
 -18  -4  -7 46.4641 94.5528  13
 -18  -4  -7 33.4597 153.980  12
 -18   4  -8 98.5684 110.070  27
 -18  -4  -8 95.6879 99.2756  12
 -18   4  -9-0.96138 56.8661  27
 -18  -4  -9 101.263 80.0942  12
  18   6 -10 1040.69 234.493  27
  18  -6 -10 703.531 202.047  24
  18   6 -10 735.794 211.436  11
  18   6  -9-136.365 126.479  27
  18  -6  -9 214.766 160.545  24
  18  -6  -9 127.011 145.341  16
  18  -6  -9-125.419 108.771  14
  18   6  -9 67.0611 109.258  11
  18   6  -8-39.1995 115.078  27
  18   6  -8 25.7814 116.790  21
  18  -6  -8-244.689 198.154  24
  18  -6  -8-217.418 160.852  16
  18  -6  -8 121.329 118.440  14
  18   6  -8 12.9303 103.244  11
  18  -6  -7 8487.25 778.451  19
  18   6  -7 10284.3 825.883  27
  18   6  -7 8956.01 804.702  21
  18  -6  -7 9586.72 790.710  20
  18  -6  -7 9789.67 773.559  16
  18  -6  -7 9929.94 782.940  14
  18  -6  -6 4924.53 603.041  19
  18   6  -6 4839.38 570.528  27
  18  -6  -6 5765.89 611.373  17
  18   6  -6 5280.67 619.155  21
  18  -6  -6 5816.88 625.321  20
  18  -6  -5 5430.32 619.821  19
  18   6  -5 5875.36 612.887  27
  18  -6  -5 5524.81 608.305  17
  18   6  -5 5536.85 641.062  21
  18  -6  -5 5670.90 606.426  20
  18   6  -5 3439.62 450.034  23
  18   6  -4 7546.07 673.209  27
  18  -6  -4 7837.08 718.321  17
  18  -6  -4 8813.42 742.952  20
  18  -6  -3 36385.5 1523.59  17
  18   6  -3 37444.8 1467.48  26
  18  -6  -3 36100.4 1489.81  20
  18   6  -3 38100.1 1494.73  23
  18  -6  -2 170.874 145.522  17
  18   6  -2-26.7847 146.859  26
  18   6  -2 261.918 92.7907  23
  18  -6  -2-11.6537 140.899  20
  18  -6  -1 28899.9 1353.94  17
  18   6  -1 30720.7 1358.46  26
  18  -6  -1 29648.5 1343.92  20
  18   6  -1 28235.2 1281.74  23
  18  -6  -1 28964.4 2022.59   4
  18  -6   0 12376.2 899.462  17
  18   6   0 12234.9 865.345  26
  18  -6   0 12438.7 874.430  20
  18   6   0 11114.4 1245.61   2
 -18  -6  -1 19963.4 1065.50  22
  18  -6   1 18531.2 1112.42  17
  18   6   1 18760.0 1076.31  26
  18  -6   1 19112.2 1091.22  20
  18  -6   2 181.899 127.534  20
 -18  -6  -2-16.5732 138.120  22
  18   6   2 170.473 154.646  26
 -18  -6  -3 5823.24 599.568  22
  18   6   3 5961.16 606.009  26
 -18   6  -3 6374.64 588.381  18
  18  -6   3 5889.44 621.654  20
 -18   6  -3 6676.45 653.363  23
 -18   6  -4 401.595 175.648  23
  18  -6   4 770.600 249.123  20
 -18  -6  -4 1066.55 275.265  22
  18   6   4 392.154 164.392  26
 -18   6  -4 496.612 181.677  18
 -18   6  -5 324.766 162.144  23
  18  -6   5 414.478 182.755  20
 -18  -6  -5 197.606 116.508  22
 -18   6  -5 551.371 199.550  18
 -18   6  -6 238.593 95.8074  23
  18  -6   6 434.941 174.513  20
 -18   6  -6 335.801 152.261  18
 -18  -6  -6 429.330 188.808  12
 -18   6  -7 146.161 91.9198  23
 -18  -6  -7 420.464 170.111  12
 -18  -6  -8 481.761 143.157  12
  18  -8  -9 26.6599 82.4968  24
  18   8  -9 82.1166 74.9773  11
  18  -8  -8 403.967 150.081  24
  18   8  -8 494.627 170.932  11
  18  -8  -7 2890.76 430.502  19
  18   8  -7 3405.82 438.098  21
  18  -8  -7 3058.75 432.406  24
  18   8  -7 3625.55 448.230  11
  18   8  -6 435.434 185.645  21
  18  -8  -6 321.220 204.437  19
 -18  -8   6 250.955 127.842  22
  18  -8  -6 318.556 156.950  17
  18   8  -6 236.903 130.825  23
  18  -8  -6 177.018 133.140  20
  18  -8  -5 289.217 156.265  19
  18   8  -5 517.092 166.694  23
  18   8  -5 325.676 169.594  21
  18  -8  -5 203.379 139.643  20
 -18  -8   5 750.283 228.059  22
  18  -8  -5 343.524 170.255  17
 -18  -8   4 911.557 251.957  22
  18  -8  -4 381.024 196.978  19
  18   8  -4 487.272 215.000  21
  18  -8  -4 396.870 159.247  20
  18   8  -4 388.705 162.834  23
  18  -8  -4 419.520 209.259  17
 -18  -8   3 1278.16 281.242  22
  18   8  -3 1529.67 308.592  23
  18   8  -3 1336.30 279.576  26
  18  -8  -3 1571.96 322.340  20
  18  -8  -3 1383.27 313.456  17
 -18  -8   2 1271.74 306.619  22
  18   8  -2 1317.14 288.801  26
  18   8  -2 1531.33 325.441  23
  18  -8  -2 1542.28 336.252  17
  18  -8  -2 1384.26 318.096  20
 -18  -8   1 2077.72 361.533  22
  18   8  -1 2566.45 413.091  26
  18  -8  -1 2036.01 401.810  17
  18   8  -1 1954.03 359.637  23
  18  -8  -1 1847.98 365.311  20
 -18   8   0-170.709 80.8831  23
 -18  -8   0 53.2066 108.093  22
  18   8   0 111.606 126.184  26
  18  -8   0-30.5620 104.557  20
 -18   8  -1 4222.64 505.951  23
 -18  -8  -1 4049.97 511.919  22
  18   8   1 4481.01 543.476  26
  18  -8   1 3914.62 499.995  20
 -18   8  -2 549.813 200.573  23
 -18  -8  -2 532.352 205.162  22
  18   8   2 597.739 213.982  26
  18  -8   2 473.025 167.825  20
 -18   8  -3 1132.70 267.161  23
 -18  -8  -3 1217.04 277.541  22
  18   8   3 1262.27 300.282  26
  18  -8   3 1014.18 254.791  20
 -18   8  -4 543.095 196.474  23
 -18  -8  -4 314.647 140.705  22
  18   8   4 701.837 210.288  26
  18  -8   4 376.201 152.491  20
 -18   8  -5 224.314 136.346  23
 -18  -8  -5 152.914 110.227  22
 -18  -8  -5 527.356 171.613  12
 -18   8  -6 705.734 170.978  23
 -18  -8  -6 312.969 113.799  14
 -18  -8  -6 649.575 157.528  12
  18 -10  -6 184.393 110.365  19
 -18 -10   6 101.622 46.9670  22
  18  10  -6 83.1787 84.5583  21
  18  10  -6 99.6394 60.7507  11
  18 -10  -5 116.936 77.5207  19
 -18 -10   5 275.435 118.694  22
  18  10  -5 380.539 140.258  21
  18 -10  -5 306.532 131.361  20
  18  10  -4 1247.11 261.062  21
  18 -10  -4 1527.80 302.532  19
 -18 -10   4 682.031 169.519  22
  18 -10  -4 1405.90 278.390  20
  18 -10  -3 2457.21 377.276  19
 -18 -10   3 2345.43 325.229  22
  18  10  -3 2998.01 418.667  21
  18 -10  -3 2850.05 389.037  20
  18  10  -2 855.380 212.600  26
 -18 -10   2 981.480 218.876  22
  18 -10  -2 947.190 235.978  20
 -18 -10   1 6143.72 552.146  22
  18  10  -1 5785.61 539.640  26
  18 -10  -1 5162.13 510.351  20
 -18 -10   0 24.0011 73.9864  22
  18  10   0 194.829 136.022  26
  18 -10   0 80.9590 84.9528  20
 -18 -10  -1 4357.60 449.331  22
  18 -10   1 4673.05 456.267  20
  18  10   1 4486.16 470.823  26
 -18 -10  -2 621.728 171.225  22
  18  10   2 499.876 173.455  26
  18 -10   2 308.837 114.814  20
 -18  10  -2 548.920 160.682  23
 -18 -10  -3 1882.03 266.930  22
  18  10   3 1356.42 231.147  26
 -18  10  -3 1504.86 241.149  23
 -18 -10  -4-7.70722 56.9341  22
 -18  10  -4-20.8676 57.9082  23
  19  -1 -12 174.527 113.991  10
  19   1 -12 215.782 108.981  10
  19  -1 -12 215.579 98.6435  16
  19  -1 -12 183.707 126.649  15
  19   1 -12 63.1368 102.593  15
  19  -1 -11 402.154 210.264  10
  19   1 -11 168.904 152.435  10
  19  -1 -11 174.934 122.698  16
  19  -1 -11 415.348 193.700  15
  19   1 -11 155.370 171.135  15
  19  -1 -10 90.5583 157.422  10
  19   1 -10 220.911 149.922  15
  19  -1 -10 150.544 198.604  15
  19  -1  -9 44.0600 156.255  10
  19  -1  -9-44.9179 127.395  15
  19   1  -9-13.8045 127.485  15
  19   1  -8 1065.25 241.564  17
  19  -1  -8 2409.70 432.907  10
  19  -1  -8 2072.97 409.239  15
  19   1  -8 1863.27 368.089  15
  19  -1  -8 1973.53 373.434  12
  19   1  -8 1968.68 382.575  11
  19  -1  -7 49.0783 114.099  17
  19   1  -7 293.142 136.715  25
  19   1  -7 217.541 114.190  17
  19  -1  -7 193.043 151.694  15
  19   1  -7 3.63353 139.149  15
  19  -1  -7-167.542 185.634   7
  19  -1  -7 360.543 199.928  12
  19   1  -7 266.940 114.026  11
  19  -1  -6 87.5502 198.490   7
  19   1  -6 125.452 110.463   7
  19   1  -5 11837.2 1064.78   4
  19  -1  -5 13804.0 1209.74   7
  19   1  -5 11043.2 1082.40   7
  19  -1  -4 5173.82 668.098   4
  19   1  -4 5293.65 693.392   4
  19  -1  -4 5745.71 733.651   7
  19   1  -4 5805.46 764.382   7
  19  -1  -3 26870.4 1470.72   4
  19   1  -3 25796.2 1476.55   4
  19  -1  -3 26770.5 1515.38   7
  19   1  -3 25747.1 1507.87   7
  19   1  -2 35291.7 1698.04   4
  19  -1  -2 35736.0 1681.46   7
  19   1  -2 36222.0 1709.64   7
  19  -1  -2 32774.9 1613.62   4
  19   1  -1 291315. 4838.02   4
  19  -1  -1 310242. 4757.63   7
  19   1  -1 301866. 4723.26   7
  19  -1  -1 297732. 4865.37   4
  19   1   0 33694.1 1659.87   4
  19  -1   0 36818.9 1562.76   7
  19   1   0 35769.3 1566.86   7
  19   1   0 36683.1 1528.10   2
  19  -1   0 33680.3 1663.84   4
  19   1   1 114940. 3100.99   4
  19  -1   1 112818. 3101.15   4
 -19  -1  -2 9203.83 1048.29   5
 -19   1  -2 9595.68 989.224   5
  19  -1   2 8457.13 871.366   4
 -19  -1  -3 14973.0 1413.62   5
 -19   1  -3 11840.7 1167.02   5
 -19  -1  -4 184.292 219.793   5
 -19   1  -4-123.622 250.695   5
 -19   1  -5 12861.2 883.149  18
 -19  -1  -5 11800.1 823.386  18
 -19   1  -5 11203.8 817.124  13
 -19  -1  -5 11284.5 831.858  13
 -19   1  -6 71.7187 88.0192  18
 -19   1  -6 79.4459 102.047  13
 -19  -1  -6-99.9945 109.895  13
 -19  -1  -6-122.869 89.1821  12
 -19   1  -7 204.453 143.050  18
 -19   1  -7 291.926 167.977  13
 -19  -1  -7 503.076 203.719  13
 -19  -1  -7 447.244 198.598  12
 -19  -1  -8 930.327 235.260  27
 -19   1  -8 1207.54 242.559  18
 -19   1  -8 1266.69 264.442  27
 -19  -1  -8 1034.04 256.737  12
 -19   1  -9 393.249 119.758  27
 -19  -1  -9 490.955 148.109  27
 -19  -1  -9 443.735 135.602  12
  19   3 -12-0.27424 71.7420  10
  19  -3 -11 2498.62 380.241  10
  19   3 -11 2249.32 362.370  10
  19  -3 -11 2228.82 341.236  16
  19   3 -11 2279.60 353.598  15
  19  -3 -10 19.9233 109.765  24
  19  -3 -10 574.525 259.648  10
  19  -3 -10 20.5958 153.099  16
  19  -3 -10 634.436 282.741  15
  19   3 -10-37.9501 127.897  15
  19  -3  -9 13893.1 995.626  24
  19   3  -9 15117.2 978.854  17
  19  -3  -9 15461.4 1063.35  10
  19  -3  -9 15059.9 1059.04  15
  19   3  -9 16357.3 1079.19  15
  19  -3  -9 14479.7 998.666  14
  19   3  -9 15075.3 1027.12  11
  19   3  -8 294.947 175.590  25
  19  -3  -8 43.4155 113.646  10
  19  -3  -8 122.257 168.609  15
  19   3  -8-118.739 155.347  15
  19  -3  -8 197.962 134.257  14
  19   3  -8 286.764 175.822  11
  19  -3  -7 851.875 243.656  17
  19   3  -7 582.895 219.669  27
  19   3  -7 753.302 248.026  21
  19   3  -7 443.156 176.524  25
  19  -3  -7 593.954 240.000  10
  19  -3  -7 959.228 293.996  15
  19  -3  -7 685.665 234.854  14
  19   3  -7 796.080 223.883  11
  19   3  -6 7371.91 973.328   7
 -19  -3   6 6617.98 976.511   1
  19   3  -5 30124.4 1925.88   7
 -19  -3   5 28637.0 1901.95   1
  19  -3  -4 2332.70 472.438   4
  19   3  -4 1755.46 453.989   4
 -19  -3   4 3232.11 592.064   1
  19   3  -4 2434.82 560.612   7
  19   3  -3 30918.2 1807.00   4
  19   3  -3 30975.7 1811.31   7
  19  -3  -3 32409.0 1758.86   4
  19  -3  -2 3977.53 607.089   4
  19   3  -2 3389.70 588.368   4
  19   3  -2 3942.82 637.953   7
  19   3  -1 77271.9 2759.66   4
  19   3  -1 83003.9 2800.61   7
  19  -3  -1 81093.9 2815.52   4
  19   3   0 19181.4 1317.28   2
  19   3   0 18763.0 1344.73   4
  19   3   0 17965.0 1260.53   7
  19  -3   0 18916.4 1376.64   4
  19   3   1 147619. 3817.61   4
  19  -3   1 143398. 3885.36   4
  19  -3   2 400.101 153.090   4
  19   3   2 282.075 197.172   2
 -19  -3  -3 17312.2 1613.38   5
  19  -3   3 16807.2 1397.50   4
 -19  -3  -4 11252.9 794.635  22
 -19   3  -4 11516.5 822.103  18
 -19   3  -4 10472.1 732.302  13
 -19  -3  -4 10980.8 802.494  13
 -19   3  -5 17605.5 1055.90  18
 -19   3  -5 18502.5 1010.62  13
 -19  -3  -5 17787.7 1048.72  13
 -19   3  -6 4.81535 74.8810  27
 -19   3  -6 99.4029 128.955  18
 -19  -3  -6 80.4101 155.118  13
 -19  -3  -6 146.782 177.166  12
 -19   3  -7 793.393 222.734  27
 -19   3  -7 643.733 213.815  18
 -19  -3  -7 715.795 192.930  13
 -19  -3  -7 537.901 213.782  12
 -19   3  -8-22.6760 90.9443  18
 -19   3  -8 77.5419 85.0877  27
 -19  -3  -8 213.748 140.730  12
 -19   3  -9 11.0988 66.2974  27
 -19  -3  -9 101.449 77.5522  12
  19  -5 -11 648.151 167.868  24
  19   5 -10 556.739 166.920  17
  19   5 -10 668.606 169.156  27
  19  -5 -10 231.815 93.9221  24
  19  -5 -10 815.061 217.578  16
  19   5 -10 703.226 193.300  15
  19   5 -10 686.239 196.350  11
  19   5  -9 5396.54 558.041  27
  19  -5  -9 4723.99 576.920  24
  19  -5  -9 4737.88 547.047  16
  19  -5  -9 4638.75 537.093  14
  19   5  -9 3781.53 499.078  11
  19   5  -8-19.3602 108.230  27
  19   5  -8 39.1041 111.673  21
  19  -5  -8-197.037 162.606  16
  19  -5  -8 273.709 161.238  14
  19   5  -8-35.7003 104.808  11
  19  -5  -7 6670.60 703.152  19
  19   5  -7 7109.80 691.395  27
  19   5  -7 6490.34 686.913  21
  19  -5  -7 7125.86 679.212  14
  19   5  -7 6177.80 652.853  11
  19  -5  -6 8038.76 748.939  19
  19   5  -6 8205.62 730.436  27
  19   5  -6 7242.54 715.589  21
  19  -5  -6 5719.76 609.944  17
  19  -5  -6 4898.33 557.854  20
  19   5  -5-21.8101 84.7931  21
  19   5  -5 101.818 130.790  27
  19  -5  -5 152.895 108.665  19
  19  -5  -5 172.790 148.167  17
  19  -5  -5-101.071 78.9484  20
  19  -5  -4 2308.24 369.727  17
  19   5  -4 2240.61 368.644  27
  19   5  -4 2468.30 404.968  21
 -19   5   4 2692.92 621.233   8
 -19  -5   4 1027.93 372.777   1
 -19  -5   3 6608.69 881.233   1
 -19   5   3 11351.3 1209.31   8
  19   5  -3 9791.98 1154.46   7
  19  -5  -3 7063.66 930.971   4
 -19   5   2 7958.64 977.989   8
  19   5  -2 6006.62 890.616   7
  19  -5  -2 8457.30 1034.90   4
  19   5  -1 14533.0 1373.49   7
  19  -5  -1 12637.5 1282.19   4
  19  -5   0 1774.99 535.180   4
  19   5   0 909.152 329.246   7
  19   5   0 1469.84 467.347   2
 -19  -5  -1 22921.3 1802.13   5
  19  -5   1 20674.4 1682.08   4
 -19  -5  -2 776.019 212.076  22
  19   5   2 732.505 202.780  26
 -19   5  -2 285.242 136.079  18
 -19  -5  -2 512.946 178.916  13
 -19  -5  -3 845.715 232.743  22
  19   5   3 534.329 170.556  26
 -19   5  -3 654.116 201.857  18
 -19  -5  -3 678.851 207.323  13
 -19  -5  -4 1161.73 268.044  22
 -19   5  -4 1146.13 251.516  18
 -19  -5  -5 2529.22 393.980  22
 -19   5  -5 2292.40 373.809  18
 -19   5  -6 687.851 211.526  23
 -19   5  -6 713.257 207.122  27
 -19   5  -6 881.092 241.958  18
 -19  -5  -6 554.881 248.036  12
 -19   5  -7 353.799 143.398  23
 -19   5  -7 93.4773 78.1387  27
 -19   5  -7 383.764 157.742  18
 -19  -5  -7 204.436 120.996  12
 -19   5  -8 320.358 111.940  27
 -19  -5  -8 143.867 74.5574  12
  19  -7 -10 558.249 145.769  24
  19  -7  -9-8.68330 86.2539  24
  19   7  -9-2.81652 94.4118  27
  19   7  -9-178.358 124.289  11
  19   7  -8 3115.32 431.987  27
  19   7  -8 3626.65 452.734  21
  19  -7  -8 3134.69 439.627  24
  19  -7  -8 1689.50 277.308  16
  19  -7  -8 3006.10 386.381  14
  19   7  -8 2846.87 408.035  11
  19  -7  -7 792.455 252.749  19
  19   7  -7 688.104 241.474  27
  19   7  -7 590.899 195.771  21
  19  -7  -7 612.770 213.681  20
  19   7  -7 684.089 208.200  11
  19  -7  -6 6.02737 103.862  17
  19  -7  -6-80.2529 124.197  19
  19   7  -6 166.185 114.315  21
  19  -7  -6 33.3172 86.8957  20
  19   7  -6 94.1797 114.380  27
  19  -7  -5 632.056 227.614  17
  19   7  -5 566.850 198.603  23
  19   7  -5 1006.59 273.938  27
  19  -7  -5 847.270 256.816  19
  19  -7  -5 457.063 198.172  20
  19   7  -5 629.428 206.077  21
  19  -7  -4 2329.32 427.165  17
  19   7  -4 2208.48 407.385  21
  19  -7  -4 2408.36 395.796  20
  19   7  -4 2404.95 407.612  23
  19  -7  -3 799.178 258.906  17
 -19  -7   3 498.980 177.476  22
  19   7  -3 579.168 200.665  26
  19  -7  -3 931.077 247.952  20
 -19  -7   2 4863.28 535.124  22
  19  -7  -2 4211.71 554.409  17
  19   7  -2 4539.08 540.614  26
  19  -7  -2 4593.63 556.228  20
  19   7  -2 4513.24 540.102  23
 -19  -7   1 3955.28 485.012  22
  19  -7  -1 4020.92 536.959  17
  19   7  -1 4072.05 528.910  26
  19  -7  -1 3593.35 499.996  20
  19   7  -1 3422.06 470.627  23
 -19  -7   0 5774.79 589.079  22
  19  -7   0 5563.59 638.460  17
  19  -7   0 6062.56 634.892  20
 -19   7   0 6194.64 598.580  23
  19   7   0 6224.42 645.654  26
 -19  -7  -1 8866.48 736.875  22
  19   7   1 8688.43 764.927  26
  19  -7   1 8483.94 756.846  20
 -19   7  -1 9746.87 778.856  23
  19  -7   2 542.139 215.453  20
 -19   7  -2 516.135 196.884  23
 -19  -7  -2 551.657 176.239  22
  19   7   2 595.483 204.950  26
  19  -7   3 6.52730 104.365  20
 -19   7  -3 262.447 155.677  23
 -19  -7  -3 128.236 92.3622  22
  19   7   3 296.899 148.097  26
  19  -7   4 1777.59 332.742  20
 -19   7  -4 1668.17 319.047  23
 -19  -7  -4 1548.62 308.191  22
  19   7   4 1088.14 246.977  26
 -19   7  -4 1082.23 228.039  18
  19  -7   5 239.184 129.820  20
 -19   7  -5-11.3815 135.543  23
 -19  -7  -5 304.329 167.438  22
 -19  -7  -5 117.657 148.629  12
 -19   7  -6 906.313 209.918  23
 -19  -7  -6 625.679 165.582  14
 -19  -7  -6 583.845 183.547  12
 -19   7  -7 901.779 166.159  23
 -19  -7  -7 660.140 153.666  12
  19   9  -8 62.7337 56.3404  11
  19  -9  -7 199.176 86.0533  24
  19   9  -7 92.1464 75.6766  11
  19  -9  -6-20.9459 110.601  19
  19   9  -6 26.0417 112.298  21
  19  -9  -6 190.002 142.870  20
  19  -9  -6-137.887 121.290  24
  19  -9  -5-41.2043 116.510  19
  19   9  -5 79.1230 134.345  21
 -19  -9   5 10.5165 91.6814  22
  19  -9  -5-85.7129 111.848  20
  19   9  -5-148.636 123.916  23
 -19  -9   4 3978.12 452.961  22
  19  -9  -4 4429.98 543.104  19
  19   9  -4 4128.40 513.427  21
  19  -9  -4 4191.84 516.100  20
  19   9  -4 4349.80 501.940  23
  19  -9  -3 1391.12 303.739  20
 -19  -9   3 1052.79 239.983  22
  19   9  -3 1293.40 291.645  23
 -19  -9   2 584.804 194.457  22
  19   9  -2 663.871 207.861  26
  19  -9  -2 414.644 185.789  20
 -19  -9   1 600.738 194.085  22
  19   9  -1 389.787 172.769  26
  19  -9  -1 480.746 202.240  20
 -19  -9   0 465.761 184.534  22
  19   9   0 40.4138 132.425  26
  19  -9   0 118.999 170.358  20
 -19  -9  -1 856.459 220.507  22
  19   9   1 1256.30 272.729  26
  19  -9   1 718.666 207.451  20
 -19   9  -1 813.259 213.456  23
 -19  -9  -2 912.596 232.372  22
  19   9   2 940.029 238.743  26
  19  -9   2 648.478 173.670  20
 -19   9  -2 581.184 171.732  23
 -19  -9  -3 327.364 148.238  22
  19   9   3 276.240 127.271  26
  19  -9   3 3.92170 70.2723  20
 -19   9  -3 39.7097 82.2737  23
 -19  -9  -4-51.7357 67.8058  22
  19   9   4 56.1780 78.6637  26
 -19   9  -4 45.7878 77.7795  23
 -19   9  -5-33.6792 49.0125  23
 -19  -9  -5 246.516 98.4873  14
  19  11  -4 733.149 154.966  21
  19 -11  -4 817.357 166.679  19
  19 -11  -4 935.583 167.942  20
  19 -11  -3 570.303 147.476  19
 -19 -11   3 569.248 136.831  22
  19  11  -3 617.996 150.112  21
  19 -11  -3 315.197 107.108  20
 -19 -11   2 9.13944 59.2478  22
  19 -11  -2 40.9235 75.8196  19
  19  11  -2 23.2976 69.7632  21
  19 -11  -2 80.1318 87.1704  20
 -19 -11   1-100.573 82.2195  22
  19  11  -1-32.6079 65.1433  21
  19  11  -1-81.8147 77.7902  26
  19 -11  -1 117.524 94.9870  20
 -19 -11   0 21.8686 54.6723  22
  19  11   0-31.8852 60.2755  26
  19 -11   0 38.0410 70.0754  20
 -19 -11  -1 226.798 97.6631  22
  19  11   1 1.63924 64.9912  26
  20   0 -12 147.409 97.0650  10
  20   0 -12 252.208 140.184  15
  20   0 -11-107.319 143.888  10
  20   0 -11-60.5010 128.684  16
  20   0 -11-25.8214 110.805  15
  20   0 -10 6381.30 687.620  10
  20   0 -10 6541.96 691.881  15
  20   0  -9-174.004 227.358  10
  20   0  -9 176.465 213.291  15
  20   0  -8 3531.37 469.930  17
  20   0  -8 5649.16 660.435  15
  20   0  -7 75.5922 129.566  25
  20   0  -7-5.17926 103.139  17
  20   0  -7-82.6328 100.564  15
  20   0  -7-52.3682 187.234   7
  20   0  -6 6407.27 882.367   7
  20   0  -5-61.5901 212.565   7
  20   0  -4 42867.8 1968.31   4
  20   0  -4 43421.6 2070.09   7
  20   0  -3 82.1983 157.438   4
  20   0  -3 345.283 206.124   7
  20   0  -2 1081.41 353.826   4
  20   0  -2 1109.53 296.584   7
  20   0  -1 140.889 136.206   4
  20   0  -1-71.6185 151.190   7
  20   0   0 141.143 142.108   4
  20   0   0 281.379 180.197   7
  20   0   1-60.0156 162.394   4
  20   0   2 10890.3 1002.96   4
 -20   0  -2 13471.2 1267.33   5
 -20   0  -3-133.423 158.300   5
 -20   0  -4 7623.51 649.899  18
 -20   0  -4 6261.04 585.178  13
 -20   0  -4 6956.85 990.722   5
 -20   0  -5-28.7098 83.3805  18
 -20   0  -5 2.88052 104.301  13
 -20   0  -6 49.2521 125.588  18
 -20   0  -6 258.682 174.908  13
 -20   0  -7-115.535 94.2749  18
 -20   0  -7-56.8981 117.586  13
 -20   0  -8 2185.20 340.113  27
 -20   0  -9 169.128 110.375  27
  20   2 -12 502.500 143.666  10
  20  -2 -12 174.544 102.468  16
  20   2 -12 269.471 127.099  15
  20  -2 -11 395.953 215.597  10
  20   2 -11 278.452 131.791  10
  20  -2 -11 426.529 181.502  16
  20  -2 -11 466.407 211.070  15
  20   2 -11 361.589 188.087  15
  20   2 -10 902.029 257.793  15
  20  -2 -10 642.343 244.373  10
  20  -2 -10 884.870 255.024  15
  20  -2  -9 2336.98 411.049  24
  20   2  -9 2187.07 375.235  17
  20  -2  -9 2349.47 424.251  10
  20  -2  -9 2348.73 414.387  15
  20   2  -9 2496.79 456.978  15
  20   2  -8 7354.41 710.238  25
  20   2  -8 8094.42 724.264  17
  20  -2  -8 6307.24 687.713  10
  20  -2  -8 6768.92 722.579  15
  20   2  -8 7125.04 715.609  15
  20   2  -8 6140.32 647.069  11
  20   2  -7 7513.57 694.918  25
  20  -2  -7 8412.88 751.489  10
  20  -2  -7 8322.46 765.947  15
  20   2  -7 8607.36 740.232  15
  20  -2  -7 8512.09 725.791  14
  20   2  -7 8215.59 718.227  11
  20  -2  -6 41220.8 2320.61   7
  20   2  -6 39790.3 2255.98   7
 -20  -2   6 37315.0 2273.15   1
  20  -2  -5 15967.9 1363.10   7
  20   2  -5 15600.5 1347.51   7
  20  -2  -4 54772.4 2259.78   4
  20   2  -4 56295.6 2425.56   4
  20  -2  -4 52269.7 2370.39   7
  20   2  -4 56669.4 2482.20   7
  20   2  -3 14136.5 1176.64   4
  20  -2  -3 16965.3 1285.25   7
  20   2  -3 15068.3 1220.37   7
  20  -2  -3 14838.2 1177.82   4
  20   2  -2 76195.4 2684.59   4
  20  -2  -2 78932.7 2664.95   7
  20   2  -2 76808.7 2669.52   7
  20  -2  -2 75664.2 2632.58   4
  20  -2  -1 1886.66 414.362   4
  20   2  -1 2973.05 533.514   4
  20  -2  -1 2255.34 428.739   7
  20   2  -1 2309.93 451.770   7
  20   2   0 15319.1 1190.84   4
  20   2   0 16507.2 1143.26   2
  20  -2   0 16953.7 1263.02   4
  20  -2   1 1771.62 433.249   4
  20   2   1 2179.77 460.703   4
  20   2   1 1313.27 300.922   2
  20  -2   2 3100.10 573.631   4
  20   2   2 3083.81 568.242   2
 -20  -2  -2 4036.39 763.304   5
 -20  -2  -3 11665.2 1310.27   5
  20   2   3 7483.62 968.969   2
 -20   2  -4 317.914 150.631  18
 -20   2  -4 316.578 151.376  13
 -20  -2  -4 374.183 165.016  13
 -20   2  -5 267.259 170.839  18
 -20   2  -5 166.136 90.4575  13
 -20  -2  -5 71.2572 89.2717  13
 -20   2  -6 7371.77 686.617  18
 -20   2  -6 7736.27 673.254  13
 -20  -2  -6 8074.13 707.007  13
 -20  -2  -6 9536.48 828.755  12
 -20   2  -7 3722.12 467.749  27
 -20   2  -7 3268.70 435.308  18
 -20  -2  -7 3788.93 484.285  13
 -20  -2  -7 3853.12 494.334  12
 -20   2  -8 925.316 216.402  27
 -20   2  -8 571.041 165.559  18
 -20  -2  -8 1173.36 260.777  12
 -20   2  -9 214.615 114.124  27
 -20  -2  -9 123.356 75.8166  27
 -20  -2  -9 123.205 79.2932  12
  20  -4 -11 212.833 117.640  24
  20  -4 -11 344.265 153.566  16
  20   4 -11 299.518 135.851  15
  20   4 -10 13.2530 90.9644  17
  20  -4 -10 302.187 184.943  24
  20  -4 -10-65.6255 160.705  16
  20   4 -10 69.6986 101.074  15
  20   4  -9 7763.87 687.118  27
  20   4  -9 7440.46 684.440  17
  20  -4  -9 7530.64 736.021  24
  20  -4  -9 8649.31 798.134  10
  20  -4  -9 7642.74 714.208  16
  20   4  -9 5806.37 616.824  15
  20  -4  -9 8051.42 722.467  14
  20   4  -9 6882.02 681.294  11
  20   4  -8 3414.74 486.091  27
  20  -4  -8 3522.61 512.835  10
  20  -4  -8 2852.70 452.097  14
  20   4  -8 3109.97 467.282  11
  20   4  -7 51.1750 118.969  27
  20   4  -7 50.3953 116.900  21
  20   4  -7 187.627 161.420  25
  20  -4  -7 232.220 165.377  17
  20  -4  -7 176.167 158.563  10
  20  -4  -7 440.163 158.716  14
  20   4  -7 179.049 143.769  11
  20   4  -6 13922.5 971.801  21
  20  -4  -6 13770.1 950.151  19
  20   4  -6 13652.7 912.004  27
  20  -4  -6 12889.3 929.141  10
  20  -4  -6 14849.3 926.862  14
  20   4  -6 13977.7 933.607  11
  20   4  -5 34239.0 1459.36  21
 -20  -4   5 35996.8 2266.07   1
  20   4  -5 33028.5 2147.08   7
  20   4  -4 8923.66 1092.18   7
 -20  -4   4 13767.3 1316.11   1
  20   4  -3 5361.09 829.653   4
  20   4  -3 3782.17 691.196   7
 -20  -4   3 6811.14 878.740   1
  20  -4  -3 6707.74 873.091   4
  20   4  -2 29301.4 1892.62   4
  20   4  -2 29190.5 1861.84   7
  20  -4  -2 32693.5 1938.12   4
  20   4  -1 42442.9 2245.44   4
  20   4  -1 46855.8 2316.62   7
  20  -4  -1 45863.3 2321.61   4
  20   4   0 10428.9 1076.90   2
  20   4   0 11426.9 1162.57   4
  20   4   0 10939.4 1099.32   7
  20  -4   0 10896.9 1141.69   4
  20   4   1 23878.8 1686.51   4
  20  -4   1 23655.8 1710.98   4
  20  -4   2 222.371 114.255   4
  20   4   2-376.828 231.621   2
 -20  -4  -2 410.361 368.169   5
 -20   4  -3 276.380 118.112  18
 -20  -4  -3 126.654 103.637  22
 -20  -4  -3-3.64244 112.895  13
 -20  -4  -4 1439.04 309.472  22
 -20   4  -4 933.664 226.305  18
 -20  -4  -4 884.410 207.814  13
 -20   4  -5 358.637 154.843  27
 -20   4  -5 580.710 207.989  18
 -20  -4  -5 669.220 213.220  13
 -20   4  -6 3093.36 420.302  27
 -20   4  -6 3057.76 451.820  18
 -20  -4  -6 3523.92 447.657  13
 -20  -4  -6 2804.05 452.970  12
 -20   4  -7 688.287 184.830  23
 -20   4  -7 436.426 173.795  27
 -20   4  -7 568.884 203.005  18
 -20  -4  -7 887.062 210.878  13
 -20  -4  -7 527.461 212.495  12
 -20   4  -8 40.3100 55.3190  27
 -20  -4  -8 232.491 140.884  12
  20   6 -10 330.242 113.793  17
  20  -6 -10 207.034 139.524  24
  20  -6 -10 242.157 123.698  16
  20   6 -10 154.355 98.4486  11
  20   6  -9 432.724 185.569  27
  20  -6  -9 230.915 132.478  24
  20  -6  -9 494.395 165.155  16
  20   6  -9 210.390 139.611  11
  20   6  -8 1633.90 318.539  21
  20   6  -8 1875.90 351.018  27
  20  -6  -8 1533.16 303.452  16
  20  -6  -8 2009.23 350.627  14
  20   6  -8 1456.16 312.854  11
  20  -6  -7 2212.49 395.817  19
  20  -6  -7 2652.41 406.244  17
  20   6  -7 2508.36 412.897  27
  20   6  -7 2380.15 419.906  21
  20  -6  -7 2313.69 386.181  20
  20   6  -7 2331.41 389.053  11
  20  -6  -7 2620.25 402.536  16
  20  -6  -7 2948.69 428.485  14
  20  -6  -6 2974.10 466.959  19
  20   6  -6 2779.00 435.757  27
  20  -6  -6 3397.63 479.597  17
  20  -6  -6 3151.83 461.685  20
  20   6  -6 2247.51 406.432  21
  20  -6  -5 5909.47 642.740  19
  20  -6  -5 6979.36 691.135  17
  20   6  -5 5935.19 652.652  21
  20   6  -5 6317.33 648.008  27
  20  -6  -5 6235.88 644.621  20
  20  -6  -4 7964.01 717.446  17
  20   6  -4 8345.41 761.916  21
  20  -6  -4 8675.92 752.166  20
  20   6  -4 9039.56 745.072  23
  20  -6  -3 2519.23 416.831  17
  20   6  -3 2781.57 413.899  26
  20   6  -3 2692.04 414.904  23
  20  -6  -3 2222.62 384.425  20
  20  -6  -2-20.9032 130.791  17
  20   6  -2 95.1899 127.179  26
  20   6  -2 208.470 167.999  23
  20  -6  -2 104.366 107.583  20
  20  -6  -1 24739.9 1280.30  17
  20   6  -1 26812.6 1294.99  26
  20  -6  -1 25211.1 1266.88  20
  20  -6   0 354.664 198.202  20
 -20  -6   0 390.411 169.016  22
  20   6   0 254.739 165.163  26
  20  -6   0 530.674 222.413  17
 -20  -6  -1 33732.4 1393.12  22
  20  -6   1 33046.0 1483.10  17
  20   6   1 32672.1 1439.96  26
  20  -6   1 32282.0 1449.52  20
  20  -6   2-136.106 133.013  20
 -20  -6  -2 101.825 115.236  22
  20   6   2-74.4894 164.334  26
 -20  -6  -3 10135.7 788.361  22
 -20   6  -3 9477.37 724.916  18
  20   6   3 10335.8 794.401  26
  20  -6   3 9027.25 777.900  20
 -20   6  -3 9833.36 799.191  23
 -20   6  -4 103.878 144.665  23
  20  -6   4-78.1470 131.402  20
 -20  -6  -4 45.0945 72.6274  22
 -20   6  -4-161.413 147.819  18
 -20   6  -5 89.6048 95.1428  23
  20  -6   5 366.251 166.900  20
 -20  -6  -5 451.118 173.260  22
 -20   6  -5 265.942 144.228  18
 -20   6  -6 183.995 142.054  23
  20  -6   6 295.881 136.513  20
 -20   6  -6 112.572 128.888  18
 -20  -6  -6 344.968 179.020  12
 -20   6  -7-173.019 115.941  23
 -20  -6  -7 227.762 132.772  12
  20  -8  -9 263.922 106.472  24
  20   8  -9 363.650 110.204  17
  20   8  -9 346.642 128.764  11
  20  -8  -8 160.904 106.586  24
  20   8  -8 307.622 153.900  11
  20  -8  -7 637.027 208.628  19
  20   8  -7 647.436 200.161  21
  20  -8  -7 465.048 170.332  24
  20   8  -7 633.973 166.474  11
  20  -8  -6 1155.71 275.524  19
  20   8  -6 1922.88 310.742  23
  20   8  -6 1512.42 320.465  21
  20  -8  -6 1672.85 325.144  20
  20  -8  -6 1593.89 307.654  17
  20  -8  -5 5842.96 637.915  19
  20  -8  -5 5898.55 629.706  17
  20  -8  -5 6319.87 633.636  20
  20   8  -5 6585.40 669.519  21
  20   8  -5 5744.84 596.860  23
  20  -8  -4 440.005 208.232  19
 -20  -8   4 336.075 156.665  22
  20   8  -4 552.270 230.560  21
  20  -8  -4 628.478 241.034  20
  20   8  -4 416.000 172.026  23
  20  -8  -4 722.703 222.407  17
 -20  -8   3 18998.7 1050.51  22
  20  -8  -3 20309.5 1197.18  17
  20   8  -3 20797.2 1121.33  26
  20  -8  -3 19453.3 1145.03  20
  20   8  -3 19549.5 1107.29  23
 -20  -8   2 686.332 209.478  22
  20   8  -2 685.179 199.269  26
  20   8  -2 663.247 211.558  23
  20  -8  -2 715.343 214.100  17
  20  -8  -2 587.303 203.553  20
 -20  -8   1 5111.59 557.227  22
  20  -8  -1 4990.42 592.862  17
  20  -8  -1 5179.84 584.831  20
  20   8  -1 5537.46 596.872  26
 -20   8   0 12.2759 76.4464  23
 -20  -8   0 276.320 179.790  22
  20   8   0-68.4984 137.733  26
  20  -8   0 25.9085 97.1776  20
 -20   8  -1 2601.87 390.147  23
 -20  -8  -1 2226.72 367.014  22
  20   8   1 2168.81 383.309  26
  20  -8   1 2306.51 391.017  20
 -20   8  -2 437.656 181.803  23
 -20  -8  -2 483.874 168.865  22
  20   8   2 502.314 195.721  26
  20  -8   2 735.689 242.050  20
 -20   8  -3 2588.94 395.464  23
 -20  -8  -3 2365.43 357.448  22
  20   8   3 2449.35 360.351  26
  20  -8   3 2794.73 393.700  20
 -20   8  -4 369.143 158.874  23
  20   8   4 260.332 107.032  26
 -20  -8  -4 450.322 160.528  22
  20  -8   4 170.425 68.7594  20
 -20   8  -5 537.265 149.277  23
 -20  -8  -5 585.078 166.179  22
  20  -8   5 570.646 142.277  20
 -20  -8  -5 740.429 181.030  12
 -20   8  -6-3.95105 57.4911  23
  20  10  -6 440.691 140.504  21
  20 -10  -5 571.046 170.463  19
  20  10  -5 566.875 174.247  21
  20 -10  -5 506.421 168.660  20
  20  10  -4 917.260 232.000  21
  20 -10  -4 842.528 218.712  19
 -20 -10   4 523.159 149.822  22
  20 -10  -4 1077.32 242.284  20
  20 -10  -3 222.271 160.709  19
 -20 -10   3 119.509 86.4895  22
  20  10  -3 109.633 122.955  21
  20 -10  -3 73.3453 84.2802  20
  20  10  -2 2283.56 318.373  26
 -20 -10   2 1909.14 296.689  22
  20 -10  -2 1823.12 303.549  20
 -20 -10   1 306.038 139.664  22
  20  10  -1 294.017 146.767  26
  20 -10  -1 308.143 97.6904  20
  20  10   0 70.5937 115.291  26
 -20 -10   0 127.056 77.4178  22
  20 -10   0 68.0000 99.8763  20
 -20 -10  -1 903.239 206.506  22
  20  10   1 681.810 172.547  26
  20 -10   1 551.797 163.054  20
 -20  10  -1 745.612 152.099  23
 -20 -10  -2 349.175 131.009  22
  20  10   2 219.938 110.409  26
  20 -10   2 190.297 82.4561  20
 -20  10  -2-34.5043 67.0588  23
 -20 -10  -3 276.352 110.851  22
  20  10   3 186.574 99.1036  26
 -20  10  -3 161.751 84.4553  23
  21  -1 -12-19.2285 77.5671  10
  21   1 -12-39.5197 73.8452  10
  21  -1 -12 51.6025 62.1103  16
  21  -1 -11 813.422 247.494  10
  21   1 -11 298.657 156.619  10
  21  -1 -11 408.171 140.568  16
  21   1 -11 231.909 147.195  16
  21  -1 -11 769.162 252.593  15
  21   1 -11 475.855 205.648  15
  21  -1 -10 794.063 251.924  10
  21   1 -10 278.150 161.551  10
  21   1 -10 929.161 281.320  15
  21  -1 -10 826.643 272.001  15
  21   1  -9 1466.00 302.019  17
  21  -1  -9 1135.02 303.193  10
  21  -1  -9 1809.82 401.838  15
  21   1  -9 1432.31 357.566  15
  21   1  -8 1427.22 344.310  25
  21   1  -8 1237.11 280.392  17
  21  -1  -8 772.427 221.509  17
  21  -1  -8 898.833 261.517  10
  21  -1  -8 983.291 288.139  15
  21   1  -8 1205.05 296.609  15
  21  -1  -7 2419.92 377.250  17
  21   1  -7 3396.01 467.488  25
  21  -1  -7 3048.70 441.476  25
  21  -1  -7 2665.32 417.630  10
  21   1  -7 3156.27 439.887  17
  21  -1  -7 3641.17 499.527  15
  21   1  -7 2788.18 425.362  15
  21   1  -7 3431.64 462.473  11
  21  -1  -6 8013.70 1020.70   7
  21   1  -6 6237.19 907.639   7
  21  -1  -5 6078.67 837.515   7
  21   1  -5 3921.32 653.197   4
  21   1  -5 6161.96 842.294   7
  21  -1  -4 4160.48 631.166   4
  21   1  -4 4052.66 645.145   4
  21  -1  -4 4514.73 696.758   7
  21   1  -4 3094.15 587.636   7
  21  -1  -3 101068. 3051.55   4
  21   1  -3 101908. 3134.36   4
  21  -1  -3 100338. 3101.70   7
  21   1  -3 98830.1 3111.83   7
  21   1  -2 8404.81 894.069   4
  21  -1  -2 8380.24 872.393   7
  21   1  -2 7668.95 815.616   7
  21  -1  -2 8410.77 884.610   4
  21   1  -1 99209.9 3036.91   4
  21   1  -1 107784. 3001.61   7
  21  -1  -1 106789. 3131.16   4
  21   1   0 4840.14 689.434   4
  21  -1   0 2638.68 450.947   7
  21   1   0 2773.10 463.501   7
  21  -1   0 4370.42 652.930   4
  21   1   1 99532.2 3087.36   4
  21   1   1 105532. 3038.67   2
  21  -1   1 97930.9 3079.97   4
  21   1   2 6234.05 780.219   4
 -21  -1  -2 5567.64 862.399   5
 -21   1  -2 6000.86 834.842   5
  21  -1   2 4157.03 669.960   4
 -21  -1  -3 39482.6 2387.50   5
 -21   1  -3 41624.7 2280.50   5
 -21   1  -4 1163.49 272.948  18
 -21  -1  -4 1588.96 311.059  18
 -21   1  -4 847.534 219.832  13
 -21  -1  -4 1191.45 282.969  13
 -21   1  -5 441.055 187.298  18
 -21  -1  -5 260.344 119.748  18
 -21   1  -5 94.6916 106.026  13
 -21  -1  -5 305.278 135.929  13
 -21   1  -6 928.536 251.170  18
 -21   1  -6 1171.07 291.976  13
 -21  -1  -6 1275.28 295.472  13
 -21  -1  -6 1006.97 274.590  12
 -21   1  -7 5223.85 534.365  18
 -21   1  -7 4512.35 518.639  27
 -21   1  -7 4542.01 506.949  13
 -21  -1  -7 4408.48 509.900  13
 -21  -1  -7 5757.86 586.191  12
 -21   1  -8-58.9239 116.776  27
 -21   1  -8 83.8421 93.2256  18
 -21  -1  -8-1.86935 51.3100  12
 -21   1  -9-6.04593 70.8630  27
 -21  -1  -9 169.499 83.2840  27
  21  -3 -11 1069.15 265.587  10
  21   3 -11 749.602 197.911  10
  21  -3 -11 468.887 160.753  16
  21   3 -11 765.289 196.842  15
  21  -3 -10 234.148 125.973  24
  21  -3 -10 583.096 235.817  10
  21  -3 -10 72.6661 139.297  16
  21   3 -10 241.523 143.102  15
  21  -3  -9 836.767 278.614  10
  21   3  -9 794.456 231.339  17
  21  -3  -9 566.021 266.995  15
  21   3  -9 697.454 243.343  15
  21   3  -9 590.960 217.744  11
  21  -3  -8 4146.48 495.249  17
  21   3  -8 3870.31 520.287  25
  21  -3  -8 4151.21 560.601  10
  21  -3  -8 3766.44 552.361  15
  21  -3  -8 4455.18 556.720  14
  21   3  -8 3400.64 485.141  11
  21  -3  -7 2008.87 347.039  17
  21   3  -7 3427.12 494.119  21
  21   3  -7 4069.82 517.066  25
  21  -3  -7 3141.68 477.083  10
  21  -3  -7 2863.01 466.429  15
  21  -3  -7 3407.92 464.179  14
  21   3  -7 3142.04 457.737  11
  21  -3  -6 713.056 209.078  19
  21   3  -6 1006.62 234.604  27
  21  -3  -6 984.817 256.259  17
  21   3  -6 634.284 190.548  25
  21   3  -6 1814.86 360.830  21
  21  -3  -6 1506.36 334.926  10
  21  -3  -6 981.172 276.395  15
  21  -3  -6 1533.93 303.864  14
  21   3  -6 1111.06 254.708  11
  21   3  -5 367.209 125.947   7
 -21  -3   5-2.12909 136.102   1
  21  -3  -4 1184.80 373.894   4
  21   3  -4 1165.76 375.355   7
  21   3  -3 36013.5 2038.09   4
  21   3  -3 38837.1 2126.94   7
  21  -3  -3 35813.5 1957.63   4
  21   3  -2 7818.41 934.456   4
  21   3  -2 9349.56 1007.97   7
  21  -3  -2 8615.04 962.554   4
  21   3  -1 14560.9 1256.71   4
  21   3  -1 15356.9 1246.26   7
  21  -3  -1 14517.7 1257.02   4
  21  -3   0 608.661 303.426   4
  21   3   0 1005.64 342.890   4
  21   3   0 486.271 220.382   7
  21   3   1 47445.0 2281.68   4
  21  -3   1 44980.0 2288.56   4
  21  -3   2 566.708 259.029   4
  21   3   2 742.298 296.315   2
 -21  -3  -2 994.746 424.258   5
 -21   3  -3 56276.4 1784.50  18
 -21  -3  -3 54271.0 1766.53  13
 -21  -3  -4 2521.25 378.925  22
 -21   3  -4 1520.69 309.152  18
 -21   3  -4 1731.06 303.992  13
 -21  -3  -4 1807.59 338.573  13
 -21   3  -5 3188.13 429.132  27
 -21   3  -5 2971.32 436.632  18
 -21  -3  -5 2893.12 428.883  13
 -21   3  -5 1898.44 331.423  13
 -21   3  -6 664.292 201.045  27
 -21   3  -6 999.229 269.399  18
 -21  -3  -6 751.597 218.113  13
 -21  -3  -6 859.782 285.883  12
 -21   3  -7 1051.54 255.070  27
 -21   3  -7 1338.23 289.689  18
 -21  -3  -7 1368.50 275.459  13
 -21  -3  -7 1301.99 287.096  12
 -21   3  -8 498.023 153.779  27
 -21  -3  -8 568.256 156.036  27
 -21  -3  -8 593.222 180.083  12
  21   5 -10 196.104 102.873  27
  21   5 -10 1.37024 77.6893  17
  21  -5 -10 131.063 117.482  24
  21  -5 -10 220.857 142.376  16
  21   5  -9 89.6628 141.167  27
  21  -5  -9 208.304 152.048  24
  21  -5  -9-94.4723 150.485  16
  21   5  -9 22.7086 98.5581  11
  21   5  -8 1323.05 307.022  21
  21   5  -8 936.766 262.788  27
  21  -5  -8 1177.47 293.191  16
  21  -5  -8 1722.84 342.264  14
  21   5  -8 564.055 200.369  11
  21  -5  -7 386.441 205.792  19
  21   5  -7 314.490 188.176  27
  21  -5  -7 480.114 189.005  17
  21   5  -7 462.927 193.062  21
  21  -5  -7 300.728 181.224  14
  21   5  -7 262.176 145.325  11
  21  -5  -6 1638.65 346.000  19
  21  -5  -6 2105.89 393.420  17
  21   5  -6 1642.67 334.243  27
  21   5  -6 841.966 238.039  21
  21  -5  -6 1917.52 350.720  20
  21   5  -5 275.486 188.328  27
  21  -5  -5 329.670 194.686  19
  21   5  -5 0.54650 118.119  21
  21  -5  -5 19.3308 129.908  17
  21  -5  -5-76.0612 62.3124  20
  21  -5  -4 11367.0 851.653  17
  21   5  -4 11903.8 888.615  21
  21  -5  -4 11387.7 834.150  20
  21   5  -4 11596.1 822.195  23
  21  -5  -3 6450.98 634.564  17
  21  -5  -3 6968.41 648.558  20
  21   5  -3 7251.61 648.744  23
 -21   5   3 7036.13 966.016   8
  21  -5  -3 7082.83 970.686   4
  21  -5  -2 1586.30 483.515   4
  21   5  -2 1530.07 499.656   7
  21   5  -1 15946.8 1471.39   7
  21  -5  -1 15384.6 1466.35   4
  21   5   0 29185.8 1318.54  26
  21  -5   0 30049.1 1351.49  20
  21   5   0 29809.9 1978.34   7
  21  -5   0 29970.7 2069.81   4
  21   5   1 6517.49 625.512  26
  21  -5   1 7010.78 672.016  20
  21   5   1 8311.04 1088.99   2
 -21  -5  -1 6908.99 621.853  13
 -21  -5  -2 15584.6 936.242  22
 -21   5  -2 13185.6 836.238  18
  21   5   2 13449.8 900.537  26
 -21  -5  -3 4398.80 512.244  22
 -21   5  -3 4252.71 497.895  18
  21   5   3 3878.32 472.292  26
 -21  -5  -3 2931.50 418.873  13
 -21  -5  -4 1082.33 255.427  22
 -21   5  -4 1269.17 286.493  18
 -21  -5  -4 1496.53 313.100  13
 -21   5  -5 380.557 194.872  23
 -21   5  -5 357.093 152.647  18
 -21  -5  -5 498.293 172.340  13
 -21   5  -6 642.969 207.878  23
 -21   5  -6 237.860 116.109  27
 -21   5  -6 551.572 188.850  18
 -21  -5  -6 701.267 243.860  12
 -21   5  -7 306.808 141.740  23
  21  -5   7 296.342 129.821  20
 -21   5  -7 67.6370 49.6474  27
 -21   5  -7 37.0048 78.5348  18
 -21  -5  -7 376.080 167.673  12
 -21  -5  -8 132.461 81.8382  12
  21  -7  -9 426.491 165.364  24
  21   7  -9 563.496 172.473  11
  21   7  -8 1234.65 263.463  21
  21  -7  -8 746.629 205.521  24
  21   7  -8 1197.16 266.901  11
  21  -7  -7 616.822 239.498  19
  21   7  -7 779.929 260.942  21
  21  -7  -7 587.530 193.727  20
  21   7  -7 782.206 217.268  11
  21  -7  -6 10803.9 871.931  19
  21  -7  -6 11192.7 856.777  17
  21   7  -6 10409.8 848.062  21
  21  -7  -6 10152.9 806.895  20
  21  -7  -5 2045.70 375.162  17
  21  -7  -5 1758.79 362.120  19
  21   7  -5 1674.80 355.005  21
  21  -7  -5 2326.12 411.824  20
  21   7  -5 2164.29 372.780  23
  21  -7  -4 8906.02 810.159  19
  21  -7  -4 9963.65 838.266  17
  21   7  -4 8711.10 799.166  21
  21  -7  -4 8912.47 775.222  20
  21   7  -4 9233.78 775.806  23
  21  -7  -3 71.8145 147.954  17
  21   7  -3 108.472 115.388  26
  21   7  -3 154.330 165.930  23
  21  -7  -3 69.8683 100.956  20
  21  -7  -2 23829.2 1301.19  17
  21  -7  -2 25958.5 1334.56  20
  21   7  -2 24835.7 1271.49  26
 -21  -7   1 9497.98 745.326  22
  21  -7  -1 8589.15 794.784  17
  21   7  -1 8320.19 748.213  26
  21  -7  -1 9569.36 803.416  20
 -21   7   0-0.46883 81.9677  23
 -21  -7   0 124.468 111.729  22
  21   7   0 242.733 161.867  26
  21  -7   0 6.17064 125.945  17
  21  -7   0-73.2442 148.708  20
 -21  -7  -1 5692.92 582.516  22
  21   7   1 7009.73 671.909  26
  21  -7   1 7206.90 706.379  20
 -21   7  -1 7257.04 670.813  23
  21  -7   2 204.520 158.053  20
 -21   7  -2-165.294 158.621  23
 -21  -7  -2-74.4634 131.085  22
  21   7   2-114.059 135.869  26
  21  -7   3 522.578 220.811  20
 -21   7  -3 694.227 239.040  23
 -21  -7  -3 332.008 165.846  22
  21   7   3 476.754 188.176  26
  21  -7   4 1120.51 269.136  20
 -21   7  -4 951.699 250.741  23
 -21  -7  -4 906.055 214.470  22
 -21   7  -4 461.297 151.978  18
  21   7   4 491.841 149.604  26
  21  -7   5 47.8936 88.2834  20
 -21   7  -5 80.7277 104.898  23
 -21  -7  -5 217.195 136.198  22
 -21  -7  -5-65.9589 123.513  12
  21  -7   6-83.5611 67.9237  20
 -21   7  -6-62.2608 79.1695  23
 -21  -7  -6-38.7520 71.1736  12
  21   9  -7 331.434 126.147  21
  21  -9  -7 225.090 119.518  24
  21   9  -7 80.6379 85.9517  11
  21  -9  -6 4010.81 450.779  19
  21   9  -6 4259.82 451.476  21
  21  -9  -6 4177.24 448.248  20
  21  -9  -6 2342.99 317.921  24
  21   9  -6 2816.44 338.322  11
  21  -9  -5 2421.17 373.655  19
  21   9  -5 2565.87 383.777  21
  21  -9  -5 2101.13 344.792  20
  21  -9  -4 674.172 231.113  19
 -21  -9   4 262.078 97.6734  22
  21   9  -4 635.341 231.192  21
  21  -9  -4 725.888 227.274  20
  21   9  -3-42.3094 106.141  26
 -21  -9   3 123.434 94.5313  22
  21   9  -3 233.216 169.275  21
  21  -9  -3 358.075 188.964  20
 -21  -9   2 266.788 93.1492  22
  21   9  -2 369.269 184.610  26
  21  -9  -2 438.502 163.637  20
 -21  -9   1-45.2908 108.905  22
  21   9  -1-39.0735 112.234  26
  21  -9  -1 72.8341 92.2947  20
 -21  -9   0 100.813 76.3927  22
  21   9   0 129.905 124.907  26
  21  -9   0 67.0153 97.7061  20
 -21  -9  -1 211.423 132.373  22
  21   9   1 316.175 192.040  26
 -21   9  -1-8.93872 92.0394  23
 -21  -9  -2 26.2167 70.6828  22
  21   9   2-22.7786 101.704  26
  21  -9   2 18.5355 76.3225  20
 -21   9  -2-2.63273 111.453  23
 -21  -9  -3-37.4399 89.9793  22
  21   9   3 42.3754 89.2197  26
  21  -9   3-22.5136 62.9732  20
 -21   9  -3-64.0271 84.2875  23
 -21  -9  -4-105.465 85.3944  22
  21   9   4-10.1423 60.9792  26
  21 -11  -3 1052.28 192.435  19
  21  11  -3 793.456 159.645  21
  21 -11  -3 918.608 171.753  20
  21  11  -2 634.289 154.529  21
  21 -11  -2 664.290 154.758  19
  21 -11  -2 414.917 119.734  20
  21 -11  -1 590.672 150.124  19
  21  11  -1 552.135 141.694  21
  21 -11  -1 408.770 104.232  20
  21  11   0-103.432 87.5509  26
  21  11   0 156.851 80.8240  21
  22   0 -12 240.675 108.010  10
  22   0 -12 430.015 149.882  15
  22   0 -11-20.6922 131.751  10
  22   0 -11 18.0967 102.321  16
  22   0 -11 55.4737 104.295  15
  22   0 -10 2983.64 468.757  10
  22   0 -10 2970.35 466.402  15
  22   0  -9-36.4240 101.199  17
  22   0  -9 31.0072 124.464  10
  22   0  -9 36.5173 148.547  15
  22   0  -8 58197.3 1936.15  17
  22   0  -8 55384.9 2032.42  15
  22   0  -7 1.97569 157.278  17
  22   0  -7 187.562 133.112  25
  22   0  -7 45.5064 118.622  15
  22   0  -6 53675.5 2656.28   7
  22   0  -5-291.641 284.292   7
  22   0  -4 119694. 3478.88   4
  22   0  -4 115751. 3565.74   7
  22   0  -3-6.24287 127.504   4
  22   0  -3-181.066 229.277   7
  22   0  -2 12141.2 1081.07   4
  22   0  -2 12263.6 1072.53   7
  22   0  -1-72.3122 155.847   4
  22   0  -1-134.256 191.898   7
  22   0   0 2654.50 518.247   4
  22   0   0 1626.18 347.725   7
  22   0   1 91.8841 130.242   4
  22   0   2 5432.04 748.507   4
 -22   0  -2 5325.90 856.709   5
 -22   0  -3 56.3010 143.086   5
 -22   0  -4 199.003 100.284  18
 -22   0  -4 157.635 139.546  13
 -22   0  -5 45.8728 107.220  18
 -22   0  -5-49.8638 87.3294  13
 -22   0  -6 768.048 205.971  18
 -22   0  -6 321.007 186.180  13
 -22   0  -7-107.910 105.742  18
 -22   0  -7 50.1714 148.396  13
 -22   0  -8 10951.0 709.520  27
 -22   0  -9 8.98574 72.8336  27
  22   2 -12 31.2503 68.8777  10
  22  -2 -11 1456.31 295.109  10
  22   2 -11 980.249 231.709  10
  22  -2 -11 1341.96 271.815  16
  22   2 -11 1406.22 297.269  15
  22  -2 -10 237.721 181.465  10
  22  -2 -10 829.088 294.761  15
  22   2 -10 296.591 189.984  15
  22   2  -9 2708.52 433.048  17
  22  -2  -9 3091.19 490.206  10
  22  -2  -9 3130.03 486.868  15
  22   2  -9 3018.66 454.037  15
  22  -2  -8 5366.15 576.394  17
  22   2  -8 6187.74 670.975  25
  22   2  -8 5144.24 593.082  17
  22  -2  -8 5100.70 614.448  10
  22  -2  -8 5628.16 660.213  15
  22   2  -8 5946.82 640.737  15
  22   2  -8 5755.12 625.920  11
  22  -2  -7 4062.96 497.669  17
  22   2  -7 3960.79 514.592  25
  22  -2  -7 3646.67 505.459  10
  22  -2  -7 4363.24 567.791  15
  22   2  -7 4083.08 517.999  11
  22   2  -6 29634.1 1358.95  21
  22  -2  -6 30101.2 1329.84  17
  22  -2  -6 30233.2 1353.31  25
  22   2  -6 29984.2 1365.66  25
  22  -2  -6 28979.0 1381.67  15
  22   2  -5 187.873 133.146   4
  22  -2  -5-119.176 221.420   7
  22   2  -5 357.780 240.680   7
  22  -2  -4 65651.8 2618.60   4
  22   2  -4 60577.1 2644.96   4
  22  -2  -4 42179.0 2228.66   7
  22   2  -4 41542.6 2223.25   7
  22   2  -3 7128.57 880.639   4
  22  -2  -3 5307.38 748.028   7
  22   2  -3 5752.90 794.334   7
  22  -2  -3 6276.81 817.842   4
  22   2  -2 12037.4 1128.98   4
  22  -2  -2 12889.2 1137.72   7
  22   2  -2 13515.1 1181.50   7
  22  -2  -2 11427.8 1093.97   4
  22   2  -1 5815.60 776.829   4
  22   2  -1 6046.35 774.399   7
  22  -2  -1 4230.19 643.053   7
  22  -2  -1 6831.90 842.924   4
  22   2   0 58758.7 2480.18   4
  22  -2   0 58463.9 2500.68   4
  22  -2   1 116.773 115.884   4
  22   2   1 75.2826 133.443   4
  22   2   1 118.599 143.095   2
  22  -2   2 528.460 260.757   4
  22   2   2 467.479 219.209   2
 -22  -2  -2 1035.79 417.243   5
 -22  -2  -3 3024.31 399.735  18
 -22   2  -3 4035.24 483.460  18
  22   2   3 4427.68 759.101   2
 -22  -2  -3 3941.37 471.058  13
 -22   2  -4 1151.04 287.320  18
 -22   2  -4 694.376 192.961  13
 -22  -2  -4 1180.41 267.158  13
 -22   2  -5 1125.81 294.329  18
 -22   2  -5 785.495 218.890  13
 -22  -2  -5 932.561 253.419  13
 -22   2  -6 10191.6 792.779  18
 -22   2  -6 11162.5 799.177  13
 -22  -2  -6 10693.4 802.623  13
 -22  -2  -6 12432.2 917.059  12
 -22   2  -7 5015.08 527.081  27
 -22   2  -7 5633.33 550.203  18
 -22  -2  -7 4862.56 510.554  13
 -22  -2  -7 5306.70 563.399  12
 -22  -2  -8 139.928 84.7639  27
 -22   2  -8 87.1057 100.440  27
 -22   2  -8 143.109 82.5932  18
 -22  -2  -8 18.4175 89.7688  12
  22  -4 -11 1801.82 273.667  24
  22   4 -11 2268.55 323.094  10
  22  -4 -11 2074.40 298.151  16
  22   4 -10 1317.97 255.742  17
  22  -4 -10 1222.03 254.709  24
  22  -4 -10 1234.27 280.964  16
  22   4  -9 1498.48 300.749  27
  22  -4  -9 1261.82 332.733  10
  22  -4  -9 835.244 223.918  16
  22   4  -9 1084.56 274.091  17
  22   4  -9 1167.03 303.776  11
  22   4  -8 988.369 261.486  27
  22   4  -8 1436.40 305.438  25
  22  -4  -8 1295.71 278.086  17
  22  -4  -8 1205.16 321.195  10
  22  -4  -8 1265.65 305.142  14
  22   4  -8 1170.95 286.355  11
  22   4  -7 417.248 170.445  27
  22   4  -7 773.437 226.134  21
  22   4  -7 511.462 198.549  25
  22  -4  -7 610.502 221.858  17
  22  -4  -7 894.267 262.961  10
  22  -4  -7 484.217 208.175  14
  22   4  -7 459.553 145.992  11
  22  -4  -6 15570.1 1026.82  19
  22   4  -6 16649.6 1022.26  27
  22  -4  -6 16671.5 1031.59  17
  22   4  -6 14495.6 1010.14  21
  22  -4  -6 15210.8 1015.53  10
  22   4  -6 14319.4 947.529  11
  22   4  -5 552.619 175.788  27
  22  -4  -5 455.633 165.088  19
  22   4  -5 590.185 197.225  21
  22  -4  -5 550.951 211.545  17
  22  -4  -5 795.132 234.838  10
  22   4  -4 34057.3 2193.22   7
 -22  -4   4 22429.6 1724.80   1
  22   4  -3 15358.0 1446.14   4
  22   4  -3 15986.9 1465.16   7
 -22  -4   3 10697.0 1129.04   1
  22  -4  -3 10309.9 1132.22   4
  22   4  -2 29587.1 1973.02   4
  22   4  -2 30657.7 1983.86   7
  22  -4  -2 32460.2 2025.39   4
  22   4  -1 5841.20 889.283   4
  22   4  -1 7556.69 981.183   7
  22  -4  -1 5719.43 874.411   4
  22   4   0 72868.9 3061.16   4
  22   4   0 77621.5 3006.43   7
  22  -4   0 78077.8 3218.10   4
  22   4   1 30463.2 1989.04   4
  22  -4   1 27935.2 1938.37   4
  22   4   2 8689.63 700.571  26
 -22   4  -2 7537.15 637.446  18
 -22   4  -3 17733.6 1023.49  18
 -22  -4  -3 18529.4 1052.40  13
 -22  -4  -4 494.084 175.646  22
 -22   4  -4 837.901 241.399  18
 -22  -4  -4 949.071 263.826  13
 -22   4  -5 1633.55 306.761  27
 -22   4  -5 2142.67 370.282  18
 -22  -4  -5 2424.26 378.539  13
 -22   4  -6-16.0626 80.0982  27
 -22   4  -6-6.69500 90.5542  18
 -22  -4  -6 44.3166 93.7989  13
 -22  -4  -6-32.0955 113.228  12
 -22   4  -7-42.6322 86.8501  23
 -22   4  -7-75.4808 72.0428  27
 -22   4  -7-10.3804 94.8107  18
 -22  -4  -7-151.200 96.2738  13
 -22  -4  -7-105.909 155.711  12
  22  -4   8 1755.30 234.002  20
 -22   4  -8 1621.44 227.491  27
 -22  -4  -8 2343.74 307.558  12
  22  -6 -10 367.824 147.506  24
  22  -6 -10 247.036 112.466  16
  22  -6  -9 1055.94 271.323  24
  22  -6  -9 850.734 220.113  16
  22   6  -9 928.114 239.805  11
  22   6  -8 882.567 248.280  27
  22   6  -8 985.322 260.621  21
  22  -6  -8 779.229 198.906  16
  22   6  -8 618.988 197.509  11
  22  -6  -7 244.877 160.167  19
  22   6  -7 9.53371 131.646  27
  22  -6  -7 93.1071 104.531  17
  22   6  -7 131.214 90.6902  21
  22  -6  -7-96.9190 98.3839  20
  22   6  -7 267.906 162.835  11
  22  -6  -6 2332.01 402.980  19
  22   6  -6 1912.97 359.660  27
  22  -6  -6 2551.43 434.358  17
  22   6  -6 1997.55 386.602  21
  22  -6  -6 2054.51 368.072  20
  22   6  -6 2092.61 370.447  11
  22  -6  -5 6012.80 660.362  19
  22  -6  -5 5459.95 614.465  17
  22   6  -5 5271.70 622.449  21
  22  -6  -5 6008.20 631.660  20
  22   6  -5 5813.29 603.622  23
  22  -6  -4 13105.5 957.139  19
  22  -6  -4 11534.4 894.654  17
  22   6  -4 11596.3 918.043  21
  22  -6  -4 13376.8 939.259  20
  22   6  -4 12949.5 906.236  23
  22  -6  -3 12732.9 932.254  17
  22  -6  -3 12763.0 918.739  20
  22  -6  -2 190.731 169.928  17
  22   6  -2 181.039 157.118  26
  22  -6  -1 12862.2 936.811  17
  22   6  -1 14025.5 951.946  26
  22  -6  -1 14390.2 974.757  20
  22  -6   0 6121.17 645.262  17
  22   6   0 5514.62 603.920  26
  22  -6   0 5776.43 627.535  20
  22  -6   1 1153.42 287.444  20
 -22  -6  -1 1576.96 312.706  22
  22   6   1 1055.74 273.780  26
  22  -6   1 1327.98 308.108  17
 -22  -6  -1 813.592 224.863  13
  22  -6   2 546.043 210.033  20
 -22  -6  -2 457.555 182.066  22
  22   6   2 813.679 239.570  26
  22  -6   3 2424.84 406.611  20
 -22  -6  -3 3135.80 440.880  22
 -22   6  -3 2947.01 405.193  18
  22   6   3 3781.85 489.123  26
 -22   6  -3 3121.94 458.822  23
 -22   6  -4 1250.24 309.156  23
  22  -6   4 1544.09 314.724  20
 -22  -6  -4 1136.81 256.022  22
 -22   6  -4 1333.70 282.497  18
 -22   6  -5 1116.58 264.523  23
  22  -6   5 1163.69 258.411  20
 -22   6  -5 921.290 224.792  18
 -22   6  -6 458.711 174.814  23
  22  -6   6 137.381 71.6990  20
 -22   6  -6 231.525 117.971  18
 -22  -6  -6 522.091 183.084  12
 -22   6  -7 179.426 95.0294  23
 -22  -6  -7 247.653 115.946  12
  22  -8  -8 91.4714 89.3813  24
  22   8  -8 204.000 101.117  11
  22   8  -7-34.6125 115.825  21
  22  -8  -7-159.698 125.456  24
  22   8  -7 4.05366 66.4965  11
  22  -8  -6 3030.65 435.215  19
  22   8  -6 3195.62 447.829  21
  22  -8  -6 2730.47 398.486  20
  22  -8  -6 2956.61 415.427  17
  22   8  -6 2921.08 392.037  11
  22   8  -5 90.4132 116.172  21
  22  -8  -5-70.2785 94.8366  19
  22  -8  -5 162.589 89.1903  20
  22  -8  -5 138.567 170.051  17
  22  -8  -4 17836.3 1109.41  19
  22  -8  -4 18141.9 1107.57  17
  22   8  -4 17769.4 1088.44  21
  22  -8  -4 18748.2 1095.66  20
  22   8  -3 164.429 91.0351  26
  22  -8  -3 397.859 194.589  20
  22  -8  -3 76.3733 168.732  17
 -22  -8   2 586.626 192.375  22
  22   8  -2 1017.04 263.293  26
  22  -8  -2 1034.00 299.289  17
  22  -8  -2 646.633 222.898  20
 -22  -8   1 13345.0 871.357  22
  22  -8  -1 11598.3 899.022  17
  22   8  -1 11775.0 873.926  26
  22  -8  -1 11435.1 869.086  20
 -22  -8   0 357.803 172.627  22
  22   8   0 475.477 144.232  26
  22  -8   0 550.751 219.579  20
 -22   8  -1 1139.95 276.088  23
 -22  -8  -1 1214.55 266.938  22
  22   8   1 1065.48 275.046  26
  22  -8   1 1022.97 248.502  20
 -22   8  -2-13.2464 76.6527  23
 -22  -8  -2 156.039 133.093  22
  22   8   2 75.3377 122.183  26
  22  -8   2-77.9104 113.203  20
 -22   8  -3 2351.81 370.780  23
 -22  -8  -3 2279.41 338.986  22
  22   8   3 2145.69 329.529  26
  22  -8   3 1683.15 307.023  20
 -22   8  -4 180.965 128.497  23
 -22  -8  -4 74.0220 96.7829  22
  22   8   4-31.1201 65.9362  26
  22  -8   4-97.4751 91.4733  20
 -22   8  -5 3.25236 74.3821  23
  22  -8   5 37.5396 52.7100  20
 -22  -8  -5-1.88577 52.9480  12
  22 -10  -5 4565.82 424.375  19
  22  10  -5 3391.78 359.726  21
  22 -10  -5 3940.99 385.293  20
  22 -10  -4-106.633 133.689  19
  22  10  -4-69.2464 116.718  21
  22 -10  -4 39.6712 98.9037  20
  22 -10  -3 728.186 182.674  19
 -22 -10   3 699.445 162.933  22
  22  10  -3 656.861 175.134  21
  22 -10  -3 762.576 193.622  20
 -22 -10   2 211.654 97.2386  22
  22  10  -2 358.205 113.660  26
  22  10  -2 125.855 115.113  21
  22 -10  -2 304.333 146.219  20
  22  10  -1 2610.25 335.007  26
 -22 -10   1 1639.03 249.832  22
  22 -10  -1 2216.35 323.220  20
 -22 -10   0 1855.91 263.594  22
  22  10   0 2280.23 310.064  26
  22 -10   0 2328.77 312.604  20
 -22 -10  -1 2645.21 301.033  22
  22 -10   1 2608.91 310.262  20
 -22 -10  -2 123.559 73.4400  22
  22  10   2 123.199 89.3635  26
  22 -10   2 118.888 85.2144  20
 -22  10  -2-9.89905 52.7960  23
  23  -1 -12 75.5333 93.5965  10
  23   1 -12 132.922 97.6124  10
  23   1 -12 132.691 118.102  15
  23  -1 -11 618.246 207.466  10
  23   1 -11 516.856 214.797  10
  23  -1 -11 150.834 109.223  16
  23   1 -11 262.465 126.425  16
  23  -1 -11 277.854 161.895  15
  23   1 -11 239.306 142.994  15
  23  -1 -10-280.957 180.943  10
  23   1 -10-153.502 161.161  10
  23  -1 -10-174.708 183.106  15
  23   1 -10 164.251 192.465  15
  23   1  -9 78.4426 93.4399  17
  23  -1  -9-108.690 130.279  17
  23  -1  -9 99.3077 121.337  10
  23   1  -9 88.2193 150.155  15
  23   1  -8 5500.68 632.842  25
  23  -1  -8 4886.62 565.136  17
  23   1  -8 4911.69 576.317  17
  23  -1  -8 4811.11 587.608  10
  23  -1  -8 4640.22 605.433  15
  23   1  -8 3402.91 502.359  15
  23  -1  -7 1264.26 282.991  17
  23  -1  -7 1402.37 315.558  25
  23   1  -7 1045.26 289.363  25
  23  -1  -7 1332.11 289.227  10
  23  -1  -7 1785.88 366.336  15
  23   1  -7 1767.31 352.015  15
  23   1  -7 1222.61 290.534  17
  23  -1  -6 2713.47 404.826  25
  23  -1  -6 2990.94 432.012  17
  23   1  -6 2385.06 394.093  25
  23   1  -6 2855.98 413.221  17
  23   1  -5 3397.49 628.524   4
  23  -1  -5 3829.66 692.862   7
  23   1  -5 4055.43 721.576   7
  23  -1  -4 726.930 311.704   4
  23   1  -4 716.383 283.530   4
  23  -1  -4 440.767 217.742   7
  23   1  -4 446.024 271.032   7
  23  -1  -3 44004.7 2143.34   4
  23   1  -3 44216.3 2177.20   4
  23  -1  -3 45326.5 2208.52   7
  23   1  -3 43713.2 2178.55   7
  23  -1  -2 3422.65 585.081   4
  23   1  -2 3344.86 595.230   4
  23  -1  -2 3134.73 559.699   7
  23   1  -2 4007.15 637.916   7
  23  -1  -1 75388.8 2789.45   4
  23   1  -1 73626.5 2767.30   4
  23  -1  -1 54780.7 2254.41   7
  23   1  -1 56719.9 2317.17   7
  23   1   0 13534.8 1200.77   4
  23  -1   0 14276.6 1233.58   4
  23   1   1 77222.8 2884.21   4
  23  -1   1 79500.6 2946.96   4
  23  -1   2 182.181 138.187   4
  23   1   2-37.7990 144.902   2
 -23  -1  -2 226.355 286.644   5
 -23  -1  -3 16557.2 958.744  18
 -23   1  -3 20416.8 1081.70  18
 -23   1  -3 19678.3 1033.03  13
 -23  -1  -3 19974.9 1074.33  13
  23   1   3 20609.8 1661.39   2
 -23   1  -4 1116.35 279.254  18
 -23  -1  -4 654.261 192.509  18
 -23   1  -4 1172.47 272.139  13
 -23  -1  -4 1252.28 296.002  13
 -23   1  -5 11828.3 862.132  18
 -23  -1  -5 13205.6 877.487  18
 -23   1  -5 14067.6 922.524  13
 -23  -1  -5 12737.4 894.505  13
 -23   1  -6 3258.70 448.321  18
 -23   1  -6 2999.19 426.240  13
 -23  -1  -6 3683.89 475.732  13
 -23  -1  -6 4291.57 520.972  12
 -23   1  -7 652.908 212.316  18
 -23   1  -7 350.926 159.546  27
 -23  -1  -7 461.944 205.876  13
 -23  -1  -7 243.851 141.375  12
 -23   1  -8 279.133 140.727  27
 -23  -1  -8 85.3956 90.4713  27
 -23   1  -8 56.2099 71.7988  18
  23   3 -11 719.069 192.734  10
  23  -3 -11 622.877 183.056  16
  23   3 -11 859.434 197.256  15
  23   3 -10 432.151 176.336  17
  23  -3 -10 291.961 150.186  24
  23  -3 -10 437.152 221.909  10
  23  -3 -10 228.397 163.271  16
  23   3 -10 275.930 151.917  15
  23   3  -9 2164.81 381.008  17
  23  -3  -9 1755.54 372.050  10
  23   3  -9 1896.17 355.159  11
  23   3  -8 746.521 262.097  25
  23  -3  -8 885.839 264.628  17
  23  -3  -8 622.885 247.127  10
  23   3  -8 850.827 258.039  17
  23  -3  -8 906.649 311.147  15
  23   3  -8 666.572 229.821  11
  23   3  -7 603.430 216.957  25
  23  -3  -7 289.044 134.396  17
  23   3  -7 445.463 202.812  21
  23  -3  -7 343.292 210.629  10
  23  -3  -7 803.119 276.463  15
  23   3  -7 565.018 212.381  11
  23  -3  -6 3771.11 493.605  19
  23   3  -6 5430.54 558.716  27
  23  -3  -6 5787.17 601.680  17
  23   3  -6 5575.24 607.419  25
  23   3  -6 5397.63 603.607  21
  23  -3  -6 5497.86 604.585  10
  23  -3  -5 57.4528 83.2316  17
 -23  -3   5 313.518 241.719   1
  23  -3  -4 19077.3 1505.25   4
  23   3  -4 18423.1 1555.74   4
  23   3  -4 17294.0 1521.52   7
  23  -3  -3 32.1451 155.419   4
  23   3  -3 107.232 157.322   4
  23   3  -3 11.9958 119.307   7
  23  -3  -2 3187.80 608.967   4
  23   3  -2 3482.58 653.917   4
  23   3  -2 3912.12 690.752   7
  23   3  -1 12246.1 1218.24   4
  23   3  -1 9268.40 1029.10   7
  23  -3  -1 12236.2 1217.96   4
  23   3   0 4299.36 726.440   4
  23   3   0 4879.54 725.959   7
  23  -3   0 4652.07 761.534   4
  23  -3   1 1803.92 487.687   4
  23   3   1 1701.32 456.854   4
 -23   3  -2 16252.4 944.613  18
 -23  -3  -2 16066.1 954.449  13
  23   3   2 15738.3 1476.90   2
 -23   3  -3 2205.82 369.182  18
 -23  -3  -3 1712.67 308.790  13
 -23   3  -4 5094.98 571.749  18
 -23  -3  -4 5264.14 582.354  13
 -23   3  -5 218.007 139.807  27
 -23   3  -5 79.4501 125.891  18
 -23   3  -5-37.0821 90.2261  13
 -23  -3  -5 5.32195 127.378  13
 -23   3  -6 244.930 134.296  27
 -23   3  -6 313.460 172.584  18
 -23  -3  -6 106.475 124.986  13
 -23  -3  -6 322.721 172.892  12
 -23   3  -7 616.019 193.132  27
 -23   3  -7 833.000 207.503  18
 -23  -3  -7 748.637 183.585  13
 -23  -3  -7 777.912 211.610  12
 -23   3  -8 524.128 136.856  27
 -23  -3  -8 503.316 150.690  27
 -23  -3  -8 462.642 139.722  12
  23  -5 -10 948.480 224.558  24
  23   5 -10 773.229 179.752  17
  23  -5 -10 842.021 210.679  16
  23  -5  -9 12.9315 108.503  24
  23   5  -9-74.9520 126.238  17
  23  -5  -9 179.376 141.702  16
  23   5  -9 292.606 136.025  11
  23   5  -8 4571.68 537.820  27
  23  -5  -8 5522.92 567.108  17
  23  -5  -8 5157.13 567.870  16
  23   5  -8 5484.69 604.398  11
  23   5  -7 2187.64 389.412  27
  23   5  -7 2104.75 397.731  21
  23  -5  -7 2012.14 377.880  17
  23   5  -7 2762.92 435.678  11
  23  -5  -6 7756.45 750.707  19
  23   5  -6 6682.62 672.111  27
  23  -5  -6 7632.20 721.131  17
  23   5  -6 6619.79 694.612  21
  23   5  -6 6890.90 664.059  11
  23  -5  -5 111.911 117.991  19
  23  -5  -5 196.052 140.178  17
  23   5  -5 438.392 164.812  21
  23  -5  -5 247.450 128.075  20
  23  -5  -4 5083.60 576.500  19
  23  -5  -4 8053.13 730.018  17
  23   5  -4 7685.03 720.218  21
  23  -5  -4 5774.12 602.791  20
  23  -5  -3 503.090 156.959  17
  23   5  -3 186.992 126.464  26
  23  -5  -3 203.379 108.572  20
  23  -5  -2 4130.79 518.280  17
  23   5  -2 4164.43 513.662  26
  23  -5  -2 2640.77 411.442  20
  23  -5  -1 28807.3 1359.27  17
  23   5  -1 27983.0 1310.10  26
  23  -5  -1 29408.8 1367.37  20
  23  -5   0 7091.32 671.606  17
  23   5   0 5718.91 595.532  26
  23  -5   0 7083.42 679.003  20
  23   5   1 62448.8 1970.73  26
  23  -5   1 63309.6 2048.15  20
 -23  -5  -1 64766.7 1924.07  13
  23   5   2 214.583 161.868  26
 -23   5  -2-4.42162 76.9598  18
 -23  -5  -2 133.677 95.2704  13
 -23  -5  -3 18856.8 1051.46  22
 -23   5  -3 18717.4 1043.87  18
  23   5   3 18031.2 1031.71  26
 -23  -5  -3 18856.6 1048.90  13
 -23  -5  -4-38.0739 103.676  22
 -23   5  -4 147.123 138.214  18
 -23  -5  -4 178.901 141.807  13
 -23   5  -5 428.603 204.175  23
 -23   5  -5 317.385 162.808  18
 -23  -5  -5 384.541 149.209  13
 -23   5  -6 42.7030 80.8320  23
 -23   5  -6-11.0353 93.0645  18
 -23  -5  -6 203.973 151.452  12
 -23   5  -7 79.0734 50.6403  23
  23  -5   7 140.176 74.3040  20
 -23  -5  -7 89.6140 82.0719  12
  23  -7  -9 21.5991 84.6517  24
  23   7  -9-71.5980 81.0435  17
  23   7  -9 76.8742 101.925  11
  23  -7  -8-160.085 147.696  24
  23   7  -8-6.11856 67.0431  11
  23  -7  -7 1219.41 279.649  17
  23  -7  -7 894.336 219.129  19
  23   7  -7 1307.37 281.347  21
  23  -7  -7 1086.47 244.071  20
  23   7  -7 957.184 235.368  11
  23  -7  -6 2833.85 431.508  17
  23  -7  -6 2398.71 406.260  19
  23   7  -6 3310.44 478.469  21
  23  -7  -6 3090.41 436.218  20
  23   7  -6 2093.71 343.591  11
  23  -7  -5 2508.95 426.323  17
  23  -7  -5 2982.41 459.810  19
  23   7  -5 3180.20 482.160  21
  23  -7  -5 3556.04 480.289  20
  23  -7  -4 5359.79 619.550  19
  23  -7  -4 6192.42 661.256  17
  23  -7  -4 5566.32 612.832  20
  23   7  -4 6367.35 685.655  21
  23  -7  -3 114.204 139.496  17
  23   7  -3 442.686 187.779  26
  23  -7  -3 130.013 118.144  20
  23  -7  -2 2725.55 455.495  17
  23   7  -2 2929.73 454.460  26
  23  -7  -2 2841.11 452.861  20
  23  -7  -1 5814.46 652.220  17
  23   7  -1 6861.34 668.080  26
  23  -7  -1 6228.10 666.453  20
 -23   7   0 291.724 106.719  23
  23   7   0 237.916 157.689  26
  23  -7   0 267.349 123.672  17
  23  -7   0 282.348 173.328  20
  23  -7   1 66.9893 107.729  20
 -23   7  -1-28.8213 129.056  23
 -23  -7  -1-14.6296 79.0344  22
  23   7   1 305.635 184.292  26
  23  -7   2 157.203 145.733  20
 -23   7  -2-62.9581 104.085  23
 -23  -7  -2 173.515 123.713  22
  23   7   2 6.23841 91.9273  26
  23  -7   3 867.491 238.040  20
 -23   7  -3 706.515 212.425  23
 -23  -7  -3 787.640 209.602  22
  23   7   3 658.368 216.201  26
  23  -7   4 32.9829 93.3645  20
 -23   7  -4-28.9077 110.375  23
 -23  -7  -4 159.099 135.807  22
  23  -7   5-62.2897 79.0404  20
 -23   7  -5 239.454 143.888  23
 -23  -7  -5 159.028 117.237  12
 -23   7  -6-10.6628 58.5878  23
 -23  -7  -6-115.461 82.6618  12
  23   9  -7 4047.08 380.504  21
  23  -9  -7 3622.37 354.713  24
  23   9  -6 3037.03 373.932  21
  23  -9  -6 2874.66 365.517  19
  23  -9  -6 2771.63 343.497  20
  23  -9  -6 2364.82 310.325  24
  23  -9  -5 3512.80 439.713  19
  23   9  -5 2943.08 395.381  21
  23  -9  -5 2860.58 387.446  20
  23  -9  -4 13552.3 879.802  19
  23   9  -4 13558.8 877.238  21
  23  -9  -4 13708.0 859.865  20
  23  -9  -3 2506.05 395.373  19
  23   9  -3 2278.01 375.208  21
  23   9  -3 1840.27 296.188  26
  23  -9  -3 2145.67 364.886  20
  23  -9  -2 7558.38 666.038  20
  23   9  -2 7396.00 620.397  26
 -23  -9   1 991.308 221.759  22
  23   9  -1 1201.18 253.696  26
  23  -9  -1 1103.69 262.742  20
  23   9   0 862.673 226.455  26
 -23  -9   0 874.241 204.961  22
  23  -9   0 532.384 171.432  20
 -23  -9  -1 905.280 192.373  22
  23   9   1 1348.42 267.156  26
  23  -9   1 1102.59 244.489  20
 -23   9  -1 742.322 175.589  23
 -23  -9  -2-61.1716 74.9198  22
  23   9   2 151.009 128.936  26
  23  -9   2 105.683 124.501  20
 -23   9  -2-216.521 118.147  23
 -23  -9  -3 257.560 102.082  22
  23   9   3 231.537 101.447  26
  23  -9   3 185.910 94.7096  20
 -23   9  -3 521.540 156.551  23
 -23   9  -4 159.087 103.557  23
  24   0 -12 797.407 193.800  10
  24   0 -11 290.451 153.950  10
  24   0 -11-121.376 144.253  16
  24   0 -11 84.6448 118.723  15
  24   0 -10 211.540 154.121  10
  24   0 -10-101.667 146.706  15
  24   0  -9 18.2289 126.719  17
  24   0  -9-58.1626 121.334  10
  24   0  -9 242.133 213.440  15
  24   0  -8 47493.0 1774.72  17
  24   0  -8 46085.4 1836.26  10
  24   0  -8 45585.1 1829.48  15
  24   0  -7 89.8758 120.502  25
  24   0  -7 92.7513 161.577  17
  24   0  -7-51.7464 105.205  15
  24   0  -6 172309. 3288.13  25
  24   0  -6 170692. 3220.08  17
  24   0  -5 195.894 212.049   7
  24   0  -4 128949. 3821.81   4
  24   0  -4 86489.9 3248.08   7
  24   0  -3 132.462 169.107   4
  24   0  -3 154.870 227.545   7
  24   0  -2 118742. 3608.88   4
  24   0  -2 125625. 3614.99   7
  24   0  -1 394.847 248.122   4
  24   0  -1-217.968 237.952   7
  24   0   0 2571.07 534.951   4
  24   0   1 285.130 178.578   4
  24   0   2-288.564 199.730   4
 -24   0  -2 218.808 189.751   5
 -24   0  -3 160.477 127.631  18
 -24   0  -3-0.45394 93.2312  13
 -24   0  -4 874.657 262.895  18
 -24   0  -4 354.705 160.616  13
 -24   0  -5 21.3820 111.490  18
 -24   0  -5-30.2063 121.603  13
 -24   0  -6 75.9760 90.4147  18
 -24   0  -6 118.858 126.242  13
 -24   0  -7-34.1117 72.7019  18
 -24   0  -7-94.0816 109.596  13
 -24   0  -8 15565.0 775.479  27
  24  -2 -11 441.022 167.722  10
  24   2 -11 427.742 158.590  10
  24  -2 -11 716.928 200.768  16
  24   2 -11 388.189 158.752  15
  24   2 -10 180.612 135.003  17
  24  -2 -10 207.207 200.423  10
  24   2 -10-252.374 197.594  10
  24  -2 -10 381.869 253.353  15
  24   2 -10 119.101 144.872  15
  24  -2  -9 973.095 233.202  17
  24   2  -9 667.715 204.612  17
  24  -2  -9 1190.88 334.183  10
  24  -2  -9 1187.92 310.277  15
  24   2  -9 944.995 288.516  15
  24   2  -8 1069.70 272.351  25
  24  -2  -8 1087.45 264.048  17
  24  -2  -8 1208.17 308.840  10
  24   2  -8 1041.43 277.926  17
  24  -2  -8 747.050 270.425  15
  24  -2  -7 3197.68 455.858  17
  24   2  -7 2633.74 430.928  25
  24  -2  -7 2672.37 430.565  10
  24  -2  -7 2970.04 477.446  15
  24   2  -7 2630.04 423.068  17
  24   2  -7 2529.07 411.355  11
  24   2  -6 10190.5 813.909  21
  24  -2  -6 9148.71 766.852  17
  24  -2  -6 10030.9 793.850  25
  24   2  -6 10469.5 828.210  25
  24  -2  -6 9781.97 820.138  15
  24   2  -5 262.112 207.227   4
  24  -2  -5-163.699 131.707   7
  24   2  -5-103.955 156.661   7
  24   2  -4 40400.0 2255.93   4
  24  -2  -4 41248.2 2304.55   7
  24   2  -4 38321.0 2229.69   7
  24  -2  -3 1205.30 374.039   4
  24   2  -3 1400.53 411.688   4
  24  -2  -3 1368.35 408.367   7
  24   2  -3 1295.36 400.790   7
  24   2  -2 24213.1 1697.05   4
  24  -2  -2 25991.4 1703.91   7
  24   2  -2 26554.0 1742.91   7
  24  -2  -2 27003.6 1763.16   4
  24  -2  -1 3112.11 611.539   4
  24   2  -1 3424.60 644.224   4
  24  -2  -1 2092.51 477.749   7
  24   2  -1 2024.95 457.883   7
  24   2   0 8207.80 975.101   4
  24  -2   0 7748.74 965.515   4
  24  -2   1 2119.65 515.170   4
  24   2   1 1994.23 492.733   4
 -24   2  -2 18852.1 1028.88  18
 -24  -2  -2 19757.7 1030.35  18
 -24  -2  -2 21254.6 1096.91  13
  24  -2   2 18214.5 1525.37   4
 -24  -2  -3 6078.63 591.286  18
 -24   2  -3 5588.16 587.938  18
 -24   2  -3 5287.98 536.682  13
 -24  -2  -3 5108.52 541.655  13
 -24   2  -4 362.187 171.458  18
 -24   2  -4 206.671 147.545  13
 -24  -2  -4 270.025 152.284  13
 -24   2  -5 7173.28 664.553  18
 -24   2  -5 6728.85 629.728  13
 -24  -2  -5 5975.72 609.595  13
 -24   2  -6 3679.25 459.718  27
 -24   2  -6 2864.10 414.939  18
 -24   2  -6 3028.91 407.907  13
 -24  -2  -6 3129.26 427.339  13
 -24  -2  -6 3377.09 468.597  12
 -24   2  -7 111.575 96.6517  27
 -24   2  -7 145.554 113.561  18
 -24  -2  -7-4.10338 90.5868  13
 -24  -2  -7 43.8159 96.6307  12
 -24   2  -8-51.3768 91.4269  27
 -24  -2  -8 132.552 94.8860  27
 -24  -2  -8-63.3527 70.8650  12
  24   4 -11 1419.07 247.454  10
  24  -4 -11 1069.24 207.225  16
  24   4 -10-43.1396 133.551  17
  24  -4 -10 2.07941 107.241  24
  24  -4 -10 42.4251 97.5191  16
  24   4  -9 199.563 133.757  17
  24  -4  -9 95.3639 121.270  16
  24   4  -9 99.5129 108.394  11
  24   4  -8 232.598 92.0649  27
  24  -4  -8 659.309 217.780  17
  24   4  -8 481.569 169.542  25
  24  -4  -8 1000.30 331.035  10
  24   4  -8 682.270 220.260  11
  24   4  -7 522.009 204.676  27
  24   4  -7 750.136 234.837  21
  24   4  -7 555.908 228.780  25
  24  -4  -7 962.402 291.298  17
  24  -4  -7 702.904 269.566  10
  24   4  -7 285.470 154.294  11
  24  -4  -6 8055.79 736.122  19
  24   4  -6 8943.34 753.026  27
  24  -4  -6 9253.51 792.112  17
  24   4  -6 8085.09 761.099  21
  24  -4  -6 8618.59 777.600  10
  24  -4  -5 194.365 102.768  19
  24   4  -5 387.843 148.209  21
  24  -4  -5 554.613 211.212  17
  24   4  -4 28474.2 1277.05  26
  24  -4  -4 29845.5 1333.25  19
  24   4  -4 27012.8 1314.63  21
  24  -4  -4 27475.4 1316.76  17
  24   4  -3 14410.7 902.670  26
  24  -4  -3 14205.4 935.662  17
  24   4  -3 15330.8 1487.24   4
 -24  -4   3 15385.4 1397.53   1
  24  -4  -3 14426.0 1426.75   4
  24   4  -2 20934.8 1731.23   4
  24   4  -2 22407.5 1741.39   7
  24   4  -1 5145.77 544.029  26
  24  -4  -1 4397.35 788.863   4
  24   4  -1 4712.97 817.524   4
  24   4  -1 4375.33 747.724   7
  24  -4   0 1073.35 272.661  20
  24   4   0 959.175 239.210  26
  24   4   0 911.146 383.849   4
  24   4   1 24802.6 1214.22  26
 -24   4  -1 25049.5 1161.67  18
 -24  -4  -1 26178.3 1229.59  13
 -24   4  -2 8150.29 684.780  18
  24   4   2 7479.64 666.271  26
 -24  -4  -2 6921.11 648.607  13
 -24   4  -3 3283.27 447.328  18
 -24  -4  -3 2981.01 432.727  13
 -24   4  -4 3014.63 423.510  18
 -24  -4  -4 3081.21 439.181  13
 -24   4  -5 595.358 213.569  18
 -24  -4  -5 627.271 194.873  13
 -24   4  -6 277.630 147.939  23
 -24   4  -6 210.018 107.191  27
 -24   4  -6 211.274 187.139  18
 -24  -4  -6 186.637 147.164  13
 -24  -4  -6 386.674 203.826  12
 -24   4  -7 250.351 108.819  23
 -24   4  -7 317.915 113.371  27
 -24   4  -7 246.656 120.696  18
 -24  -4  -7 151.539 96.9980  13
 -24  -4  -7 273.216 136.154  12
  24   6 -10-5.02777 64.0504  17
  24  -6 -10-55.9285 75.1288  24
  24  -6  -9 81.6172 73.9584  24
  24   6  -9 131.305 112.697  17
  24  -6  -9 91.1907 99.6990  16
  24   6  -9 36.4971 88.9693  11
  24  -6  -8 3554.56 419.397  16
  24   6  -8 5044.08 529.292  11
  24  -6  -7 441.680 197.443  17
  24   6  -7 373.858 206.019  21
  24   6  -7 2.85385 112.793  11
  24  -6  -6 12909.2 952.554  19
  24   6  -6 12147.0 933.552  21
  24  -6  -6 13730.3 962.991  17
  24  -6  -6 14092.9 945.089  20
  24  -6  -5-173.961 140.738  19
  24  -6  -5 156.455 120.598  17
  24   6  -5-44.8863 166.752  21
  24  -6  -5 241.582 160.733  20
  24  -6  -4 9136.36 791.278  19
  24  -6  -4 7498.67 728.997  17
  24   6  -4 8235.17 774.854  21
  24  -6  -4 8957.61 777.592  20
  24  -6  -3 1522.93 345.786  17
  24   6  -3 1415.73 317.425  26
  24   6  -3 1632.04 360.443  21
  24  -6  -3 1710.44 326.982  20
  24  -6  -2 68514.4 2197.92  17
  24   6  -2 72149.2 2174.54  26
  24  -6  -2 72328.8 2231.17  20
  24  -6  -1 8442.82 765.271  17
  24   6  -1 10119.0 819.371  26
  24  -6  -1 9545.79 812.988  20
  24  -6   0 251.489 170.602  20
  24   6   0 406.355 196.701  26
  24  -6   0 256.498 132.157  17
 -24  -6   0 359.329 177.088  13
  24  -6   1 374.887 196.804  20
  24   6   1 280.230 149.396  26
 -24  -6  -1 366.447 194.248  13
  24  -6   2 327.604 199.902  20
  24   6   2 360.903 174.824  26
  24  -6   3 608.165 234.333  20
 -24   6  -3 285.853 119.397  23
 -24  -6  -3 280.296 127.823  22
  24   6   3 753.526 231.187  26
 -24   6  -3 416.900 157.557  18
 -24  -6  -3 394.834 140.318  13
  24  -6   4 1994.42 357.337  20
 -24   6  -4 1877.70 344.890  23
 -24  -6  -4 1616.55 294.393  22
 -24   6  -4 1710.17 294.899  18
 -24   6  -5 507.862 164.269  23
  24  -6   5 632.917 182.750  20
 -24   6  -5 569.617 164.559  18
 -24   6  -6 36.3353 71.0159  23
  24  -6   6-37.7862 62.9145  20
 -24  -6  -6-58.5310 96.6504  12
  24  -8  -8 88.7520 88.3596  24
  24   8  -8 123.565 87.4457  11
  24   8  -7 1625.88 293.632  21
  24  -8  -7 1454.34 281.390  24
  24  -8  -7 1594.22 252.062  17
  24   8  -7 1790.68 269.328  11
  24  -8  -6 3295.29 437.028  19
  24  -8  -6 2872.69 396.604  20
  24   8  -6 3184.65 439.195  21
  24  -8  -6 3018.33 408.557  17
  24  -8  -5 4122.41 508.866  19
  24  -8  -5 3529.32 474.042  17
  24   8  -5 3464.45 473.837  21
  24  -8  -5 3533.23 448.712  20
  24  -8  -4 2753.27 416.548  19
  24   8  -4 2750.03 428.513  21
  24  -8  -4 2793.36 414.296  20
  24  -8  -4 3392.79 487.624  17
  24   8  -3 3548.95 451.932  26
  24  -8  -3 3760.02 502.945  19
  24  -8  -3 3950.49 522.440  17
  24   8  -3 3517.78 487.638  21
  24  -8  -3 3350.33 472.312  20
  24   8  -2 3832.81 469.146  26
  24  -8  -2 3756.39 507.735  20
  24  -8  -2 3204.70 469.356  17
  24   8  -1 4114.67 505.656  26
  24  -8  -1 5041.84 566.555  20
 -24  -8   0 899.654 221.494  22
  24   8   0 1367.59 313.457  26
  24  -8   0 1119.19 292.587  20
 -24  -8  -1 8200.08 643.436  22
  24   8   1 7681.68 666.412  26
  24  -8   1 7836.83 686.896  20
 -24   8  -1 7761.74 641.649  23
 -24   8  -2 77.7240 94.3021  23
 -24  -8  -2 294.986 136.821  22
  24   8   2 305.932 148.732  26
  24  -8   2 328.955 146.752  20
 -24  -8  -3 1985.29 289.808  22
  24   8   3 2600.04 342.112  26
  24  -8   3 3012.46 382.007  20
 -24   8  -3 2999.99 379.755  23
 -24   8  -4 46.9269 79.2166  23
  24  -8   4 59.9460 54.1826  20
 -24   8  -5 251.644 90.0093  23
  24 -10  -5 513.821 133.350  19
  24  10  -5 628.584 147.486  21
  24 -10  -5 307.180 120.613  20
  24 -10  -4 255.068 106.454  19
  24 -10  -4 50.9081 61.3765  20
  24 -10  -3 1660.28 279.094  19
  24 -10  -3 1809.92 275.568  20
  24  10  -3 1643.10 265.386  21
  24 -10  -2 175.455 119.036  19
  24  10  -2 267.382 127.938  21
  24  10  -2 84.8683 73.8380  26
  24 -10  -2-94.3133 106.887  20
  24 -10  -1 154.153 126.825  19
  24  10  -1 455.261 155.016  26
  24  10  -1 205.749 126.573  21
  24 -10  -1 174.876 107.695  20
 -24 -10   0-66.7513 59.8966  22
  24  10   0 147.807 94.3276  26
  24  10   0 216.425 101.599  21
  24 -10   0 164.031 87.8556  20
  24  10   1 27.4906 57.1958  26
  24  10   1 30.7797 48.7002  21
  24 -10   1-45.9531 70.9488  20
  25  -1 -11 2636.94 386.695  10
  25   1 -11 2561.97 368.794  10
  25  -1 -11 1943.93 311.834  16
  25   1 -11 2004.64 311.587  16
  25   1 -11 1924.14 315.653  15
  25   1 -10 460.573 168.032  17
  25  -1 -10 300.000 179.503  10
  25   1 -10 216.094 142.400  10
  25  -1 -10 468.673 229.831  15
  25   1 -10 488.347 214.515  15
  25  -1  -9 5582.29 583.823  17
  25   1  -9 6230.69 638.831  17
  25  -1  -9 5851.84 664.412  10
  25   1  -9 5521.37 628.683  10
  25  -1  -9 6511.35 705.107  15
  25   1  -9 5792.27 641.322  15
  25  -1  -8 4461.93 550.801  17
  25   1  -8 4001.79 556.139  25
  25   1  -8 4590.92 564.047  17
  25  -1  -8 3941.47 537.109  10
  25  -1  -8 4595.59 600.847  15
  25   1  -8 4900.19 585.735  15
  25  -1  -7 415.426 229.295  17
  25  -1  -7 317.074 182.086  25
  25   1  -7 216.818 139.497  25
  25   1  -7 158.859 131.400  17
  25  -1  -7 422.629 174.959  10
  25  -1  -7 88.5151 155.141  15
  25  -1  -6 10070.1 818.356  25
  25   1  -6 10419.5 832.158  25
  25  -1  -6 10652.8 825.719  17
  25   1  -6 11822.6 873.424  17
  25  -1  -6 10018.2 810.848  15
  25   1  -5 433.992 256.125   4
  25  -1  -5 19.8690 196.896   7
  25   1  -5 48.8521 203.582   7
  25  -1  -4 964.512 349.226   4
  25   1  -4 1932.26 481.640   4
  25  -1  -4 789.670 341.841   7
  25   1  -4 1027.66 345.698   7
  25  -1  -3 232.307 189.669   4
  25  -1  -3 102.094 125.639   7
  25   1  -3-91.3188 147.718   7
  25  -1  -2 269.213 209.705   4
  25   1  -2 4.66859 177.613   4
  25  -1  -2 131.859 138.901   7
  25   1  -2 219.331 241.916   7
  25  -1  -1 33902.6 1992.99   4
  25   1  -1 33503.8 1973.77   4
  25  -1  -1 22424.5 1533.31   7
  25   1  -1 22395.8 1533.60   7
  25  -1   0 639.535 314.060   4
  25   1   0 377.831 202.054   4
  25  -1   1 31194.0 1946.08   4
  25   1   1 30697.5 1914.29   4
 -25   1  -1 36779.2 2195.27   5
 -25   1  -2 748.767 210.837  18
 -25  -1  -2 642.073 198.078  18
  25  -1   2 584.518 285.312   4
 -25   1  -2 1027.73 242.500  13
 -25  -1  -2 667.624 180.743  13
 -25  -1  -3 11844.7 837.387  18
 -25   1  -3 12099.2 853.095  18
 -25   1  -3 11472.7 807.944  13
 -25  -1  -3 11840.1 845.939  13
 -25   1  -4 2535.13 397.041  18
 -25  -1  -4 2236.02 368.715  18
 -25   1  -4 2284.14 376.410  13
 -25  -1  -4 2254.72 385.314  13
 -25   1  -5 178.322 125.819  18
 -25  -1  -5 8.73695 82.4802  18
 -25   1  -5 77.7310 126.043  13
 -25  -1  -5 212.578 145.688  13
 -25   1  -6 11274.3 789.984  18
 -25   1  -6 11371.5 789.196  13
 -25  -1  -6 10752.1 787.761  13
 -25  -1  -6 9486.82 740.625  12
 -25   1  -7 276.090 151.608  27
 -25   1  -7-172.811 70.1970  18
 -25  -1  -7 85.6933 122.411  13
 -25   1  -8 863.162 174.363  27
 -25  -1  -8 607.786 154.266  27
  25   3 -11 894.774 213.358  10
  25  -3 -11 947.942 205.715  16
  25   3 -10 2819.15 382.091  17
  25  -3 -10 2748.45 377.086  24
  25  -3 -10 3453.99 468.066  10
  25  -3 -10 2750.05 403.914  16
  25   3  -9 2382.25 400.255  17
  25  -3  -9 2836.77 403.063  17
  25  -3  -9 2556.08 428.281  10
  25   3  -8 3441.77 485.423  25
  25  -3  -8 2988.36 446.715  17
  25  -3  -8 3126.34 501.603  10
  25   3  -8 2882.26 445.854  17
  25   3  -8 2953.45 438.978  11
  25   3  -7 3424.38 497.289  21
  25  -3  -7 3395.93 478.193  17
  25   3  -7 3616.19 505.790  25
  25  -3  -7 3519.47 504.607  10
  25   3  -7 3866.06 500.447  11
  25   3  -6 6498.63 661.193  21
  25  -3  -6 6424.85 659.359  17
  25   3  -6 5810.76 640.230  25
  25  -3  -5 150.886 154.594  17
  25   3  -5-13.7834 107.070  21
  25  -3  -4 18197.0 1024.29  26
  25  -3  -4 17941.7 1034.70  17
  25  -3  -4 17238.8 1517.48   4
  25  -3  -3 570.262 299.062   4
  25   3  -3 1211.19 404.824   4
  25   3  -3 1307.75 407.036   7
  25  -3  -2 2260.94 539.631   4
  25   3  -2 2470.79 582.688   4
  25   3  -2 2368.60 548.614   7
  25   3  -1 32958.4 2087.88   4
  25   3  -1 34577.8 2063.84   7
  25  -3  -1 31725.6 2056.98   4
  25  -3   0-4.31428 111.635   4
  25   3   0-6.33750 101.482   4
  25   3   1 40886.7 1525.70  26
 -25   3  -1 40974.0 1497.04  18
  25   3   1 39520.5 2298.71   4
 -25  -3  -1 41488.6 1536.12  13
  25   3   2 1849.16 336.200  26
 -25   3  -2 1698.79 317.659  18
 -25  -3  -2 1768.18 344.449  13
 -25   3  -3 36331.4 1494.20  18
 -25  -3  -3 37486.0 1525.63  13
 -25   3  -4 3326.33 454.879  18
 -25  -3  -4 3293.55 458.189  13
 -25   3  -5 1250.97 264.646  27
 -25   3  -5 1350.41 295.193  18
 -25   3  -5 734.498 186.318  13
 -25  -3  -5 1129.23 257.927  13
 -25   3  -6 379.589 137.859  27
 -25   3  -6 503.493 192.764  18
 -25  -3  -6 342.051 158.216  13
 -25  -3  -6 713.449 220.415  12
 -25   3  -7 29.6956 71.8695  27
 -25   3  -7 104.193 108.586  18
 -25  -3  -7 159.720 96.5140  13
 -25  -3  -7 145.915 98.2893  12
  25   5 -10 1890.95 275.008  17
  25  -5 -10 1739.90 267.386  24
  25  -5 -10 2007.42 293.998  16
  25  -5  -9 1467.01 303.519  24
  25   5  -9 1642.52 300.898  17
  25  -5  -9 1555.46 288.520  16
  25   5  -9 1806.33 320.300  11
  25  -5  -8 2712.95 398.188  17
  25  -5  -8 1966.09 335.012  16
  25   5  -8 1932.50 346.817  11
  25  -5  -7 168.341 176.514  17
  25   5  -7-74.0644 132.431  21
  25   5  -7-9.14388 90.6009  25
  25   5  -7 0.49462 81.1189  11
  25  -5  -6 3163.46 479.965  19
  25  -5  -6 2435.40 416.172  17
  25   5  -6 3156.26 483.118  21
  25  -5  -5-80.6485 176.685  17
  25  -5  -5 163.734 158.811  19
  25   5  -5-26.4243 114.850  21
  25  -5  -4 1815.04 357.438  19
  25   5  -4 1808.12 338.408  26
  25  -5  -4 2531.64 426.104  17
  25   5  -4 2958.84 464.406  21
  25  -5  -4 1855.84 359.244  20
  25  -5  -3 93.6489 132.143  17
  25   5  -3 48.3043 107.766  26
  25   5  -3-79.2473 100.197  21
  25  -5  -3-14.0308 129.984  20
  25  -5  -2 3095.27 451.613  17
  25   5  -2 3003.71 445.827  26
  25  -5  -2 2849.15 446.974  20
  25  -5  -1 92.1271 115.318  20
  25  -5  -1 193.037 128.640  17
  25   5  -1 29.3891 137.438  26
  25  -5   0 214.430 179.470  20
  25  -5   0 358.406 137.990  17
  25   5   0 259.753 175.458  26
  25   5   1 6777.27 656.411  26
  25  -5   1 7281.20 715.133  20
 -25  -5  -1 7183.90 664.858  13
  25  -5   2 2574.27 434.590  20
  25   5   2 2356.89 392.226  26
 -25   5  -2 1210.33 257.105  18
 -25  -5  -2 1929.15 354.272  13
  25   5   3 2913.55 415.655  26
 -25   5  -3 2434.98 387.285  18
 -25  -5  -3 3057.07 433.244  13
 -25   5  -4 545.220 199.835  18
 -25  -5  -4 870.126 221.627  13
 -25   5  -5 788.864 223.616  23
 -25   5  -5 411.592 168.988  18
 -25  -5  -5 475.017 157.220  13
 -25   5  -6 4.14604 93.1811  23
  25  -5   6-149.532 130.081  20
 -25  -5  -6 5.21028 78.2800  13
 -25  -5  -6 93.8669 111.093  12
 -25  -5  -7 42.4110 72.9396  12
  25  -7  -9 178.922 103.962  24
  25   7  -9 288.540 126.292  17
  25  -7  -8 377.487 161.735  24
  25   7  -8 297.359 121.584  11
  25  -7  -7 1780.84 320.277  17
  25   7  -7 1510.24 307.170  21
  25  -7  -7 1276.95 264.534  20
  25  -7  -6 59.2589 109.917  17
  25  -7  -6 31.4572 134.130  19
  25   7  -6-138.747 154.598  21
  25  -7  -6 105.801 126.105  20
  25  -7  -5 14471.0 985.358  19
  25  -7  -5 14461.2 996.101  17
  25   7  -5 14022.8 984.319  21
  25  -7  -5 14422.2 957.150  20
  25  -7  -4 385.799 180.665  17
  25  -7  -4 466.622 144.878  19
  25   7  -4 649.860 248.598  21
  25  -7  -4 847.432 233.102  20
  25  -7  -3 2115.32 394.086  17
  25   7  -3 2392.49 393.033  26
  25   7  -3 2201.48 411.301  21
  25  -7  -3 1669.74 345.391  20
  25  -7  -2 10439.9 862.952  17
  25   7  -2 10449.5 829.917  26
  25  -7  -2 10908.1 877.585  20
  25   7  -1 1540.74 338.216  26
  25  -7  -1 1662.50 363.204  17
  25  -7  -1 2348.09 405.683  20
  25  -7   0 6594.53 668.015  17
  25   7   0 5024.77 580.543  26
  25  -7   0 5842.97 632.251  20
 -25   7   0 5271.38 547.035  23
 -25   7  -1 500.894 184.386  23
  25   7   1 527.109 201.078  26
  25  -7   1 868.439 267.465  20
  25  -7   2 1055.59 271.870  20
 -25   7  -2 1056.09 262.239  23
 -25  -7  -2 826.393 202.987  22
  25   7   2 1086.35 261.429  26
 -25  -7  -3 4694.36 476.000  22
  25   7   3 4172.04 458.365  26
  25  -7   3 4648.21 514.431  20
 -25   7  -3 4909.72 524.489  23
  25  -7   4 1497.67 278.864  20
 -25   7  -4 1166.08 240.898  23
 -25   7  -5 681.678 165.985  23
  25  -7   5 442.156 132.952  20
 -25  -7  -5 899.982 193.047  12
  25  -9  -6 4204.93 417.190  19
  25   9  -6 4988.90 455.965  21
  25  -9  -6 4756.68 420.778  20
  25  -9  -6 3916.49 375.343  24
  25  -9  -5-50.9166 84.9282  19
  25   9  -5 8.52139 105.427  21
  25  -9  -5 180.906 132.154  20
  25  -9  -4 2474.27 370.059  19
  25   9  -4 2797.74 381.700  21
  25  -9  -4 2739.56 383.759  20
  25  -9  -3 1096.90 256.016  19
  25   9  -3 1202.55 233.315  26
  25   9  -3 1323.72 270.946  21
  25  -9  -3 1289.66 287.558  20
  25  -9  -2 1449.23 297.247  19
  25   9  -2 888.884 202.390  26
  25   9  -2 697.032 199.376  21
  25  -9  -2 1310.15 249.581  20
  25   9  -1 119.803 117.904  26
  25  -9  -1 92.5665 112.562  20
  25   9   0 1039.64 248.203  26
  25  -9   0 962.717 222.971  20
 -25  -9  -1 27.8653 66.6491  22
  25   9   1 44.1730 91.7196  26
  25  -9   1-2.16166 84.7959  20
 -25   9  -1-35.3339 83.8638  23
 -25  -9  -2 114.437 73.9441  22
  25   9   2 177.964 102.830  26
  25  -9   2 27.0404 75.5502  20
 -25   9  -2 35.8762 48.5426  23
  25   9   3 937.079 165.056  26
  25  -9   3 701.774 161.463  20
 -25   9  -3 655.155 148.913  23
  26   0 -11-197.563 142.905  10
  26   0 -11-106.116 118.360  16
  26   0 -11 214.108 126.796  15
  26   0 -10 1103.65 217.204  17
  26   0 -10 1104.48 294.146  10
  26   0 -10 1311.04 334.762  15
  26   0  -9-131.414 92.3713  17
  26   0  -9 75.2927 132.195  10
  26   0  -9-104.053 162.724  15
  26   0  -8 4433.03 550.394  17
  26   0  -8 3669.60 507.811  10
  26   0  -7 210.444 185.150  25
  26   0  -7 86.9080 95.6502  17
  26   0  -7-90.7328 190.826  10
  26   0  -6 9836.30 809.817  25
  26   0  -6 10751.7 838.337  17
  26   0  -5-78.4125 85.0027  17
  26   0  -5-91.5477 181.394  25
  26   0  -4 30421.5 1973.36   4
  26   0  -4 48958.8 2555.84   7
  26   0  -3 127.834 214.453   4
  26   0  -3-404.188 241.198   7
  26   0  -2 46034.4 2381.31   4
  26   0  -2 47301.2 2344.46   7
  26   0  -1 41.8749 114.405   4
  26   0  -1-194.956 169.123   7
  26   0   0 11758.9 1211.54   4
 -26   0  -1 112.151 177.639  18
  26   0   1-299.630 207.836   4
 -26   0  -2 3875.88 476.439  18
 -26   0  -2 3801.75 465.995  13
 -26   0  -3 12.5664 114.592  18
 -26   0  -3 268.420 170.634  13
 -26   0  -4 668.086 206.479  18
 -26   0  -4 1191.91 280.587  13
 -26   0  -5-69.6516 101.567  18
 -26   0  -5-44.4292 133.555  13
 -26   0  -6 594.139 186.892  18
 -26   0  -6 561.406 202.565  13
 -26   0  -7-36.9907 75.6860  27
 -26   0  -7-158.136 99.9466  18
 -26   0  -8 3637.41 335.022  27
  26  -2 -11 379.415 181.343  10
  26   2 -11 104.241 99.5498  10
  26  -2 -11 33.7217 111.322  16
  26   2 -11 496.910 155.567  15
  26   2 -10 211.718 128.199  17
  26  -2 -10 193.929 175.683  10
  26   2 -10-24.2985 113.998  10
  26   2 -10-44.0355 108.385  15
  26  -2  -9-318.258 181.896  17
  26   2  -9 147.947 142.952  17
  26  -2  -9-30.6400 138.188  10
  26  -2  -9 274.968 222.029  15
  26  -2  -8 1806.01 361.220  17
  26   2  -8 1942.99 364.613  17
  26   2  -8 1693.16 360.279  25
  26  -2  -8 1963.34 409.578  10
  26  -2  -8 1811.74 386.638  15
  26  -2  -7 8369.78 754.304  17
  26   2  -7 9649.54 833.560  25
  26   2  -7 9003.82 791.918  17
  26  -2  -7 9675.21 812.054  10
  26  -2  -7 8625.32 808.309  15
  26   2  -6 18063.3 1098.54  21
  26  -2  -6 17842.0 1074.87  17
  26  -2  -6 18516.2 1096.50  25
  26   2  -6 18541.8 1142.27  25
  26   2  -6 17875.1 1092.19  17
  26  -2  -5 1383.91 287.644  26
  26  -2  -5 2130.54 359.638  17
  26   2  -5 2358.87 383.703  21
  26  -2  -5 2591.48 391.085  25
  26   2  -5 2556.41 402.903  17
  26  -2  -4 82128.7 3277.77   4
  26   2  -4 50273.6 2640.70   4
  26  -2  -3 7434.23 983.773   4
  26   2  -3 7169.13 977.381   4
  26  -2  -3 7871.41 1019.73   7
  26   2  -3 7524.23 1008.67   7
  26  -2  -2 70157.9 2988.10   4
  26   2  -2 67638.2 2971.52   4
  26   2  -2 71858.2 2999.47   7
  26  -2  -1 3389.26 651.269   4
  26   2  -1 2909.52 612.132   4
  26   2  -1 3747.37 672.604   7
  26   2   0 7971.75 1017.95   4
  26  -2   0 9226.62 1098.14   4
 -26   2  -1 29448.7 1281.56  18
  26   2   1 30986.8 1312.62  26
  26   2   1 30544.3 2000.17   4
 -26  -2  -1 29192.1 1295.03  13
 -26   2  -2 2646.42 398.750  18
 -26  -2  -2 1764.25 311.010  18
 -26  -2  -2 2687.30 409.301  13
 -26   2  -3 11127.3 840.055  18
 -26   2  -3 11399.6 796.215  13
 -26  -2  -3 11444.8 845.852  13
 -26   2  -4 1524.36 314.850  18
 -26   2  -4 1344.29 278.573  13
 -26  -2  -4 1495.21 330.767  13
 -26   2  -5 111.867 90.8346  18
 -26   2  -5-76.5612 122.618  13
 -26  -2  -5-28.6995 89.6447  13
 -26   2  -6 232.120 125.683  27
 -26   2  -6 384.099 157.528  18
 -26   2  -6 187.438 93.1917  13
 -26  -2  -6 159.611 116.142  13
 -26  -2  -6 156.845 102.119  12
 -26   2  -7-70.9790 107.101  27
 -26   2  -7-7.96888 77.5454  18
 -26  -2  -7 50.9562 80.0845  13
 -26  -2  -7 66.0994 78.9250  12
  26  -4 -11 834.947 186.410  16
  26   4 -10 335.123 148.999  17
  26  -4 -10 284.869 137.034  24
  26  -4 -10 84.0965 86.5677  16
  26   4  -9 229.630 151.206  17
  26  -4  -9 283.513 137.085  16
  26  -4  -8 1852.82 347.193  17
  26   4  -8 1583.10 323.174  25
  26   4  -8 1796.95 341.718  17
  26   4  -8 1768.29 334.787  11
  26   4  -7 1609.35 331.409  21
  26   4  -7 1697.63 363.779  25
  26  -4  -7 1453.45 341.127  17
  26   4  -6 6377.35 673.918  21
  26  -4  -6 6801.40 680.934  19
  26  -4  -6 6953.56 699.748  17
  26  -4  -5 788.326 238.405  19
  26   4  -5 1035.36 287.581  21
  26  -4  -5 863.989 273.379  17
  26   4  -4 23688.0 1246.03  21
  26  -4  -4 21879.8 1205.68  17
  26   4  -3 194.774 149.389  26
  26   4  -3 51.1595 93.9423  21
  26  -4  -3 124.000 122.701  17
  26  -4  -3 282.118 131.938  20
  26   4  -2 10089.6 791.503  26
  26  -4  -2 9381.35 763.777  17
  26  -4  -2 9518.44 771.172  20
  26  -4  -1 10478.7 810.895  17
  26   4  -1 10162.2 797.239  26
  26   4   0 3522.85 472.267  26
 -26   4   0 3775.71 438.940  18
  26  -4   0 4093.36 538.309  20
 -26   4  -1 26612.7 1221.97  18
  26   4   1 27429.1 1304.07  26
 -26  -4  -1 27937.7 1304.65  13
  26   4   2 916.711 247.071  26
 -26   4  -2 641.334 219.979  18
 -26  -4  -2 355.803 139.838  13
 -26   4  -3 467.975 192.354  18
 -26  -4  -3 580.384 210.445  13
 -26   4  -4 1323.34 295.331  18
 -26  -4  -4 1548.67 304.193  13
 -26   4  -5 288.865 167.085  18
 -26  -4  -5 314.973 134.332  13
 -26   4  -6 121.624 127.776  23
 -26   4  -6-140.024 143.393  18
 -26  -4  -6 96.9549 74.6142  13
 -26  -4  -6 64.8892 95.9181  12
  26  -4   7 66.8263 60.2872  20
 -26   4  -7 146.935 90.5636  18
 -26  -4  -7-118.595 99.2778  12
  26  -6  -9 29.3257 96.4097  24
  26   6  -9 156.532 111.574  17
  26  -6  -9-7.48408 71.8416  16
  26  -6  -8 1750.68 305.107  17
  26   6  -8 1272.76 253.659  11
  26  -6  -7 12.4605 108.550  17
  26   6  -7 20.6242 153.626  21
  26  -6  -6 2096.62 383.187  19
  26  -6  -6 2378.19 430.563  17
  26   6  -6 1759.71 346.279  21
  26   6  -6 2127.33 358.963  25
  26  -6  -6 2163.43 369.587  20
  26  -6  -5-86.2325 99.4295  19
  26  -6  -5 213.078 193.947  17
  26   6  -5 5.02159 139.522  21
  26  -6  -5 221.990 156.673  20
  26  -6  -4 3617.39 509.148  19
  26  -6  -4 2736.10 459.665  17
  26   6  -4 2918.73 431.381  26
  26   6  -4 2190.19 405.032  21
  26  -6  -4 2866.71 446.487  20
  26  -6  -3 18142.3 1101.98  19
  26  -6  -3 16236.8 1072.12  17
  26   6  -3 16918.5 1039.16  26
  26   6  -3 17428.3 1106.06  21
  26  -6  -3 16908.5 1073.71  20
  26  -6  -2 437.609 212.498  17
  26   6  -2 271.296 154.602  26
  26  -6  -2 289.481 160.176  20
  26  -6  -1 19576.0 1173.02  17
  26   6  -1 18039.3 1097.88  26
  26  -6  -1 18308.7 1126.51  20
  26   6   0 18308.3 1091.45  26
  26  -6   0 17829.2 1123.49  20
 -26  -6   0 19437.8 1059.54  13
  26  -6   1 1805.64 372.610  20
  26   6   1 2212.31 381.856  26
 -26  -6  -1 2191.59 356.618  13
  26  -6   2 3080.82 455.251  20
  26   6   2 2748.53 408.174  26
 -26  -6  -2 3167.63 403.427  13
  26  -6   3 251.002 141.379  20
 -26   6  -3 501.079 203.949  23
  26   6   3 338.774 119.053  26
 -26   6  -3 690.628 198.597  18
  26  -6   4 118.943 141.707  20
 -26   6  -4 143.622 121.988  23
 -26   6  -4-22.2612 69.6394  18
  26  -6   5 199.512 117.366  20
 -26   6  -5 14.9475 76.9041  23
 -26   6  -5 62.0315 70.5306  18
 -26  -6  -5 218.750 168.522  12
  26  -6   6 319.371 104.701  20
 -26  -6  -6 226.204 91.2927  12
  26  -8  -8 105.602 65.4016  24
  26   8  -8 65.5709 68.1165  17
  26   8  -7 44.5622 84.8572  21
  26  -8  -7 118.711 80.9309  24
  26  -8  -7 198.602 112.537  17
  26  -8  -6 1034.86 223.818  19
  26   8  -6 1526.41 293.951  21
  26  -8  -6 1021.78 224.661  20
  26  -8  -6 1256.50 274.688  17
  26  -8  -5 1297.80 285.636  19
  26   8  -5 1568.84 314.705  21
  26  -8  -5 1435.34 272.302  20
  26  -8  -5 1514.65 312.723  17
  26  -8  -4 8107.62 694.991  19
  26  -8  -4 7973.75 715.348  17
  26   8  -4 8401.61 707.235  21
  26  -8  -4 8018.58 684.623  20
  26   8  -3-97.6657 106.274  26
  26   8  -3-177.808 112.441  21
  26  -8  -3-123.231 157.851  20
  26  -8  -3-2.00647 131.070  17
  26   8  -2 1531.86 300.013  26
  26   8  -2 1680.23 340.939  21
  26  -8  -2 1919.48 346.767  17
  26  -8  -2 2020.31 353.539  20
  26   8  -1 329.316 171.906  26
  26  -8  -1 444.899 189.174  20
  26   8   0 386.888 161.615  26
  26  -8   0 536.087 207.378  20
 -26   8  -1 1389.20 266.331  23
  26   8   1 1914.24 324.992  26
  26  -8   1 1405.80 293.213  20
 -26   8  -2 326.130 128.925  23
  26  -8   2 362.927 146.060  20
  26   8   2 420.034 178.177  26
 -26   8  -3 1399.97 251.518  23
 -26  -8  -3 985.131 185.018  22
  26   8   3 520.329 153.711  26
  26  -8   3 1027.99 223.259  20
 -26   8  -4 53.0117 56.0067  23
  26  -8   4 37.0360 77.7751  20
 -26  -8  -4 248.442 103.610  12
  26 -10  -4 67.0072 77.3072  19
  26  10  -4 109.830 80.5024  21
  26 -10  -4 8.91862 55.0809  20
  26 -10  -3 52.3710 83.1905  19
  26  10  -3 148.145 103.370  21
  26 -10  -3-39.1509 51.6974  20
  26 -10  -2 71.6153 77.6905  19
  26  10  -2-162.947 100.770  26
  26  10  -2-22.8464 63.1721  21
  26 -10  -2-68.4101 91.7065  20
  26 -10  -1 372.558 114.409  19
  26  10  -1 372.765 127.562  26
  26  10  -1 366.686 118.866  21
  26 -10  -1 409.806 131.826  20
  26  10   0 33.9117 74.8759  26
  26 -10   0-35.5468 78.5735  20
  27  -1 -11 51.1857 146.161  10
  27   1 -11-68.1942 111.573  10
  27  -1 -11 72.1986 94.1180  16
  27  -1 -10 1769.99 294.192  17
  27   1 -10 1779.46 312.074  17
  27  -1 -10 1729.91 334.791  10
  27   1 -10 1668.22 349.855  10
  27  -1 -10 2048.10 382.365  15
  27   1 -10 992.134 250.844  15
  27   1  -9 734.942 242.677  17
  27  -1  -9 739.297 242.581  17
  27  -1  -9 726.431 264.067  10
  27   1  -9 661.911 204.422  10
  27  -1  -9 803.283 280.313  15
  27   1  -9 137.244 100.208  15
  27  -1  -8 24899.8 1297.07  17
  27   1  -8 23672.7 1315.46  25
  27   1  -8 23787.2 1285.50  17
  27  -1  -8 22875.4 1276.59  10
  27   1  -8 23517.8 1270.16  10
  27  -1  -8 22462.6 1294.48  15
  27  -1  -7 6115.14 662.289  25
  27   1  -7 5249.75 610.260  25
  27  -1  -7 5499.98 615.008  17
  27   1  -7 5552.08 624.806  17
  27  -1  -7 6010.75 667.436  15
  27  -1  -6 25570.6 1305.21  25
  27   1  -6 24585.6 1326.79  25
  27  -1  -6 26510.3 1320.67  17
  27   1  -6 25380.7 1299.18  17
  27  -1  -5 416.255 191.821  17
  27  -1  -5 276.408 158.827  26
  27   1  -5 587.199 204.071  26
  27  -1  -5 286.658 136.948  25
  27   1  -5 387.338 144.158  17
  27  -1  -4 2759.68 398.736  26
  27  -1  -4 2156.36 579.323   4
  27   1  -4 1785.58 504.149   4
  27  -1  -3 1466.17 441.253   4
  27   1  -3 1668.33 469.042   4
  27  -1  -3 872.438 384.944   7
  27   1  -3 1350.54 452.623   7
  27  -1  -2 9522.55 1110.28   4
  27   1  -2 9164.21 1100.11   4
  27  -1  -2 6600.32 907.409   7
  27   1  -2 9066.10 1068.58   7
  27  -1  -1 9097.45 1092.42   4
  27   1  -1 8359.82 1044.79   4
  27   1  -1 9291.60 1047.14   7
  27  -1   0 4325.66 761.419   4
  27   1   0 3858.09 702.782   4
  27   1   1 30980.8 1300.37  26
 -27   1  -1 31371.1 1341.19  18
 -27  -1  -1 31601.7 1335.72  18
 -27   1  -1 30015.4 1252.16  13
 -27  -1  -1 31932.2 1347.85  13
 -27   1  -2 2238.92 374.488  18
 -27  -1  -2 2792.88 419.382  18
 -27  -1  -2 2625.61 403.308  13
 -27   1  -2 2607.25 392.153  13
 -27   1  -3 12695.5 895.904  18
 -27  -1  -3 13868.7 916.225  18
 -27   1  -3 13568.8 888.114  13
 -27  -1  -3 13735.8 923.358  13
 -27  -1  -4 7363.55 667.872  18
 -27   1  -4 6920.21 664.923  18
 -27   1  -4 6407.83 623.716  13
 -27  -1  -4 6232.45 620.925  13
 -27   1  -5 10431.0 794.486  18
 -27  -1  -5 10600.1 762.192  18
 -27   1  -5 10484.1 771.567  13
 -27  -1  -5 10634.5 792.632  13
 -27  -1  -5 8068.96 691.111  12
 -27   1  -6 4407.73 475.429  18
 -27   1  -6 3943.89 446.088  13
 -27  -1  -6 4125.66 469.081  13
 -27   1  -7 12.4861 85.9607  27
 -27   1  -7 98.9378 85.1610  18
 -27  -1  -7-48.1087 93.7559  13
  27   3 -11 3646.83 377.003  10
  27  -3 -11 2071.70 280.153  16
  27   3 -10 467.746 173.688  17
  27   3 -10 214.725 132.224  10
  27  -3 -10 319.285 150.642  16
  27  -3  -9 996.647 249.847  17
  27   3  -9 988.353 254.625  17
  27  -3  -9 1041.97 295.419  10
  27   3  -8 665.136 220.491  25
  27  -3  -8 638.586 240.465  17
  27  -3  -8 1117.41 322.250  10
  27   3  -8 712.888 189.760  17
  27  -3  -7 8530.62 773.201  17
  27   3  -7 7039.10 716.197  25
  27   3  -7 7170.12 711.884  17
  27  -3  -7 8545.38 763.810  10
  27  -3  -6 263.927 160.493  17
  27   3  -6 13.2072 119.233  21
  27   3  -6 73.5514 117.991  25
  27  -3  -5 62.9820 110.515  17
  27   3  -5 177.683 104.100  21
  27  -3  -4 3119.32 452.274  17
  27  -3  -4 3246.00 453.826  26
  27   3  -4 3624.69 478.442  21
  27   3  -4 1991.65 340.866  26
  27  -3  -3 2244.53 372.173  26
  27   3  -3 2206.54 365.189  26
  27  -3  -3 2226.50 370.735  17
  27  -3  -2 3528.94 452.007  26
  27   3  -2 3387.61 459.004  26
  27  -3  -2 4221.72 504.285  17
  27  -3  -1 2819.51 394.878  26
 -27   3   1 2912.81 399.316  18
  27  -3  -1 3405.73 455.385  20
  27   3  -1 3350.95 444.750  26
 -27   3   0 463.375 176.452  18
  27  -3   0 175.188 91.2720  26
  27   3   0 292.878 136.463  26
 -27  -3   0 603.296 212.665  13
 -27   3  -1 36050.0 1442.26  18
  27   3   1 36525.7 1482.24  26
 -27  -3  -1 37504.5 1510.96  13
  27   3   2 2915.76 423.794  26
 -27  -3  -2 3370.76 427.402  18
 -27   3  -2 3145.26 451.436  18
 -27  -3  -2 3090.84 447.213  13
 -27   3  -3 10502.3 810.692  18
 -27  -3  -3 11005.3 833.592  13
 -27   3  -4 5182.35 564.441  18
 -27  -3  -4 4843.22 539.616  13
 -27   3  -5 1910.69 312.761  27
 -27   3  -5 2594.89 388.849  18
 -27   3  -5 2239.76 327.029  13
[truncated: 90,670 more chars]
